# Supplementary material for: Comparative Transcriptome Profiling of Chilling Stress Responsiveness in Two Contrasting Rice Genotypes
Source: PLoS One. 2012 Aug 17;7(8):e43274. doi: 10.1371/journal.pone.0043274 (PMC3422246; doi:10.1371/journal.pone.0043274)
Supplement: Table S2 — LTH-enriched genes compared with IR29 under control conditions. (XLS) [file pone.0043274.s004.xls]

## Sheet: Table S2
Table S2. LTH-enriched gene compared with IR29 under control condition
Gene Name	Fold Change	Function Anotation
Os12g0168000	4.39183	5-formyltetrahydrofolate cyclo-ligase family protein, putative, expressed
Os06g0221200	2.90808	Annexin-like protein RJ4, putative, expressed
Os11g0141400	2.60356	EF hand family protein, expressed
Os02g0714000	33.2493	RNA recognition motif family protein, expressed
Os03g0286500	4.29955	RNA recognition motif family protein, expressed
Os01g0502800	3.51892	RNA-binding region RNP-1 (RNA recognition motif) domain containing protein.
Os07g0190900	2.47154	Thioredoxin family protein, expressed
Os11g0545700	2.55773	Centromere/kinetochore protein zw10 homolog, putative, expressed
Os01g0805600	3.77232	G2/mitotic-specific cyclin S13-6, putative, expressed
Os08g0414600	6.6	NHL repeat-containing protein, putative, expressed
Os09g0529900	3.23025	Rhodanese-like domain containing protein, expressed
Os04g0679400	3.16311	Stem-specific protein TSJT1, putative, expressed
Os12g0628100	3.97474	Actin-depolymerizing factor, putative, expressed
Os05g0414600	2.54624	hAT family dimerisation domain containing protein, expressed
Os08g0427500	13.6558	DNA repair protein Rad4 family protein.
Os06g0569900	9.90614	Ent-kaurene oxidase, putative, expressed
Os06g0317200	2.65719	Glycine rich protein family protein, expressed
Os02g0590400	4.07595	lecithine cholesterol acyltransferase, putative, expressed
Os06g0188800	3.90697	Ligand-gated ion channel family protein, expressed
Os09g0548200	4.91483	LysM domain containing protein, expressed
Os11g0649700	3.59396	plant integral membrane protein
Os10g0150800	6.62649	proline-rich protein, putative, expressed
Os08g0260600	2.73775	Tetraspanin family protein, expressed
Os04g0284600	6.27989	26S protease regulatory subunit 6A homolog, putative, expressed
Os03g0379500	13.5652	40S ribosomal protein S9.
Os05g0355500	2.73294	60S ribosomal protein L29, putative
Os01g0687400	2.95611	Acidic endochitinase precursor, putative, expressed
Os12g0468600	4.26483	Amidohydrolase family protein, expressed
Os01g0871300	3.30959	aminotransferase, classes I and II family protein, expressed
Os04g0175600	26.505	Caffeic acid O-methyltransferase (EC 2.1.1.6).
Os10g0370500	5.15786	Cellulase containing protein, expressed
Os01g0978400	3.47913	cinnamoyl-CoA reductase family, putative, expressed
Os01g0270100	4.81485	Cystatin, putative, expressed
LOC_Os07g46480	10.4305	Eukaryotic aspartyl protease family protein, expressed
Os01g0223200	10.3802	GDSL-like Lipase/Acylhydrolase family protein, expressed
Os01g0813800	4.5551	Glycoside hydrolase, family 1 protein.
Os05g0443400	2.33418	Glycosyl hydrolases family 17 protein, expressed
Os01g0787600	5.75361	hydrolase, alpha/beta fold family protein, expressed
Os07g0249700	6.11028	IAA-amino acid hydrolase 1, putative, expressed
Os07g0558300	2.95773	PAP-specific phosphatase, mitochondrial precursor, putative, expressed
Os07g0558200	2.62306	PAP-specific phosphatase, mitochondrial precursor, putative, expressed
Os07g0249900	8.37258	Peptidase family M20/M25/M40 containing protein, expressed
Os02g0801300	65.043	Proteasome maturation factor UMP1 family protein.
Os06g0306600	3.0316	serine hydrolase, putative, expressed
Os09g0481200	4.5233	Photosystem I reaction center subunit V, chloroplast precursor
Os12g0189400	3.1304	Photosystem I reaction centre subunit N, chloroplast precursor
Os04g0690800	3.16957	Photosystem II 22 kDa protein, chloroplast precursor
Os01g0144100	2.85664	Thylakoid lumenal 15 kDa protein, chloroplast precursor, putative, expressed
Os02g0800500	3.63116	Cyclin, N-terminal domain containing protein
Os12g0615800	2.83401	G-patch domain containing protein, expressed
Os11g0545300	4.07114	Ubiquitin carboxyl-terminal hydrolase family protein, expressed
Os05g0592600	4.03507	Elongation factor Tu GTP binding domain containing protein, expressed
Os11g0194800	4.29435	DNA-directed RNA polymerase II 8.2 kDa polypeptide, putative, expressed
Os08g0225100	19.0066	pentatricopeptide, putative, expressed
Os11g0275400	4.19169	pentatricopeptide, putative, expressed
Os05g0318300	7.17997	RNase3 domain containing protein, expressed
Os01g0589000	4.22597	S1 RNA binding domain PF|00575 containing protein, putative, expressed
Os06g0347100	4.3264	Acyl-coenzyme A oxidase 4, peroxisomal, putative, expressed
Os09g0503000	10.1015	Chloroplastic quinone-oxidoreductase homolog, putative, expressed
Os12g0223300	5.61058	Cytochrome b5-like Heme/Steroid binding domain containing protein, expressed
Os10g0378100	2.29626	Cytochrome P450 family protein, expressed
Os10g0525000	13.4631	Cytochrome P450 family protein, expressed
Os01g0174900	5.47935	glutaredoxin-related protein, expressed
Os10g0531400	3.88628	glutathione S-transferase GSTU6, putative, expressed
Os09g0467200	3.66241	Glutathione S-transferase, N-terminal domain containing protein, expressed
Os01g0326300	6.93954	Haem peroxidase, plant/fungal/bacterial family protein.
Os06g0210200	5.56691	N-acyl-L-amino-acid amidohydrolase family protein, expressed
Os10g0113100	4.32655	NADH-dependent oxidoreductase 2, putative, expressed
Os01g0352100	4.21167	oxidoreductase, 2OG-Fe oxygenase family protein, expressed
Os10g0522900	4.21577	oxidoreductase, 2OG-Fe oxygenase family protein, expressed
Os04g0116600	3.36753	oxidoreductase, short chain dehydrogenase/reductase family protein, expressed
Os03g0189600	30.7206	oxidoreductase, zinc-binding dehydrogenase family protein, expressed
Os06g0306300	6.4522	Peroxidase 1 precursor
Os04g0688100	4.31239	Peroxidase 12 precursor
Os08g0113000	2.9726	Peroxidase 47 precursor
Os01g0543100	7.35875	Peroxidase 72 precursor
Os10g0109600	4.66536	Peroxidase N precursor
Os11g0284900	5.51594	phospholipid hydroperoxide glutathione peroxidase
Os07g0663800	7.47949	Short-chain dehydrogenase/reductase SDR family protein.
Os07g0663800	27.9994	Short-chain dehydrogenase/reductase SDR family protein.
Os05g0526200	5.28766	calcium homeostasis regulator CHoR1, putative, expressed
Os12g0576700	3.22005	diphosphonucleotide phosphatase 1, putative, expressed
Os11g0678000	3.33695	PAS domain containing protein, expressed
Os09g0466900	5.51785	Protein kinase domain containing protein, expressed
Os01g0117600	9.93902	receptor-like kinase ARK1AS, putative, expressed
Os08g0203400	27.1323	SHR5-receptor-like kinase, putative, expressed
Os01g0364800	13.3337	wall-associated kinase 3, putative, expressed
Os11g0114600	4.87168	mitogen-activated protein kinase, putative, expressed
Os04g0309100	3.58904	kinesin heavy chain isolog, putative, expressed
Os12g0478200	4.22213	ABA-responsive protein, putative, expressed
Os02g0658100	4.08256	aquaporin TIP-type RB7-5A, putative, expressed
Os09g0123500	12.7805	Death-associated protein kinase 1, putative, expressed
Os11g0215100	23.2495	Dirigent-like protein, expressed
Os05g0349800	7.4508	Embryonic abundant protein 1, putative
Os08g0189900	3.77504	Germin-like protein subfamily 1 member 11 precursor, putative, expressed
Os07g0251200	2.96729	Harpin-induced protein 1 containing protein, expressed
Os06g0589700	30.5953	Leucine Rich Repeat family protein, expressed
Os01g0966400	3.59725	Leucine Rich Repeat family protein, expressed
Os12g0632800	3.00296	Leucine Rich Repeat family protein, expressed
Os02g0636400	2.39816	Leucine-rich repeat, cysteine-containing subtype containing protein.
Os05g0418100	3.7809	MLO-like protein 1, putative, expressed
Os12g0621900	3.07275	Mov34/MPN/PAD-1 family protein, expressed
Os12g0516300	5.0888	NB-ARC domain containing protein, expressed
Os11g0161000	4.42961	NB-ARC domain containing protein, expressed
Os01g0382400	4.46187	Pathogenesis-related protein PRMS precursor, putative, expressed
Os08g0108100	22.8777	pectinesterase inhibitor domain containing protein, expressed
Os07g0568700	3.61595	Polygalacturonase inhibitor 1 precursor, putative, expressed
Os07g0124900	4.44162	PR1a protein.; Os07g0126100 PR1a protein.
Os06g0725000	3.06067	Senescence-associated protein DIN1, putative, expressed
Os01g0303800	3.00197	universal stress protein family protein, expressed
Os08g0266600	3.59266	WD-40 repeat protein family, putative, expressed
Os07g0521000	11.0723	succinate dehydrogenase subunit 3, putative, expressed
Os07g0617000	4.40766	AP2 domain containing protein, expressed
Os01g0141000	5.02872	B3 DNA binding domain containing protein, expressed
Os04g0489600	2.97126	Basic helix-loop-helix dimerisation region bHLH domain containing protein.
Os04g0540200	2.84411	B-box zinc finger family protein, expressed
Os05g0345500	14.163	BTB/POZ domain containing protein, expressed
Os10g0137700	3.83025	Cyclin-like F-box domain containing protein.
Os06g0138700	2.24409	F-box domain containing protein, expressed
Os08g0460700	5.0956	F-box domain containing protein, expressed
Os07g0158900	5.00923	F-box domain containing protein, expressed
Os07g0442000	4.4034	F-box domain containing protein, expressed
Os06g0138700	2.4116	F-box domain containing protein, expressed
Os12g0106200	5.44133	LOB domain protein 12, putative, expressed
Os07g0589000	2.81948	LOB domain protein 37, putative, expressed
Os12g0299700	2.62016	MAR-binding protein, putative, expressed
Os06g0186900	2.54238	RuvB-like 2, putative, expressed
Os02g0672700	10.2832	Transcription factor S-II family protein, expressed
Os02g0672700	8.091	Transcription factor S-II family protein, expressed
Os12g0609800	3.8626	transducin family protein, putative, expressed
Os06g0215200	2.63756	U1 zinc finger family protein, expressed
Os01g0192000	6.02881	zinc finger family protein, putative, expressed
Os05g0144900	3.33637	zinc finger family protein, putative, expressed
Os03g0190100	6.5723	1,4-dihydroxy-2-naphthoate phytyltransferase family protein, expressed
Os01g0966100	4.53558	ABC transporter family protein, expressed
Os10g0368400	4.83731	Adapter-related protein complex 4 sigma 1 subunit, putative, expressed
Os10g0552600	4.73988	Cortical cell delineating protein precursor, putative, expressed
Os02g0206700	6.10496	Cytokinin-O-glucosyltransferase 1, putative, expressed
Os06g0560000	8.79121	Ferroportin1 family protein, expressed
Os02g0206100	7.04569	Flavonol-3-O-glycoside-7-O-glucosyltransferase 1, putative, expressed
Os04g0305700	3.39873	Flavonol-3-O-glycoside-7-O-glucosyltransferase 1, putative, expressed
Os02g0695700	2.96338	Oligopeptide transporter 4, putative, expressed
Os01g0871600	3.68344	POT family protein, expressed
Os06g0705700	2.7068	POT family protein, expressed
Os11g0283500	3.69027	TGF-beta receptor, type I/II extracellular region family protein.
Os06g0581000	9.05054	TGF-beta receptor, type I/II extracellular region family protein.
Os11g0182200	4.19285	Transferase family protein, expressed
Os02g0483500	7.26504	Transferase family protein, expressed
Os12g0561900	21.5776	UDP-glucoronosyl and UDP-glucosyl transferase family protein, expressed
Os05g0202500	3.77163	Conserved hypothetical protein.
Os02g0302200	29.5289	Conserved hypothetical protein.
Os03g0595800	4.3047	Conserved hypothetical protein.
Os06g0124900	125.289	Conserved hypothetical protein.
Os10g0428200	16.4431	Conserved hypothetical protein.
Os05g0148000	15.0606	Conserved hypothetical protein.
Os06g0135000	7.25851	Conserved hypothetical protein.
Os09g0415400	5.18333	Conserved hypothetical protein.
Os08g0272000	3.88293	Conserved hypothetical protein.
Os01g0521400	3.36495	Conserved hypothetical protein.
Os01g0778900	3.07019	Conserved hypothetical protein.
Os07g0295400	3.0234	Conserved hypothetical protein.
Os06g0312900	2.68792	Conserved hypothetical protein.
Os06g0124900	3.58027	Conserved hypothetical protein.
Os01g0960500	4.10968	Copine family protein, expressed
Os12g0282000	3.56017	expressed protein
LOC_Os03g045	5.90214	expressed protein
Os02g0533700	2.98842	expressed protein
Os05g0168400	11.8636	expressed protein
Os12g0236100	48.6925	expressed protein
Os08g0133600	6.55036	expressed protein
LOC_Os04g23040	10.352	expressed protein
Os04g0402700	2.25439	expressed protein
Os08g0134900	8.46958	expressed protein
Os01g0555200	6.66412	expressed protein
Os04g0405500	3.68405	expressed protein
Os08g0412500	3.46219	expressed protein
Os07g0683900	2.74217	expressed protein
Os11g0545000	2.83294	expressed protein
Os11g0629400	4.75295	expressed protein
Os03g0606200	7.90442	expressed protein
Os03g0104400	6.58705	expressed protein
Os01g0920300	5.26308	expressed protein
Os03g0349600	8.51259	expressed protein
Os01g0565600	72.6658	expressed protein
Os06g0147100	8.6746	expressed protein
Os01g0967800	2.78929	expressed protein
Os09g0115900	19.5259	expressed protein
Os06g0115700	3.71325	expressed protein
LOC_Os02g37200	4.02067	expressed protein
Os12g0634600	6.20816	expressed protein
Os07g0650600	10.0308	expressed protein
LOC_Os08g132	6.55503	expressed protein
Os01g0896400	4.26659	expressed protein
Os05g0148300	2.88953	expressed protein
Os10g0401000	3.62651	expressed protein
Os10g0540300	5.19409	expressed protein
Os02g0241300	120.947	expressed protein
Os12g0547100	92.0057	expressed protein
Os11g0204600	39.1439	expressed protein
Os02g0800500	31.8903	expressed protein
Os01g0148500	23.066	expressed protein
Os01g0538000	18.5222	expressed protein
Os05g0429100	14.8639	expressed protein
Os09g0428900	14.4123	expressed protein
Os10g0506900	12.8684	expressed protein
Os11g0672300	12.1232	expressed protein
Os12g0179700	9.88238	expressed protein
Os10g0540300	9.4248	expressed protein
Os03g0103800	8.45429	expressed protein
Os03g0105300	7.99271	expressed protein
Os09g0382500	6.50265	expressed protein
Os11g0452400	6.05566	expressed protein
Os12g0299300	5.34784	expressed protein
Os12g0141500	5.11957	expressed protein
Os05g0221200	4.76406	expressed protein
Os04g0648700	4.33393	expressed protein
LOC_Os11g277	4.25845	expressed protein
Os11g0103800	4.23911	expressed protein
Os05g0158200	3.94702	expressed protein
Os06g0134300	3.80662	expressed protein
Os02g0699500	3.6486	expressed protein
Os01g0382700	3.52524	expressed protein
Os01g0148400	3.23839	expressed protein
Os03g0567100	3.17435	expressed protein
Os04g0454600	3.14523	expressed protein
Os10g0462600	3.13847	expressed protein
Os11g0639000	3.07261	expressed protein
LOC_Os03g375	3.01205	expressed protein
LOC_Os03g639	2.68462	expressed protein
Os03g0333800	2.63032	expressed protein
Os12g0516000	2.50913	expressed protein
Os01g0189800	2.36496	expressed protein
Os02g0582400	2.34412	expressed protein
Os01g0967800	2.77178	expressed protein
Os01g0780900	207.178	expressed protein
Os03g0168800	176.275	expressed protein
LOC_Os03g12280	2.49381	hypothetical protein
Os08g0132600	4.91612	hypothetical protein
Os04g0149400	5.86143	hypothetical protein
Os06g09970	13.4635	hypothetical protein
Os02g0800600	9.86457	hypothetical protein
Os04g0226400	8.04395	hypothetical protein
Os08g0522100	5.33344	hypothetical protein
Os01g0650200	4.58026	hypothetical protein
Os04g0431300	4.57152	hypothetical protein
Os01g0539400	3.33723	hypothetical protein
Os07g0421200	3.19698	hypothetical protein
Os01g0254800	4.12471	Hypothetical protein
Os01g0888900	2.87371	Hypothetical protein.
Os11g0311100	13.7816	Hypothetical protein.
Os04g0458400	7.51014	Hypothetical protein.
Os02g0145000	4.74625	Hypothetical protein.
Os01g0967600	2.39533	Hypothetical protein.
Os03g0231400	7.2958	Hypothetical protein.
Os01g0361000	109.39	Hypothetical protein.
Os01g0541000	26.4909	Hypothetical protein.
Os01g0539400	15.8517	Hypothetical protein.
Os04g0226400	12.9663	Hypothetical protein.
Os02g0522300	8.7043	Hypothetical protein.
Os04g0247500	7.23604	Hypothetical protein.
Os09g0520000	6.01603	Hypothetical protein.
Os06g0479200	5.2261	Hypothetical protein.
Os03g0722200	4.14241	Hypothetical protein.
Os05g0199700	4.26743	Non-protein coding transcript, uncharacterized transcript.
Os12g0417100	4.36279	Non-protein coding transcript, unclassifiable transcript.
Os09g0365100	14.9472	Non-protein coding transcript, unclassifiable transcript.
Os09g0130300	3.80763	retrotransposon protein, putative, Ty1-copia subclass
LOC_Os07g250	4.06423	transposon protein, putative, CACTA, En/Spm sub-class
LOC_Os01g33960	4.23463	transposon protein, putative, CACTA, En/Spm sub-class
Os05g0193100	7.66287	transposon protein, putative, CACTA, En/Spm sub-class
Os02g0649900	3.47398	transposon protein, putative, unclassified, expressed
Os08g0246800	2.50835	transposon protein, putative, unclassified, expressed
OS.35028.1.S1_AT	37.3263	unknown
Os.10721.1.S1_at	3.94594	unknown
OS.40347.1.A1_X_AT	9.18594	unknown
Os.10093.1.A1_at	5.18644	unknown
OS.51552.1.S1_AT	3.30894	unknown
OS.28409.5.S1_AT	9.39816	unknown
OS.26004.2.S1_AT	7.84274	unknown
OS.12019.1.S1_X_AT	5.61071	unknown
OS.46431.1.S1_AT	5.53952	unknown
OS.23089.1.S1_AT	4.52587	unknown
OS.8448.1.S1_AT	3.43806	unknown
OS.14894.1.A1_AT	2.90845	unknown
OS.51493.1.S1_AT	2.58604	unknown
OS.27621.1.S1_AT	2.33552	unknown
