# Supplementary material for: Comparative Transcriptome Profiling of Chilling Stress Responsiveness in Two Contrasting Rice Genotypes
Source: PLoS One. 2012 Aug 17;7(8):e43274. doi: 10.1371/journal.pone.0043274 (PMC3422246; doi:10.1371/journal.pone.0043274)
Supplement: Table S5 — Common DEGs in LTH and IR29 after 2 h chilling stress. (XLS) [file pone.0043274.s007.xls]

## Sheet: Table S5
Table S5. Common DEGs in LTH and IR29 after 2h chilling stress
Gene Name	LTH2	IR2	Annotation
Os01g0948500	5.59	5.19	Armadillo/beta-catenin-like repeat family protein, expressed
Os10g0147900	3.38	4.03	Armadillo/beta-catenin-like repeat family protein, expressed
LOC_Os12g01080	3.4	4.33	CCT motif family protein
Os11g0157600	3.89	3.6	CCT motif family protein, expressed
Os09g0553300	7.96	4.35	Nudix hydrolase 23, chloroplast precursor, putative, expressed
Os03g0659400	7.45	15.7	Zinc knuckle family protein, expressed
Os03g0820700	3.04	2.99	Zinc knuckle family protein, expressed
Os04g0543900	12.36	7.97	Glutamate dehydrogenase, putative, expressed
Os04g0543900	10.23	5.39	Glutamate dehydrogenase, putative, expressed
Os07g0568100	2.75	3.72	Nodulation receptor kinase precursor, putative, expressed
Os03g0432100	5.64	6.75	Pyruvate, phosphate dikinase, chloroplast precursor
Os09g0385700	23.77	10.79	AN1-like Zinc finger family protein, expressed
Os08g0159900	3.03	2.46	DEAD box polypeptide 46.
Os03g0274300	3.46	3.07	Initiator-binding protein.
Os08g0482700	3.16	3.88	Plastocyanin-like domain containing protein, expressed
Os08g0482600	30.25	45.66	Plastocyanin-like domain containing protein, expressed
Os03g0255100	2.37	2.67	Beta-galactosidase precursor, putative, expressed
Os09g0379900	7.14	7.23	beta-glucan binding protein, putative, expressed
Os08g0439200	3.63	2.37	DCN1-like protein 4, putative, expressed
Os01g0739200	2.79	3.25	Dual specificity protein phosphatase family protein.
Os04g0492400	4.55	4.04	RWD domain containing protein, expressed
Os01g0911100	3.26	3.34	ATP-dependent RNA helicase DBP2, putative, expressed
Os03g0247900	7.77	9.99	ACT domain containing protein, expressed
Os04g0391500	3.97	5	ACT domain containing protein, putative, expressed
Os06g0617800	3.91	3.79	Ribose-phosphate pyrophosphokinase 2, putative, expressed
Os01g0720700	4.87	4.17	serine O-acetyltransferase family protein, expressed
Os02g0572400	15.92	7.58	Riboflavin biosynthesis protein ribA
Os02g0802700	4.6	5.1	Monogalactosyldiacylglycerol synthase family protein, expressed
Os04g0559400	2.69	2.84	Branched-chain-amino-acid aminotransferase 5,
Os03g0264400	3.16	7.06	anthranilate synthase component I family protein, expressed
Os04g0463500	5.3	6.54	Anthranilate synthase component II, putative, expressed
Os06g0110000	3.28	3.08	Ent-kaurenoic acid oxidase 2 (EC 1.14.13.79)
Os08g0473900	20.96	61.77	Alpha-amylase isozyme 3D precursor, putative, expressed
Os03g0141200	9.52	5.97	Beta-amylase, putative, expressed
Os01g0332100	5.18	7.77	beta-fructofuranosidase, putative, expressed
Os03g0792800	10.86	8.79	Glucan endo-1,3-beta-glucosidase 5 precursor
Os01g0860500	13.13	23.44	Hevamine A precursor, putative, expressed
Os02g0791500	6.92	7.8	NAD dependent epimerase/dehydratase family protein
Os04g0630800	2.59	4.32	NAD dependent epimerase/dehydratase family protein
Os04g0306400	3.52	3.85	ribose 5-phosphate isomerase, putative, expressed
Os05g0595100	2.99	2.85	UDP-glucose 4-epimerase GEPI48, putative, expressed
Os06g0356700	4.23	4.2	Xylanase inhibitor protein 1 precursor, putative, expressed
Os10g0565200	8.06	10.46	Glycosyl hydrolase family 14 protein, expressed
Os03g0351300	3.78	3.92	Glycosyl hydrolase family 14 protein, expressed
Os04g0412300	17.52	17.22	Glycosyl hydrolases family 17 protein, expressed
Os02g0739400	3.84	3.38	glycosyl transferase family 8 protein, putative, expressed
Os01g0201100	3.09	3.19	glycosyltransferase family 14 protein, putative, expressed
Os03g0230300	10.01	8.71	Poly polymerase catalytic domain containing protein, expressed
Os05g0125500	3.65	3.12	Isovaleryl-CoA dehydrogenase, mitochondrial precursor
Os11g0195500	3.66	3.65	Lipase family protein, expressed
Os09g0513100	5.54	5.35	phospholipase A1, putative, expressed
Os02g0602100	9.5	7.11	PITSLRE serine/threonine-protein kinase CDC2L2 (EC 2.7.1.37)
Os02g0602100	4.44	3.39	PITSLRE serine/threonine-protein kinase CDC2L2, putative, expressed
Os06g0717100	8.57	6.38	senescence/dehydration-associated protein, putative, expressed
Os06g0725000	5.03	9.9	Senescence-associated protein DIN1, putative, expressed
Os03g0241900	8.51	11.23	Senescence-associated protein, expressed
Os03g0275500	2.37	2.31	Clathrin assembly protein, putative, expressed
Os07g0507700	3.89	5.23	Bromodomain containing protein, expressed
Os08g0510700	3.39	3.02	Bromodomain containing protein, expressed
Os01g0566100	3.33	3.41	early flowering 3, putative, expressed
Os03g0187600	4.62	4.32	FH protein interacting protein FIP1, putative, expressed
Os06g0498800	3.25	4.06	MOTHER of FT and TF1 protein, putative, expressed
Os04g0599000	4.79	2.97	wall-associated kinase 1, putative, expressed
Os06g0650900	4.84	5.03	DnaJ domain containing protein, expressed
LOC_Os08g35160	3.5	3.58	DnaJ domain containing protein, expressed
Os04g0671200	7.05	5.72	amine oxidase, flavin-containing family protein, expressed
Os09g0452900	12.57	18.67	Avr9 elicitor response protein, putative, expressed
Os02g0125300	2.96	4.09	Bax inhibitor-1, putative, expressed
Os02g0594900	4.34	4.09	beta 1,4 N-acetylglucosaminyltransferase, putative, expressed
Os04g0380300	3.25	3.99	beta scruin, putative, expressed
Os01g0290700	2.33	5.2	CjMDR1, putative, expressed
Os10g0497700	26.35	36.65	COBRA-like protein 2 precursor, putative, expressed
Os03g0301200	6.82	14.91	COBRA-like protein 7 precursor, putative, expressed
Os07g0563400	4.33	11.95	Cotton fibre expressed protein, expressed
Os09g0557700	4.8	2.9	DOMON domain containing protein, expressed
Os03g0790600	2.9	3.59	glutamate carboxypeptidase II, putative, expressed
Os08g0156600	10.65	4.87	Glycerol 3-phosphate permease, putative, expressed
Os04g0555300	3.21	4.05	Glycerol 3-phosphate permease, putative, expressed
Os01g0742400	19.46	13.85	Leucine Rich Repeat family protein, expressed
Os06g0557100	5.45	5.91	Leucine Rich Repeat family protein, expressed
Os07g0176500	3.18	2.54	Leucine Rich Repeat family protein, expressed
Os03g0133400	3.11	4.13	LysM domain containing protein, expressed
Os01g0748900	3.41	3.22	Membrane attack complex component/perforin/complement C9 family protein.
Os03g0194900	3.14	2.87	membrane protein, putative, expressed
Os03g0129100	2.81	3.77	MLO protein homolog 1, putative, expressed
Os06g0252300	3.4	3.48	NF-X1 type zinc finger family protein, expressed
Os01g0276400	2.83	3.04	Presenilin family protein, expressed
Os08g0518100	2.49	2.35	RabGAP/TBC domain-containing protein
Os01g0667600	4.3	3.34	Ras-related protein Rab11B, putative, expressed
Os03g0239200	2.95	4.42	tropomyosin, putative, expressed
Os03g0407000	2.91	2.97	von Willebrand factor type A domain containing protein
Os01g0908700	4.19	5.45	Copine family protein, expressed
Os03g0767000	4.85	9.77	Cytochrome P450 74A1, chloroplast precursor
Os02g0703600	35.05	13.6	Cytochrome P450 family protein, expressed
Os09g0441400	6.68	2.9	Cytochrome P450 family protein, expressed
Os12g0150200	80.91	108.39	Cytochrome P450 family protein, expressed
LOC_Os03g08630	5.97	22.59	dihydrokaempferol 4-reductase, putative, expressed
Os01g0902300	3.6	3.95	esterase, putative, expressed
Os03g0188500	8.26	9.73	Glutelin family protein.
Os10g0555100	39.15	43.8	Glycogenin, putative, expressed
Os07g0685500	13.99	8.08	hydrolase, alpha/beta fold family protein, expressed
Os05g0542200	4.98	5.24	hydrolase, alpha/beta fold family protein, putative, expressed
Os02g0533900	2.39	2.88	hydrolase, carbon-nitrogen family protein, expressed
Os02g0748300	10.88	9.82	kelch repeat-containing F-box family protein
Os03g0171600	3.07	3.07	kelch repeat-containing F-box family protein
Os01g0253900	7.24	10.2	lipase class 3 family protein, putative, expressed
Os02g0780700	2.86	4.4	lipase class 3 family protein, putative, expressed
Os05g0427100	6.91	7.01	PB1 domain containing protein, expressed
Os04g0119400	3.99	4.65	Pyruvate dehydrogenase E1 component alpha subunit
Os09g0442600	2.8	3.66	RSH2, putative, expressed
Os09g0369400	6.55	8.03	Trehalose-6-phosphate phosphatase.
Os08g0445700	17.1	34.31	trehalose-6-phosphate synthase, putative, expressed
Os02g0790500	2.58	4.49	trehalose-6-phosphate synthase, putative, expressed
Os02g0661100	36.72	13	trehalose-phosphatase family protein, expressed
Os07g0245100	4.48	2.72	Guanine deaminase, putative, expressed
Os04g0206500	16.61	23.44	Indole-3-acetate beta-glucosyltransferase, putative
Os02g0205500	12.11	13.34	Fatty acid elongase, putative, expressed
Os08g0508800	15.58	34.34	Lipoxygenase 7, chloroplast precursor, putative, expressed
Os11g0183900	12.9	12.12	Eukaryotic aspartyl protease family protein, expressed
Os02g0314600	12.23	10.19	Eukaryotic aspartyl protease family protein, expressed
Os06g0502900	4.54	6.15	DGCR14, putative, expressed
Os01g0777200	3.1	6.61	aspartyl protease family protein, putative, expressed
Os02g0763900	3.25	2.41	Galactoside 2-alpha-L-fucosyltransferase, putative, expressed
Os04g0526800	6.18	7.86	GRAM domain containing protein, expressed
Os02g0740700	6.31	3.87	Matrixin family protein, expressed
Os05g0557200	6.43	5.44	proteasome, putative, expressed
Os03g0275900	3.5	3.98	U box domain containing protein.
Os02g0693400	11.9	18.66	Ubiquitin carboxyl-terminal hydrolase family protein, expressed
Os01g0907200	15.95	11.11	ubiquitin family protein, putative, expressed
Os06g0248500	21.67	35.42	U-box domain containing protein, expressed
Os05g0476700	6.26	7.22	U-box domain containing protein, expressed
Os06g0574200	4.92	4.92	U-box domain containing protein, expressed
Os02g0488600	4.26	4.06	U-box domain containing protein, expressed
Os06g0140800	3.04	2.81	U-box domain containing protein, expressed
Os02g0644000	2.79	2.71	Vacuolar processing enzyme, beta-isozyme precursor
Os04g0497000	10.6	8.36	(+)-pulegone reductase.
Os04g0372700	4.67	2.64	Chloroplastic quinone-oxidoreductase homolog
Os03g0122300	10.72	11.72	Flavanone 3-hydroxylase-like protein.
Os04g0128900	5.84	7.47	flavin-containing monooxygenase YUCCA3
Os01g0667900	4.12	2.57	glutaredoxin family protein, putative, expressed
Os11g0655900	2.91	5.61	Glutaredoxin-like family protein, expressed
Os04g0435500	8.53	4.96	Glutathione S-transferase, N-terminal domain containing protein
Os05g0495700	16.08	31.95	Glycerol-3-phosphate dehydrogenase, putative, expressed
Os05g0495700	7.91	17.61	Glycerol-3-phosphate dehydrogenase, putative, expressed
Os04g0497000	10.97	11.54	NADP-dependent oxidoreductase P1, putative, expressed
Os01g0209700	9.62	17.51	oxidoreductase, 2OG-Fe oxygenase family protein, expressed
Os04g0475600	2.72	2.83	oxidoreductase, 2OG-Fe oxygenase family protein, expressed
Os06g0547400	3.92	3.97	Peroxidase 52 precursor, putative, expressed
Os03g0299200	3.66	3.45	Sex determination protein tasselseed 2, putative, expressed
Os07g0663800	3.14	6.79	Short-chain dehydrogenase/reductase SDR family protein.
Os11g0438700	2.48	4.25	Tropinone reductase homolog At1g07440, putative, expressed
Os01g0892800	40.79	58.82	ankyrin-kinase, putative, expressed
Os01g0884400	5.82	8	arm repeat-containing protein, putative, expressed
Os02g0518000	3.92	3.46	C2 calcium/lipid-binding region, CaLB domain containing protein.
Os09g0571200	13.56	10.94	C2 domain containing protein, expressed
Os04g0600000	10.73	8.22	calcium-dependent protein kinase substrate protein
Os04g0584700	9.55	10.84	Calcium-dependent protein kinase, isoform 11
Os02g0685900	8.97	15.23	Calcium-dependent protein kinase, isoform 11
Os04g0584700	6.47	6.19	Calcium-dependent protein kinase, isoform 11
Os03g0788500	7	7.21	Calcium-dependent protein kinase, isoform AK1
Os07g0568600	3.73	4.28	Calcium-dependent protein kinase, isoform AK1
Os01g0622600	2.3	3.71	Calcium-dependent protein kinase, putative, expressed
Os05g0495600	8.62	3.62	Calcium-transporting ATPase 4
Os03g0743500	5	3.1	Calmodulin, putative, expressed
Os01g0570800	4.56	6.05	calmodulin-binding family protein, putative, expressed
Os06g0256300	4.86	5.38	calmodulin-binding heat-shock protein, putative, expressed
Os12g0547600	13.04	16.29	calmodulin-binding protein, putative, expressed
Os01g0134700	8.84	7.18	calmodulin-binding protein, putative, expressed
Os12g0556200	5.66	5.04	calmodulin-binding protein, putative, expressed
Os01g0717000	7.03	10.29	Choline/ethanolamine kinase family protein, expressed
Os09g0438400	4.14	2.85	Choline/ethanolamine kinase family protein, expressed
Os03g0126800	4.58	2.78	CIPK-like protein 1, putative, expressed
Os12g0224000	17.89	15.29	Diacylglycerol kinase 2 (At5g63770) (EC 2.7.1.107).
Os04g0634700	5.33	13.65	diacylglycerol kinase, putative, expressed
Os03g0160100	3.01	3.92	EDR1, putative, expressed
Os01g0135700	17.93	8.95	EF hand family protein, expressed
LOC_Os09g304	12.49	7.79	EF hand family protein, expressed
Os01g0955100	10.98	6.13	EF hand family protein, expressed
Os03g0331700	8.08	7.79	EF hand family protein, expressed
Os05g0380900	7.61	4.45	EF hand family protein, expressed
Os09g0412300	4.36	3.02	EF hand family protein, expressed
Os01g0949300	3.21	3.12	EF hand family protein, expressed
Os11g0141400	3.29	3.49	EF hand family protein, expressed
Os06g0683400	6.66	3.26	EF-hand Ca2+-binding protein CCD1, putative, expressed
Os11g0585900	3.19	3.53	ETO1-like protein 1, putative, expressed
Os01g0813900	2.69	2.64	GTPase activating protein, putative, expressed
LOC_Os03g527	6.8	5.37	kinase, pfkB family protein, expressed
Os04g0531400	4.12	4.94	lectin receptor kinase 7, putative, expressed
Os04g0437600	2.51	2.37	mitogen-activated kinase kinase kinase alpha
Os03g0262200	3.29	3.9	Mitogen-activated protein kinase 1
Os03g0285800	8.68	12.52	Mitogen-activated protein kinase homolog 6
Os05g0119300	5.79	4.17	Molluscan rhodopsin C-terminal tail family protein.
Os01g0850100	6.71	7.42	phosphatidic acid phosphatase, putative, expressed
Os06g0202900	3.37	5.39	Protein kinase APK1A, chloroplast precursor, putative, expressed
Os08g0457400	13.36	9.14	Protein kinase APK1B, chloroplast precursor, putative, expressed
Os01g0699100	17.07	8.77	Protein kinase domain containing protein, expressed
Os02g0126400	7.49	7.96	Protein kinase domain containing protein, expressed
Os02g0165100	16.3	24.6	Protein kinase domain containing protein, expressed
Os02g0712700	6.83	9.56	Protein kinase domain containing protein, expressed
Os02g0769800	5.75	3.72	Protein kinase domain containing protein, expressed
Os02g0787300	5.77	7.4	Protein kinase domain containing protein, expressed
Os03g0148700	4.77	6.78	Protein kinase domain containing protein, expressed
Os03g0264300	5.15	5.68	Protein kinase domain containing protein, expressed
Os03g0764300	4.36	4.95	Protein kinase domain containing protein, expressed
Os04g0490500	4.11	3.81	Protein kinase domain containing protein, expressed
Os04g0619400	7.2	8.05	Protein kinase domain containing protein, expressed
Os05g0545400	16.24	19.81	Protein kinase domain containing protein, expressed
Os06g0334400	2.58	3.56	Protein kinase domain containing protein, expressed
Os07g0475900	3.78	7.61	Protein kinase domain containing protein, expressed
Os07g0584100	11.97	9.21	Protein kinase domain containing protein, expressed
Os03g0132800	3.42	4.23	protein kinase family protein, putative, expressed
Os03g0281500	3.47	4.77	protein kinase, putative, expressed
Os05g0519200	3.99	5.03	protein kinase, putative, expressed
Os01g0295700	7.77	7.02	Protein phosphatase 2C containing protein, expressed
Os10g0541200	4.03	2.53	Protein phosphatase 2C containing protein, expressed
Os03g0761100	15.97	10.63	protein phosphatase 2C family protein, putative, expressed
Os03g0207400	13.76	9.95	protein phosphatase 2C family protein, putative, expressed
Os03g0821300	5.07	5.02	protein phosphatase 2C family protein, putative, expressed
Os03g0268600	7.04	6.57	Protein phosphatase 2C, putative, expressed
Os09g0325700	5.43	4.45	Protein phosphatase 2C, putative, expressed
Os02g0567200	3.92	3.11	protein phosphatase 2C, putative, expressed
Os03g0292100	7.63	7.5	Serine/threonine phosphatase type 2c, putative, expressed
Os07g0680900	3.1	6.46	Serine/threonine-protein kinase AtPK19, putative, expressed
Os02g0513000	3.38	3.03	Serine/threonine-protein kinase RLCKVII, putative, expressed
Os07g0622000	5.23	5.13	Serine/threonine-protein kinase SAPK2, putative, expressed
Os08g0480100	3.39	2.77	Signal recognition particle receptor protein (Fragment).
Os04g0673300	4.24	4.11	Two-component response regulator ARR3, putative, expressed
Os03g0773300	14.57	19.04	wound and phytochrome signaling involved receptor like kinase
Os01g0959100	12.69	16.01	ABA/WDS induced protein, expressed
Os01g0959200	8.37	7.93	ABA/WDS induced protein, expressed
LOC_Os01g62670	14.86	7.28	Avr9/Cf-9 rapidly elicited protein 137, putative, expressed
Os10g0499400	4.34	4.27	CBS domain-containing protein, putative, expressed
Os03g0655400	14.79	9.3	Dehydrin family protein, expressed
Os02g0669100	4.25	4.12	Dehydrin family protein, expressed
Os01g0672400	3.75	4.31	Drought induced 19 protein containing protein, expressed
Os02g0605900	12.22	16.97	Endochitinase PR4 precursor, putative, expressed
Os06g0255900	11.16	6.9	Exo70 exocyst complex subunit family protein, expressed
Os05g0473500	5.33	4.41	Exo70 exocyst complex subunit family protein, expressed
Os01g0921400	2.32	2.61	Exo70 exocyst complex subunit family protein.
Os01g0864500	21.15	12.58	Harpin-induced protein 1 containing protein, expressed
Os04g0430600	4.63	2.77	Harpin-induced protein 1 containing protein, expressed
Os04g0685300	3.83	3.67	Harpin-induced protein 1 containing protein, expressed
Os12g0159000	3.4	3.53	Harpin-induced protein 1 containing protein, expressed
Os01g0695800	20.59	17.37	multidrug resistance protein 1 homolog, putative, expressed
Os09g0486500	4.49	3.97	Multiple stress-responsive zinc-finger protein ISAP1, putative, expressed
Os08g0504700	2.76	3.37	Multiple stress-responsive zinc-finger protein ISAP1, putative, expressed
Os04g0514600	38.21	36.97	NB-ARC domain containing protein, expressed
Os03g0324600	10.05	16.47	NB-ARC domain containing protein, expressed
Os05g0414300	2.69	4.11	NB-ARC domain containing protein, expressed
Os01g0855600	8.84	25.02	Nematode-resistance protein, putative, expressed
Os03g0848600	2.99	2.62	Nitrate-induced NOI protein, expressed
Os01g0731100	11.82	4.58	Pathogen-related protein, putative, expressed
Os02g0756200	10.88	17.41	Phi-1-like phosphate-induced protein, putative, expressed
Os02g0756800	8.46	8.84	Phi-1-like phosphate-induced protein, putative, expressed
Os07g0569100	2.92	2.53	Remorin, C-terminal region family protein, expressed
Os03g0277100	2.49	3.13	SLT1 protein, putative, expressed
Os06g0129400	2.81	4.31	SPX domain-containing protein, putative, expressed
Os01g0725800	3.03	2.37	WD-40 repeat family protein, putative, expressed
Os02g0712400	5.43	3.61	AP2 domain containing protein RAP2.9 (Fragment).
Os08g0474000	88.12	43.68	AP2 domain containing protein, expressed
Os06g0127100	78.9	90.53	AP2 domain containing protein, expressed
Os02g0677300	20.18	41.32	AP2 domain containing protein, expressed
Os03g0191900	13.85	11.89	AP2 domain containing protein, expressed
Os05g0497200	6.04	7.65	AP2 domain containing protein, expressed
Os02g0654700	5.61	14.86	AP2 domain containing protein, expressed
Os01g0797600	5.52	6.13	AP2 domain containing protein, expressed
Os05g0497300	5	4.67	AP2 domain containing protein, expressed
Os03g0183200	3.8	2.79	AP2 domain containing protein, expressed
Os01g0741900	5.27	5.18	AUX/IAA family protein, expressed
LOC_Os04g526	7.21	10.98	Auxin responsive protein, expressed
Os09g0475500	7.34	4.52	Auxin-independent growth promoter, putative, expressed
Os06g0552300	2.44	4.91	BES1/BZR1 homolog protein 4, putative, expressed
Os04g0489600	6.64	3.12	bHLH domain containing protein.
Os02g0603600	6.09	3.33	bHLH transcription factor GBOF-1, putative, expressed
Os06g0662200	8.39	5.46	bZIP transcription factor family protein, expressed
Os07g0545800	11.62	9.05	Chitin-inducible gibberellin-responsive protein 1
Os07g0583600	3.1	2.55	Chitin-inducible gibberellin-responsive protein 2
Os05g0474800	14.31	22.59	DNA-binding protein WRKY1, putative, expressed
Os01g0826400	26.2	20.21	DNA-binding protein, putative, expressed
Os08g0490100	6.86	5.15	Dof domain, zinc finger family protein, expressed
Os01g0264000	5.92	5.11	Dof domain, zinc finger family protein, expressed
Os07g0561300	11.37	51.02	F-box domain containing protein, expressed
Os02g0671100	4.14	11.73	F-box domain containing protein, expressed
Os01g0812200	7.03	4.46	F-box family protein, putative, expressed
Os02g0743200	3.74	6.11	F-box family protein, putative, expressed
Os02g0806400	4.16	3.65	GATA zinc finger family protein, expressed
Os02g0601800	3.85	3.88	global transcription factor group E, putative, expressed
Os03g0327100	4.83	5.9	GRAB2 protein, putative, expressed
Os02g0527300	4.92	9.43	heat stress transcription factor A3, putative, expressed
Os03g0741100	34.19	29.13	Helix-loop-helix DNA-binding domain containing protein
Os04g0301500	21.28	16.31	Helix-loop-helix DNA-binding domain containing protein
Os01g0575200	16.17	11.88	Helix-loop-helix DNA-binding domain containing protein
Os01g0705700	12.71	12.25	Helix-loop-helix DNA-binding domain containing protein
Os08g0490000	6.86	10.56	Helix-loop-helix DNA-binding domain containing protein
Os09g0455300	6.51	18.12	Helix-loop-helix DNA-binding domain containing protein
Os01g0900800	4.06	2.79	Helix-loop-helix DNA-binding domain containing protein
Os09g0447000	5.93	5.6	Homeobox associated leucine zipper family protein, expressed
Os03g0769800	2.75	2.8	Homeobox domain containing protein, expressed
Os03g0188900	3.35	2.56	Homeobox domain containing protein, expressed
Os03g0224700	7.77	8.86	HSF-type DNA-binding domain containing protein, expressed
Os05g0530400	4	2.69	HSF-type DNA-binding domain containing protein, expressed
Os01g0874300	13.56	5.06	Myb-like DNA-binding domain containing protein
Os01g0863300	14.89	18.61	Myb-like DNA-binding domain containing protein, expressed
Os03g0315400	12.72	28.36	Myb-like DNA-binding domain containing protein, expressed
Os06g0637500	4.66	4.48	Myb-like DNA-binding domain containing protein, expressed
Os03g0236200	14.17	9.66	Myb-like DNA-binding domain containing protein, expressed
Os02g0685200	17.2	5.19	myb-like DNA-binding domain, SHAQKYF class family protein
Os04g0583900	16.59	11.14	myb-like DNA-binding domain, SHAQKYF class family protein
Os03g0224200	3	3.68	myb-like DNA-binding domain, SHAQKYF class family protein
Os04g0665600	2.61	4.03	myb-like DNA-binding domain, SHAQKYF class family protein
Os04g0517100	15.43	14.63	Myb-related protein Myb4, putative, expressed
Os03g0815100	5.04	4.29	NAC-domain containing protein 19, putative, expressed
Os07g0225300	5.44	3.81	NAC-domain containing protein 2, putative, expressed
Os01g0862800	19.16	11.42	NAC-domain containing protein 90, putative, expressed
Os01g0675800	11.59	8.44	No apical meristem protein, expressed
Os01g0816100	6.31	8.86	No apical meristem protein, expressed
Os09g0493700	3.53	4.11	No apical meristem protein, expressed
Os01g0261200	3.42	3.51	No apical meristem protein, expressed
Os08g0157900	2.36	2.35	No apical meristem protein, expressed
Os06g0226700	3.79	6.16	TCP family transcription factor containing protein, expressed
Os08g0544800	5.58	3.3	TCP family transcription factor containing protein, expressed
Os07g0176200	5.58	7.21	Tesmin/TSO1-like, CXC domain containing protein.
Os04g0416100	5.64	6.71	Transcription factor E2F/dimerisation partner family protein
Os10g0577600	8.91	9.5	transcription factor jumonji, putative, expressed
Os05g0537100	9	8.19	WRKY DNA binding domain containing protein, expressed
Os01g0246700	8.24	5.8	WRKY DNA binding domain containing protein, expressed
Os09g0334500	5.42	5.38	WRKY DNA binding domain containing protein, expressed
Os01g0246700	4.45	7.53	WRKY DNA binding domain containing protein, expressed
Os05g0343400	3.35	4.86	WRKY DNA binding domain containing protein, expressed
Os01g0750100	2.69	3.35	WRKY DNA binding domain containing protein, expressed
Os02g0181300	12.1	4.88	WRKY transcription factor, putative, expressed
Os10g0391400	75.76	17.73	ZIM motif family protein, expressed
Os03g0181100	19.85	17.99	ZIM motif family protein, expressed
Os03g0180900	16.83	10.76	ZIM motif family protein, expressed
Os10g0392400	15.05	8.94	ZIM motif family protein, expressed
Os03g0181100	12.34	6.78	ZIM motif family protein, expressed
Os03g0180800	10.74	19.06	ZIM motif family protein, expressed
Os03g0402800	5.46	3.96	ZIM motif family protein, expressed
Os07g0568300	3.23	2.4	Zinc finger C-x8-C-x5-C-x3-H type family protein, expressed
Os04g0671800	2.49	2.51	Zinc finger C-x8-C-x5-C-x3-H type family protein, expressed
LOC_Os05g330	6.98	7.69	zinc finger family protein, putative, expressed
Os03g0820400	59.71	40.75	Zinc finger, C2H2 type family protein, expressed
Os05g0444200	7.69	6.28	Zinc finger, C2H2 type family protein, expressed
Os03g0610400	6.24	3.5	Zinc finger, C2H2 type family protein, expressed
Os02g0759400	21.55	12.65	Zinc finger, C3HC4 type family protein, expressed
Os02g0682300	13.28	13.04	Zinc finger, C3HC4 type family protein, expressed
Os06g0192800	6.07	4.24	Zinc finger, C3HC4 type family protein, expressed
Os01g0213400	5.7	12.81	Zinc finger, C3HC4 type family protein, expressed
Os05g0110000	5.48	6.85	Zinc finger, C3HC4 type family protein, expressed
Os02g0681200	4.09	4.49	Zinc finger, C3HC4 type family protein, expressed
Os01g0159300	3.89	4.84	Zinc finger, C3HC4 type family protein, expressed
Os08g0550400	3.26	3.64	Zinc finger, C3HC4 type family protein, expressed
Os08g0464400	2.45	2.39	Zinc finger, C3HC4 type family protein, expressed
Os03g0206900	2.42	2.91	Zinc finger, C3HC4 type family protein, expressed
Os05g0470700	2.41	2.83	Zinc finger, C3HC4 type family protein, expressed
Os07g0685700	5.29	6.17	ETHYLENE-INSENSITIVE3-like 1 protein, putative, expressed
Os01g0121700	6.22	4.04	ABC transporter related domain containing protein.
Os03g0243600	2.65	3.16	Acyl CoA binding protein, expressed
Os05g0449200	14.57	13.22	AER, putative, expressed
Os06g0172800	5.29	4.52	alkaline alpha galactosidase 2, putative, expressed
Os02g0670900	2.75	3.67	Amino acid transport protein, putative, expressed
Os04g0565500	5.58	9.23	Amino acid transport protein, putative, expressed
Os02g0191300	3.27	4.33	amino acid transporter family protein, putative, expressed
Os04g0565500	4.99	8.99	Amino acid transporter protein-like.
Os12g0181600	5.51	5.59	amino acid transporter, putative, expressed
Os08g0107400	3.89	4.29	GDP-mannose transporter, putative, expressed
Os08g0107400	3.47	4.87	GDP-mannose transporter, putative, expressed
Os07g0559700	13.9	9.4	Glucose transporter, putative, expressed
Os01g0717000	8.06	15.08	GmCK1p (EC 2.7.1.32).
Os03g0152000	8.34	8.42	heavy metal-associated domain containing protein, expressed
Os04g0667600	7.01	5.91	heavy metal-associated domain containing protein, expressed
Os04g0469000	4.93	3.9	heavy metal-associated domain containing protein, expressed
Os02g0523800	5.11	14.2	Inositol polyphosphate kinase family protein, expressed
Os03g0656500	5.24	3.28	K-exchanger, putative, expressed
Os02g0226300	4	4.57	Mitochondrial carrier protein, expressed
Os01g0329400	4.17	4.54	mitochondrial substrate carrier family protein
Os08g0386800	2.58	2.47	Mitochondrial substrate carrier family protein.
Os11g0508600	8.05	4.84	nodulin MtN3 family protein, putative, expressed
Os09g0536700	2.92	3.16	Nodulin-like family protein, expressed
Os04g0490600	4.94	3.95	nucleotide-sugar transporter family protein, putative
Os10g0554100	3.67	4.81	Oxysterol-binding protein, expressed
Os03g0150600	3.78	3.71	phosphate:H+ symporter family protein, expressed
Os10g0444700	3.25	5.01	phosphate:H+ symporter family protein, expressed
Os01g0930400	5.3	5.61	Potassium transporter 5, putative, expressed
Os07g0669700	4.69	3.67	Potassium transporter 7, putative, expressed
Os04g0481100	2.77	4.92	Raffinose synthase or seed imbibition protein Sip1 containing protein
Os03g0278300	7.14	9.34	RNA and export factor-binding protein, putative, expressed
Os02g0827900	3.78	2.55	Signal peptidase 18 subunit (Fragment).
Os09g0453400	4.76	3.32	signal peptidase I family protein, expressed
Os02g0437200	4.66	3.61	SNAP25 homologous protein SNAP30, putative, expressed
Os09g0484900	3.25	2.74	sodium/dicarboxylate cotransporter, putative, expressed
Os03g0787000	4.68	4.64	Syntaxin 121, putative, expressed
Os03g0809100	2.51	3.43	transporter, putative, expressed
Os03g0802500	11.65	14.63	ATPase 2, putative, expressed
Os01g0623600	4.45	3.3	ATPase, AAA family protein, expressed
Os02g0526400	14.48	9.06	ERD1 protein, chloroplast precursor, putative, expressed
Os03g0374400	7.11	7.01	Conserved hypothetical protein.
Os02g0669500	5.08	4.34	Conserved hypothetical protein.
Os04g0615200	4.94	4.74	Conserved hypothetical protein.
Os01g0102500	3.94	3.31	Conserved hypothetical protein.
Os04g0669400	2.43	2.65	Conserved hypothetical protein.
Os01g0952800	129.73	82.57	expressed protein
Os06g0133500	37.17	13.19	expressed protein
Os05g0516700	29.52	30.36	expressed protein
Os01g0727500	25.64	23.5	expressed protein
Os03g0183500	24.33	22.53	expressed protein
Os06g0128800	19.24	37.71	expressed protein
Os03g0258200	19.09	19.63	expressed protein
Os03g0187400	18.12	14.58	expressed protein
Os01g0389700	17.86	35.9	expressed protein
Os04g0685700	17.28	15.03	expressed protein
Os06g0203600	16.78	30.07	expressed protein
Os10g0535600	15.84	22.63	expressed protein
Os04g0685700	15.84	8.81	expressed protein
Os03g0133300	14.51	7.22	expressed protein
Os07g0164800	14.4	11.28	expressed protein
Os12g0164600	14.01	11.78	expressed protein
LOC_Os11g104	13.82	14.97	expressed protein
Os01g0631800	13.03	8.6	expressed protein
Os01g0795600	12.74	17.33	expressed protein
Os01g0121500	12.64	8.87	expressed protein
Os03g0334200	11.96	18.79	expressed protein
Os02g0758200	10.92	12.07	expressed protein
Os03g0307000	10.62	6.84	expressed protein
Os03g0723700	10.29	11.93	expressed protein
Os02g0629000	10.18	33.2	expressed protein
Os02g0134200	10.1	8.94	expressed protein
Os03g0710700	10.01	11.14	expressed protein
Os01g0864200	9.46	11.96	expressed protein
Os07g0164800	9.35	8.96	expressed protein
Os10g0580900	9.16	8.5	expressed protein
Os04g0640900	8.37	7.77	expressed protein
Os03g0123800	7.85	4.73	expressed protein
Os02g0712500	7.74	5.94	expressed protein
Os07g0680600	7.37	6.7	expressed protein
Os03g0107700	7.32	11.86	expressed protein
Os03g0801900	7.25	8.48	expressed protein
Os03g0241300	6.99	6.37	expressed protein
Os01g0802200	6.65	6.7	expressed protein
Os03g0189100	6.49	4.24	expressed protein
Os03g0148400	6.47	12.7	expressed protein
Os03g0214200	6.46	4.63	expressed protein
Os01g0817000	6.39	4.89	expressed protein
Os02g0201300	6.35	5.03	expressed protein
Os01g0384800	6.26	5.6	expressed protein
LOC_Os01g09770	6.12	7.8	expressed protein
Os06g0133400	6.1	3.81	expressed protein
Os04g0674000	5.93	6.26	expressed protein
Os03g0158600	5.89	6.26	expressed protein
Os01g0750500	5.65	15.24	expressed protein
Os01g0794100	5.58	8.02	expressed protein
Os03g0181800	5.57	4.53	expressed protein
Os01g0672800	5.4	5.33	expressed protein
Os04g0483200	5.34	6.07	expressed protein
Os05g0397300	5.17	3.55	expressed protein
Os10g0124100	5.06	3.68	expressed protein
Os01g0132500	4.98	8.78	expressed protein
Os04g0436400	4.89	4.42	expressed protein
Os01g0833400	4.79	4.21	expressed protein
Os05g0560600	4.75	4.32	expressed protein
Os04g0543500	4.68	5.06	expressed protein
Os01g0793900	4.64	4.17	expressed protein
Os04g0674000	4.62	4.3	expressed protein
Os04g0534100	4.62	2.4	expressed protein
Os01g0930200	4.6	3.79	expressed protein
Os05g0540900	4.52	5.29	expressed protein
Os01g0706400	4.44	5.44	expressed protein
Os09g0547500	4.32	3.09	expressed protein
Os04g0583200	4.2	8.8	expressed protein
Os09g0400700	4.07	2.62	expressed protein
Os03g0819700	3.99	3.16	expressed protein
Os05g0524100	3.94	7.55	expressed protein
Os03g0241300	3.89	4.28	expressed protein
Os05g0531000	3.89	3.16	expressed protein
Os09g0416600	3.87	4.32	expressed protein
Os08g0289000	3.86	4.67	expressed protein
Os04g0346800	3.77	2.97	expressed protein
Os03g0297000	3.74	3.48	expressed protein
Os10g0343100	3.7	3.08	expressed protein
Os03g0847800	3.46	3.36	expressed protein
Os01g0706400	3.41	4.52	expressed protein
Os06g0646700	3.39	3.87	expressed protein
Os08g0289000	3.37	4.42	expressed protein
Os03g0249100	3.25	3.36	expressed protein
Os07g0661400	3.21	2.74	expressed protein
Os10g0574700	3.2	3.21	expressed protein
Os02g0579800	3.19	3.5	expressed protein
Os03g0140700	3.16	2.79	expressed protein
Os03g0710100	3.04	3.41	expressed protein
Os08g0110400	3.01	2.41	expressed protein
Os10g0343100	3	3.07	expressed protein
Os01g0688600	2.97	5.35	expressed protein
Os03g0187700	2.91	4.1	expressed protein
Os01g0775200	2.89	2.61	expressed protein
Os01g0175100	2.84	3.39	expressed protein
Os01g0689000	2.81	3.69	expressed protein
Os08g0205800	2.77	3.58	expressed protein
Os09g0558200	2.76	2.73	expressed protein
Os06g0239200	2.75	3.77	expressed protein
Os05g0119200	2.73	3.23	expressed protein
Os02g0126600	2.7	4.47	expressed protein
Os10g0509100	2.67	6.35	expressed protein
Os02g0566400	2.66	2.65	expressed protein
Os02g0182700	2.64	4.32	expressed protein
Os01g0681600	2.61	2.9	expressed protein
Os01g0513400	2.59	2.73	expressed protein
Os10g0509100	2.51	5.89	expressed protein
Os09g0499000	2.49	2.83	expressed protein
Os01g0513400	2.48	2.84	expressed protein
Os01g0776700	2.42	2.47	expressed protein
Os05g0454500	2.39	4.28	expressed protein
LOC_Os03g48380	2.26	2.83	expressed protein
Os01g0120700	2.24	2.7	expressed protein
Os02g0693000	7.63	5.18	expressed protein
Os09g0449800	22.66	10.83	hypothetical protein
Os05g0324700	14.16	10.1	hypothetical protein
LOC_Os05g03960	11.09	5.6	hypothetical protein
Os01g0214500	4.32	3.84	hypothetical protein
Os04g0606200	3.9	9.75	hypothetical protein
Os04g0436400	5.12	5.31	Hypothetical protein.
Os11g0118400	4.28	5.3	Hypothetical protein.
Os02g0806300	3.49	6.32	Hypothetical protein.
Os10g0550200	3.39	2.98	Hypothetical protein.
Os02g0209300	12.39	8.92	Non-protein coding transcript, unclassifiable transcript.
Os12g0136500	3.99	6.2	Non-protein coding transcript, unclassifiable transcript.
Os01g0266800	3.9	3.81	PQ loop repeat family protein, expressed
Os02g0789600	6.46	7.65	Protein CYPRO4, putative, expressed
Os05g0474900	2.96	4.36	Protein of unknown function, DUF614 containing protein, expressed
Os04g0442100	2.79	2.97	Smr protein/MutS2 C-terminal domain containing protein.
Os01g0186900	15.36	4.88	transposon protein, putative, CACTA, En/Spm sub-class
Os02g0739000	7.76	7.35	transposon protein, putative, CACTA, En/Spm sub-class
Os08g0288000	5.73	3.85	transposon protein, putative, Pong sub-class
Os01g0905200	34.14	17.84	transposon protein, putative, unclassified, expressed
Os07g0664600	8.95	8.83	transposon protein, putative, unclassified, expressed
Os04g0600300	6.16	3.64	transposon protein, putative, unclassified, expressed
Os02g0689500	3.23	2.82	transposon protein, putative, unclassified, expressed
Os01g0747300	4.03	2.83	uncharacterized plant-specific domain TIGR01615 family protein, expressed
Os01g0747300	3.35	3.39	uncharacterized plant-specific domain TIGR01615 family protein, expressed
Os05g0138300	4.27	3.81	Uncharacterized protein family protein, expressed
Os07g0177300	2.37	2.94	Uncharacterized protein family UPF0005 containing protein, expressed
Os.23257.1.A1_at	12.89	16.11	unknown
Os.53459.1.S1_at	12.48	7.84	unknown
Os.55386.1.A1_at	10.12	10.35	unknown
Os.51442.1.S1_at	7.95	6.86	unknown
Os.4757.1.S1_at	3.96	4.51	unknown
Os.4757.1.S2_at	3.77	4.52	unknown
Os.22571.1.S1_at	3	5.16	unknown
Os02g0251900	19.66	42.51	VQ motif family protein, expressed
Os03g0676400	15.31	15.06	VQ motif family protein, expressed
Os07g0686600	9.52	52.15	VQ motif family protein, expressed
Os03g0320600	9.08	10.84	VQ motif family protein, expressed
Os01g0278000	4.18	12.5	VQ motif family protein, expressed
Os05g0519000	3.64	3.81	VQ motif family protein, expressed
Os06g0666400	3.63	7.03	VQ motif family protein, expressed
Os01g0934100	4.16	2.9	XYPPX repeat family protein, expressed
Os03g0366000	0.208333	0.170358	10 kDa chaperonin, putative, expressed
Os05g0482700	0.413223	0.324675	2,3-bisphosphoglycerate-independent phosphoglycerate mutase, putative, expressed
Os01g0101200	0.135685	0.250627	2,3-diketo-5-methylthio-1-phosphopentane phosphatase family protein, expressed
Os06g0196900	0.249377	0.292398	20 kDa chaperonin, chloroplast precursor (Protein Cpn21)
Os09g0438700	0.384615	0.207469	20 kDa chaperonin, chloroplast precursor, putative, expressed
Os02g0815200	0.116822	0.188679	29 kDa ribonucleoprotein, chloroplast, putative, expressed
Os07g0489800	0.190476	0.245098	2Fe-2S iron-sulfur cluster binding domain containing protein, expressed
Os06g0176800	0.17452	0.19084	2OG-Fe(II) oxygenase domain containing protein
Os09g0565200	0.311526	0.403226	31 kDa ribonucleoprotein, chloroplast precursor.
Os05g0112800	0.248139	0.150602	33 kDa secretory protein, putative, expressed
Os04g0576800	0.30303	0.21322	3-oxo-5-alpha-steroid 4-dehydrogenase family protein, putative, expressed
Os07g0207400	0.364964	0.383142	40S ribosomal protein S2, putative, expressed
Os01g0723200	0.353357	0.261097	40S ribosomal protein S24, putative, expressed
Os01g0823300	0.358423	0.265252	40S ribosomal protein S26, putative, expressed
Os05g0368300	0.362319	0.33557	40S ribosomal protein S4, putative, expressed
Os01g0924000	0.167224	0.143885	50S ribosomal protein L27, chloroplast precursor, putative, expressed
Os01g0231700	0.30581	0.294118	60S acidic ribosomal protein P3, putative, expressed
Os04g0598200	0.4	0.322581	60S ribosomal protein L12, putative, expressed
Os09g0501700	0.342466	0.215517	60S ribosomal protein L32, putative, expressed
LOC_Os09g32500	0.288184	0.323625	60S ribosomal protein L32, putative, expressed
Os07g0450000	0.311526	0.324675	60S ribosomal protein L44, putative, expressed
Os07g0670600	0.436681	0.27933	60S ribosome subunit biogenesis protein NIP7 homolog, putative, expressed
Os02g0805800	0.373134	0.298507	ABC1 family protein, putative, expressed
Os09g0252100	0.338983	0.296736	Acetyl-CoA acetyltransferase, cytosolic 1, putative, expressed
Os04g0465500	0.258398	0.136799	acetyltransferase, GNAT family protein, expressed
Os10g0510000	0.201613	0.414938	Actin-2, putative, expressed
Os12g0534200	0.434783	0.324675	Acyl carrier protein I, chloroplast precursor, putative, expressed
Os06g0264600	0.248139	0.163666	acylphosphatase family, putative, expressed
Os02g0625500	0.3003	0.206612	Adenosine kinase 2, putative, expressed
Os11g0312400	0.42735	0.31348	Adenylate kinase B, putative, expressed
Os08g0109300	0.403226	0.361011	Adenylate kinase, chloroplast, putative, expressed
Os03g0313600	0.411523	0.20284	Adenylosuccinate lyase, putative, expressed
Os03g0174500	0.378788	0.383142	Adenylosuccinate synthetase, chloroplast precursor, putative, expressed
Os06g0625500	0.357143	0.298507	AhpC/TSA family protein, expressed
Os02g0192700	0.219298	0.198413	AhpC/TSA family protein, expressed
Os07g0688800	0.381679	0.333333	aldehyde dehydrogenase family protein, expressed
Os01g0851700	0.229885	0.2849	Alpha-glucan phosphorylase, H isozyme, putative, expressed
Os07g0626800	0.127389	0.134048	Amine oxidase family protein.
Os01g0945300	0.245098	0.257069	Amino acid permease family protein
Os05g0111200	0.229358	0.118343	amino acid selective channel protein, putative, expressed
Os04g0201500	0.141643	0.324675	Amino acid/polyamine transporter II family protein.
Os04g0623800	0.3367	0.164204	Aminomethyltransferase, mitochondrial precursor, putative, expressed
Os03g0656900	0.201207	0.25	antitermination NusB domain-containing protein, putative, expressed
Os01g0372700	0.460829	0.359712	Asparaginyl-tRNA synthetase, cytoplasmic 3, putative, expressed
Os08g0248800	0.139665	0.134228	Aspartate carbamoyltransferase 3, chloroplast precursor, putative, expressed
Os01g0507900	0.286533	0.371747	ATP-dependent Clp protease proteolytic subunit 1, putative, expressed
Os11g0219000	0.352113	0.271003	ATP-dependent protease La, putative
LOC_Os05g32210	0.371747	0.373134	ATP-NAD kinase family protein, expressed
Os01g0618100	0.208333	0.204082	Auxin-induced protein PCNT115, putative, expressed
Os06g0702700	0.377358	0.357143	avirulence-responsive protein, putative, expressed
Os11g0197600	0.350877	0.374532	B3 DNA binding domain containing protein, expressed
Os05g0272900	0.331126	0.242131	B-cell receptor-associated protein 31-like containing protein, expressed
Os07g0172900	0.3861	0.334448	Biopterin transport-related protein BT1 family protein.
Os06g0484600	0.377358	0.367647	BolA-like protein, expressed
Os02g0591800	0.338983	0.283286	Brix domain containing protein 2, putative, expressed
Os05g0217800	0.0929368	0.191939	BURP domain containing protein, expressed
Os07g0246200	0.352113	0.282486	Calreticulin precursor, putative, expressed
Os01g0206700	0.0613874	0.102775	CBL-interacting serine/threonine-protein kinase 15, putative, expressed
Os04g0136700	0.172117	0.130208	CBS domain containing protein, expressed
Os08g0313200	0.348432	0.224215	CBS domain containing protein.
Os03g0819600	0.268817	0.149925	Chalcone isomerase (EC 5.5.1.6).
Os03g0143400	0.227273	0.184162	Chaperonin CPN60-1, mitochondrial precursor, putative, expressed
Os10g0566700	0.299401	0.30581	chloroplast chaperonin 10, putative, expressed
Os09g0419200	0.231481	0.25974	cinnamoyl CoA reductase, putative, expressed
Os03g0247000	0.364964	0.395257	Clp amino terminal domain containing protein, expressed
Os01g0705500	0.406504	0.421941	Conserved hypothetical protein.
Os06g0591400	0.398406	0.163132	Conserved hypothetical protein.
Os02g0556100	0.373134	0.248756	Conserved hypothetical protein.
Os01g0705500	0.364964	0.387597	Conserved hypothetical protein.
Os01g0705300	0.2331	0.180832	Conserved hypothetical protein.
Os03g0622600	0.194932	0.206612	Conserved hypothetical protein.
Os01g0702000	0.1443	0.116822	Conserved hypothetical protein.
Os02g0530100	0.306748	0.268097	Copper chaperone homolog CCH.
Os02g0662000	0.0855432	0.133333	Cortical cell delineating protein precursor, putative, expressed
Os05g0346400	0.395257	0.429185	cp protein, putative, expressed
Os07g0548300	0.232019	0.143472	CRP1, putative, expressed
Os05g0551900	0.2457	0.380228	CRS1/YhbY domain containing protein, expressed
Os10g0512500	0.153139	0.18018	CRS1/YhbY domain containing protein, expressed
Os01g0495900	0.404858	0.389105	CRS2-associated factor 1, putative, expressed
Os01g0323300	0.128041	0.186567	CRS2-associated factor 2, putative, expressed
Os11g0132700	0.41841	0.378788	Cytochrome cd1-nitrite reductase-like, C-terminal haem d1 domain containing protein
Os06g0641800	0.326797	0.331126	Cytochrome P450 family protein, expressed
Os10g0546600	0.304878	0.22779	Cytochrome P450 family protein, expressed
Os08g0547900	0.26455	0.378788	Cytochrome P450 family protein, expressed
Os02g0503100	0.167224	0.0999001	Cytochrome P450 family protein, expressed
Os08g0447000	0.314465	0.45045	D-3-phosphoglycerate dehydrogenase, chloroplast precursor, putative, expressed
Os06g0116600	0.387597	0.3861	DAG protein, chloroplast precursor, putative, expressed
Os01g0618400	0.2849	0.297619	DEAD/DEAH box helicase family protein, expressed
Os05g0430200	0.333333	0.362319	deoxynucleoside kinase family, putative, expressed
Os02g0436400	0.25974	0.254453	dihydrodipicolinate reductase family protein, putative, expressed
Os08g0559600	0.228311	0.282486	Dihydroxy-acid dehydratase, putative, expressed
Os11g0178800	0.265957	0.13947	Dirigent-like protein, expressed
Os07g0107300	0.263852	0.164745	Dirigent-like protein, expressed
Os11g0644700	0.0934579	0.141844	Dirigent-like protein, expressed
Os07g0264100	0.358423	0.3861	D-isomer specific 2-hydroxyacid dehydrogenase, NAD binding domain containing protein
Os05g0519600	0.309598	0.301205	DJ-1 family protein, expressed
Os01g0268300	0.205339	0.125156	DNA gyrase, B subunit family protein, expressed
Os06g0145800	0.0922509	0.0958773	DNA-binding protein p24, putative, expressed
Os05g0350500	0.421941	0.384615	DNA-binding protein, 42 kDa containing protein, expressed
Os12g0442900	0.393701	0.328947	DNA-binding SAP domain containing protein.
Os05g0156500	0.340136	0.353357	DnaJ domain containing protein, expressed
Os01g0730500	0.3003	0.343643	DnaJ domain containing protein, expressed
Os12g0112500	0.334448	0.283286	Dual specificity phosphatase, catalytic domain containing protein, expressed
Os04g0601400	0.343643	0.401606	EF hand family protein, expressed
Os05g0147400	0.371747	0.393701	EF hand family protein, expressed
Os12g0541500	0.287356	0.30303	Elongation factor TS family protein, expressed
Os05g0171200	0.215054	0.266667	Embryo-specific protein 3, containing protein, expressed
Os08g0496900	0.37037	0.3663	Endomembrane protein 70 containing protein, expressed
Os06g0716700	0.343643	0.27933	Endoplasmin homolog precursor, putative, expressed
Os06g0136600	0.324675	0.250627	Enolase 1, putative, expressed
Os03g0248600	0.369004	0.325733	Enolase 2, putative, expressed
Os11g0473000	0.378788	0.362319	ER lumen protein retaining receptor, putative, expressed
Os12g0624000	0.273973	0.200401	Ethylene-responsive methionine synthase (Fragment).
Os12g0623900	0.306748	0.204499	Ethylene-responsive methionine synthase (Fragment)
Os06g0304600	0.248139	0.208768	Eukaryotic aspartyl protease family protein, expressed
Os07g0112800	0.3367	0.26455	Eukaryotic translation initiation factor 5A-1/2, putative, expressed
Os05g0401200	0.42735	0.31348	expressed protein
Os07g0683900	0.425532	0.192308	expressed protein
Os05g0131900	0.421941	0.257732	expressed protein
Os04g0527800	0.414938	0.352113	expressed protein
Os07g0683900	0.404858	0.143472	expressed protein
LOC_Os03g15240	0.384615	0.363636	expressed protein
Os10g0577700	0.378788	0.4	expressed protein
Os04g0477900	0.378788	0.303951	expressed protein
Os10g0560000	0.377358	0.209644	expressed protein
Os08g0558900	0.369004	0.266667	expressed protein
Os01g0111900	0.363636	0.187266	expressed protein
Os03g0322600	0.361011	0.392157	expressed protein
Os08g0430600	0.359712	0.266667	expressed protein
Os04g0639300	0.357143	0.209205	expressed protein
Os04g0462300	0.35461	0.194175	expressed protein
Os09g0465800	0.34965	0.352113	expressed protein
Os03g0729100	0.348432	0.214133	expressed protein
Os01g0908400	0.347222	0.342466	expressed protein
Os09g0520500	0.344828	0.2849	expressed protein
Os10g0569000	0.341297	0.414938	expressed protein
Os02g0189100	0.341297	0.260417	expressed protein
Os05g0103300	0.33557	0.282486	expressed protein
Os11g0425300	0.33557	0.187617	expressed protein
Os08g0431500	0.334448	0.361011	expressed protein
Os05g0535700	0.333333	0.31348	expressed protein
Os04g0481300	0.333333	0.243309	expressed protein
Os09g0481800	0.328947	0.353357	expressed protein
Os06g0717400	0.328947	0.234192	expressed protein
Os02g0804400	0.327869	0.173913	expressed protein
Os01g0761000	0.321543	0.357143	expressed protein
LOC_Os01g64270	0.320513	0.295858	expressed protein
Os07g0123300	0.320513	0.286533	expressed protein
Os05g0430400	0.31746	0.333333	expressed protein
Os02g0129900	0.3125	0.149925	expressed protein
Os03g0110900	0.30581	0.18797	expressed protein
Os03g0282900	0.303951	0.3861	expressed protein
Os06g0715200	0.302115	0.21692	expressed protein
Os06g0223700	0.299401	0.137174	expressed protein
Os09g0363700	0.297619	0.314465	expressed protein
Os05g0126200	0.294118	0.282486	expressed protein
Os03g0744700	0.284091	0.179856	expressed protein
Os02g0759900	0.277778	0.0434972	expressed protein
Os03g0595300	0.27027	0.226244	expressed protein
Os04g0626400	0.268097	0.22779	expressed protein
Os05g0103400	0.265957	0.243309	expressed protein
Os04g0283900	0.26178	0.3125	expressed protein
Os03g0731100	0.25974	0.390625	expressed protein
Os05g0362500	0.25974	0.289017	expressed protein
Os05g0565400	0.251889	0.344828	expressed protein
Os05g0500400	0.251256	0.239234	expressed protein
Os01g0862200	0.250627	0.251889	expressed protein
Os09g0433800	0.249377	0.157233	expressed protein
Os05g0592300	0.246914	0.198413	expressed protein
Os05g0110300	0.245098	0.263158	expressed protein
Os07g0113200	0.245098	0.204499	expressed protein
Os05g0113400	0.242131	0.196464	expressed protein
Os03g0425000	0.228833	0.290698	expressed protein
Os12g0508200	0.228833	0.234742	expressed protein
Os02g0762600	0.21978	0.220264	expressed protein
Os12g0209000	0.217391	0.296736	expressed protein
Os11g0216400	0.208768	0.227273	expressed protein
Os08g0269700	0.207039	0.151057	expressed protein
Os06g0538400	0.205339	0.166945	expressed protein
Os03g0126300	0.204082	0.253165	expressed protein
Os09g0556300	0.203252	0.298507	expressed protein
Os05g0186000	0.203252	0.224215	expressed protein
LOC_Os06g09260	0.20284	0.2457	expressed protein
Os01g0901900	0.196078	0.210084	expressed protein
Os02g0788500	0.181818	0.226244	expressed protein
Os08g0459300	0.169205	0.198413	expressed protein
Os03g0782200	0.158228	0.0170213	expressed protein
Os01g0940600	0.154083	0.145138	expressed protein
Os03g0736400	0.153846	0.219298	expressed protein
Os03g0137600	0.144928	0.0934579	expressed protein
Os12g0282000	0.144092	0.0645161	expressed protein
Os08g0345400	0.142857	0.200401	expressed protein
Os02g0152900	0.141243	0.263158	expressed protein
Os07g0605400	0.130208	0.26455	expressed protein
Os10g0533100	0.12987	0.11976	expressed protein
Os09g0382400	0.118483	0.260417	expressed protein
Os01g0829000	0.106952	0.0597372	expressed protein
Os09g0412700	0.0908265	0.0439754	expressed protein
Os01g0174300	0.238663	0.311526	NADH-cytochrome b5 reductase, putative, expressed
Os02g0805800	0.384615	0.323625	ABC1 family protein, putative, expressed
Os06g0150400	0.199203	0.0932836	expressed protein
Os07g0252800	0.17301	0.146199	expressed protein
Os07g0475000	0.348432	0.198807	expressed protein
Os12g0183300	0.363636	0.395257	expressed protein
Os05g0411200	0.165289	0.222717	FAD dependent oxidoreductase family protein, expressed
Os05g0563600	0.27027	0.186567	Fasciclin domain containing protein, expressed
LOC_Os05g488	0.0793651	0.1321	Fasciclin domain containing protein, expressed
Os03g0784700	0.296736	0.220751	Ferredoxin-NADP reductase, root isozyme, chloroplast precursor, putative, expressed
Os05g0176000	0.387597	0.347222	Fibrillarin-2, putative, expressed
Os04g0282400	0.0794281	0.315457	flowering promoting factor-like 1, putative, expressed
Os01g0118000	0.413223	0.341297	Fructose-bisphosphate aldolase 1, chloroplast precursor, putative, expressed
Os02g0608900	0.319489	0.222222	GDSL-like Lipase/Acylhydrolase family protein
Os04g0557000	0.393701	0.294118	genetic modifier, putative, expressed
Os01g0883800	0.218818	0.252525	Gibberellin 20 oxidase 2, putative, expressed
Os09g0298200	0.168067	0.160256	Glucose-1-phosphate adenylyltransferase small subunit, chloroplast precursor
Os03g0757200	0.0986193	0.152672	Glucosyl transferase, putative, expressed
Os02g0814700	0.431034	0.320513	glutathione S-transferase C-terminal domain-containing protein
Os06g0232600	0.261097	0.245098	Glutathione S-transferase, N-terminal domain containing protein, expressed
Os04g0486600	0.421941	0.348432	Glyceraldehyde-3-phosphate dehydrogenase, cytosolic 3, putative, expressed
Os02g0171100	0.294118	0.319489	Glyceraldehyde-3-phosphate dehydrogenase, cytosolic, putative, expressed
Os10g0516100	0.389105	0.30581	Glycine cleavage system H protein, mitochondrial precursor, putative, expressed
LOC_Os06g211	0.232558	0.288184	Glycine rich protein family protein, expressed
Os10g0321700	0.361011	0.297619	Glycine-rich RNA-binding protein PsGRBP.
Os10g0475000	0.107875	0.0646412	GMC oxidoreductase family protein, expressed
Os08g0326600	0.284091	0.306748	GMP synthase, putative, expressed
Os07g0412100	0.260417	0.235294	Granule-bound starch synthase 1b, chloroplast precursor, putative, expressed
Os03g0799700	0.26738	0.27933	GTP1/OBG family protein, expressed
Os11g0267000	0.380228	0.263852	GUN4-like family protein, expressed
Os06g0274200	0.136799	0.115875	H/ACA ribonucleoprotein complex subunit 2, putative, expressed
Os07g0636000	0.17094	0.0938967	H/ACA ribonucleoprotein complex subunit 4, putative, expressed
Os08g0485900	0.242718	0.149701	HAD-superfamily hydrolase, subfamily IA, variant 3 containing protein, expressed
Os07g0634400	0.409836	0.15873	haloacid dehalogenase-like hydrolase family protein, putative, expressed
Os02g0538700	0.252525	0.0976562	harpin-induced family protein, putative, expressed
Os01g0309800	0.316456	0.275482	heavy metal-associated domain containing protein, expressed
Os03g0379300	0.161551	0.141243	Helix-loop-helix DNA-binding domain containing protein, expressed
Os07g0191000	0.271739	0.287356	histidinol-phosphate phosphatase, putative, inositol monophosphatase family protein
Os05g0597100	0.238095	0.258398	Histone deacetylase 2b, putative, expressed
Os12g0182700	0.282486	0.15748	Histone deacetylase family protein, expressed
Os12g0120200	0.34965	0.384615	HIT domain containing protein
Os09g0413700	0.310559	0.211416	hydrolase, alpha/beta fold family protein, expressed
Os01g0919700	0.413223	0.257732	hydrolase, putative, expressed
Os03g0332400	0.338983	0.263852	Hydroxyacylglutathione hydrolase, putative, expressed
Os06g0143100	0.403226	0.30581	hypothetical protein
Os02g0620200	0.328947	0.299401	hypothetical protein
LOC_Os10g39800	0.294118	0.208768	hypothetical protein
Os09g0436900	0.22779	0.0679348	hypothetical protein
Os01g0306800	0.20202	0.260417	hypothetical protein
Os04g0661600	0.273224	0.3663	hypothetical protein
Os08g0460600	0.31348	0.331126	Hypothetical protein.
Os05g0353400	0.338983	0.340136	Importin-beta N-terminal domain containing protein, expressed
Os11g0145200	0.238095	0.341297	Indole-3-acetate beta-glucosyltransferase, putative, expressed
Os01g0151200	0.444444	0.358423	Inner membrane protein ALBINO3, chloroplast precursor, putative, expressed
Os03g0780500	0.276243	0.309598	inosine-5'-monophosphate dehydrogenase, putative, expressed
Os12g0265100	0.285714	0.304878	Isoflavone reductase homolog, putative, expressed
Os09g0249000	0.263852	0.229885	Kelch motif family protein, expressed
Os02g0158300	0.15873	0.187617	KpsF/GutQ family protein, expressed
Os05g0116000	0.249377	0.309598	legumin, putative, expressed
Os01g0116500	0.176991	0.15748	LRk-type protein, putative
Os02g0115900	0.282486	0.144509	Luminal binding protein 3 precursor, putative, expressed
Os06g0132400	0.158983	0.15873	Magnesium-protoporphyrin O-methyltransferase, putative, expressed
Os01g0556700	0.247525	0.0993049	Major Facilitator Superfamily protein, expressed
Os05g0571100	0.3663	0.25	membrane associated salt-inducible protein, putative, expressed
Os08g0531000	0.225734	0.308642	Metallophosphatase, putative, expressed
Os01g0974200	0.31746	0.0998004	Metallothionein family protein, expressed
Os04g0610500	0.331126	0.297619	Methionine aminopeptidase, putative, expressed
Os07g0510100	0.101523	0.0944287	Methionine aminopeptidase-like protein.
Os08g0411200	0.238095	0.186916	methyltransferase, putative, expressed
Os01g0143300	0.168067	0.131579	Mitochondrial glycoprotein, expressed
Os01g0143800	0.343643	0.340136	Mitochondrial glycoprotein, expressed
Os03g0825400	0.398406	0.324675	Mitochondrial import inner membrane translocase subunit Tim10.
Os12g0571200	0.246914	0.25	Mitochondrial import inner membrane translocase subunit Tim9, putative, expressed
Os11g0155000	0.438596	0.348432	mRNA decapping enzyme, putative, expressed
Os02g0749800	0.3861	0.181159	mTERF family protein, expressed
Os05g0195700	0.248756	0.203666	myb-like DNA-binding domain, SHAQKYF class family protein, expressed
Os03g0851000	0.295858	0.284091	NAC domain containing protein, expressed
Os01g0969100	0.187266	0.178571	NAD dependent epimerase/dehydratase family protein, expressed
Os12g0226900	0.293255	0.097371	NADP-dependent oxidoreductase P2, putative, expressed
Os08g0139200	0.330033	0.333333	NADPH-dependent FMN reductase family protein, expressed
Os05g0373700	0.371747	0.302115	Nascent polypeptide-associated complex alpha subunit, putative, expressed
Os02g0704000	0.105597	0.179533	nine-cis-epoxycarotenoid dioxygenase4, putative, expressed
Os06g0694500	0.381679	0.304878	nitrogen fixation protein, putative, expressed
Os08g0162000	0.440529	0.294985	Nonaspanin (TM9SF) family protein.
Os01g0619900	0.0591017	0.0809717	Non-protein coding transcript, putative npRNA.
Os06g0480500	0.0747384	0.10846	Non-protein coding transcript, uncharacterized transcript.
Os02g0725200	0.346021	0.3367	Nuclear protein SET domain containing protein.
Os08g0158800	0.373134	0.3861	Nucleolar GTP-binding protein 1 containing protein, expressed
Os03g0352300	0.3003	0.302115	Nucleolar protein Nop56, putative, expressed
Os10g0563700	0.223214	0.346021	Nucleoside diphosphate kinase 1, putative, expressed
Os02g0576700	0.411523	0.332226	Nucleosome assembly protein containing protein, expressed
Os10g0170000	0.364964	0.316456	Nucleotide-sensitive chloride conductance regulator family protein.
Os07g0143000	0.292398	0.0696379	oxidoreductase, aldo/keto reductase family protein, expressed
Os07g0142900	0.176991	0.341297	oxidoreductase, aldo/keto reductase family protein, expressed
Os02g0578400	0.114811	0.228833	Oxygen evolving enhancer protein 3, putative, expressed
Os05g0393400	0.293255	0.278552	pale cress protein, putative, expressed
Os03g0752500	0.0759878	0.0199045	Papain family cysteine protease containing protein, expressed
Os07g0545900	0.380228	0.414938	pentatricopeptide, putative, expressed
Os11g0433600	0.3125	0.346021	pentatricopeptide, putative, expressed
Os05g0275000	0.309598	0.257069	pentatricopeptide, putative, expressed
Os03g0856100	0.204082	0.168067	pentatricopeptide, putative, expressed
Os02g0170000	0.176056	0.343643	pentatricopeptide, putative, expressed
Os11g0657100	0.384615	0.359712	Peptide chain release factor 1, putative, expressed
Os02g0117600	0.33557	0.257732	peptidyl-prolyl cis-trans isomerase, FKBP-type family protein, expressed
Os02g0751600	0.197239	0.225734	peptidyl-prolyl cis-trans isomerase, FKBP-type family protein, expressed
Os12g0533800	0.35461	0.307692	phenylalanyl-tRNA synthetase class IIc family protein, putative, expressed
Os06g0484600	0.380228	0.323625	Pherophorin-S precursor.
Os04g0448800	0.390625	0.129534	Phosphate carrier protein, mitochondrial precursor, putative, expressed
Os03g0389700	0.31746	0.18797	Phospho-2-dehydro-3-deoxyheptonate aldolase 1, chloroplast precursor, putative, expressed
Os04g0517500	0.124224	0.265252	phosphoenolpyruvate carboxylase kinase 4, putative, expressed
Os05g0548900	0.0607533	0.208333	Phosphoethanolamine N-methyltransferase, putative, expressed
Os11g0150100	0.25641	0.252525	phosphoglycerate mutase family protein, expressed
Os01g0660900	0.353357	0.226244	phosphoglycerate/bisphosphoglycerate mutase family protein, putative, expressed
Os03g0343400	0.238663	0.310559	photolyase/blue-light receptor PHR2, putative, expressed
Os03g0333400	0.332226	0.374532	possible Photosystem II reaction center Psb27 protein, putative, expressed
Os05g0410900	0.387597	0.306748	POT family protein, expressed
Os01g0871500	0.25974	0.273973	POT family protein, expressed
Os03g0721300	0.240385	0.266667	pre-mRNA processing protein PRP39, putative, expressed
Os08g0254500	0.277008	0.344828	Preprotein translocase secY subunit, chloroplast precursor, putative, expressed
Os05g0160300	0.207039	0.13624	protease inhibitor/seed storage/lipid transfer protein, putative, expressed
Os03g0387100	0.374532	0.321543	Proteasome subunit alpha type 2, putative, expressed
Os06g0142800	0.20202	0.248139	protein arginine N-methyltransferase family protein, putative, expressed
Os05g0156300	0.377358	0.265957	protein disulfide-isomerase A6 precursor, putative, expressed
Os09g0451500	0.248756	0.197239	protein disulfide-isomerase domain containing protein, expressed
Os06g0543400	0.377358	0.182482	Protein kinase domain containing protein, expressed
Os03g0692700	0.342466	0.1221	Protein of unknown function DUF538 family protein.
Os06g0247500	0.4	0.395257	Pyrophosphate-fructose 6-phosphate 1-phosphotransferase beta subunit, putative, expressed
Os08g0379400	0.23753	0.147275	Quinone oxidoreductase, putative, expressed
Os02g0834000	0.398406	0.408163	RAC-like GTP binding protein RHO1, putative, expressed
Os04g0670000	0.358423	0.348432	Reticulon family protein, expressed
Os03g0781700	0.284091	0.283286	reticulon family protein, putative, expressed
Os05g0196400	0.201207	0.191571	retrotransposon protein, putative, Ty1-copia subclass
Os09g0129500	0.347222	0.289017	retrotransposon, putative, centromere-specific
Os03g0861700	0.315457	0.353357	Rhodanese-like domain containing protein, expressed
Os09g0530000	0.214133	0.319489	Rhodanese-like domain containing protein, expressed
Os09g0530000	0.189394	0.350877	Rhodanese-like domain containing protein, expressed
Os03g0781400	0.235849	0.163399	Ribose 5-phosphate isomerase family protein.
Os07g0176900	0.395257	0.338983	ribose 5-phosphate isomerase, putative, expressed
Os01g0839300	0.355872	0.236407	ribosomal protein L17 containing protein, expressed
Os11g0139100	0.361011	0.296736	ribosomal protein L24 containing protein, expressed
Os10g0579500	0.315457	0.211864	ribosomal protein L35 containing protein, expressed
Os07g0626100	0.341297	0.273973	Ribosomal protein L7/L12 C-terminal domain containing protein, expressed
Os05g0528900	0.318471	0.37037	ribosomal protein L9, N-terminal domain containing protein, expressed
LOC_Os09g245	0.323625	0.263158	Ribulose-1,5 bisphosphate carboxylase/oxygenase large subunit N-methyltransferase
Os01g0742000	0.215517	0.208333	RNA methyltransferase, TrmH family, group 3 containing protein, expressed
Os08g0192900	0.414938	0.403226	RNA recognition motif family protein, expressed
Os04g0591000	0.390625	0.352113	RNA recognition motif family protein, expressed
Os04g0306800	0.344828	0.247525	RNA recognition motif family protein, expressed
Os08g0117100	0.292398	0.277008	RNA recognition motif family protein, expressed
Os08g0483200	0.289855	0.363636	RNA recognition motif family protein, expressed
Os07g0549800	0.277778	0.223214	RNA recognition motif family protein, expressed
Os07g0158300	0.230947	0.314465	RNA recognition motif family protein, expressed
Os03g0376600	0.224719	0.225225	RNA recognition motif family protein, expressed
Os12g0277500	0.151286	0.151515	RuBisCO subunit binding-protein alpha subunit, chloroplast precursor, putative, expressed
Os06g0114000	0.392157	0.323625	RuBisCO subunit binding-protein beta subunit, chloroplast precursor, putative, expressed
Os02g0102900	0.295858	0.187617	RuBisCO subunit binding-protein beta subunit, chloroplast precursor, putative, expressed
Os09g0338500	0.271003	0.231481	S276, putative, expressed
Os09g0424300	0.218341	0.139665	S-adenosylmethionine decarboxylase proenzyme, putative, expressed
Os04g0599400	0.304878	0.263852	Scramblase family protein, expressed
Os04g0321700	0.321543	0.27933	Serine carboxypeptidase I precursor, putative, expressed
Os03g0810800	0.346021	0.359712	Sex determination protein tasselseed 2, putative, expressed
Os11g0153700	0.371747	0.28169	Signal recognition particle 54 kDa protein, chloroplast precursor (SRP54)
Os01g0958100	0.37594	0.3125	signal recognition particle-docking protein FtsY containing protein, expressed
Os03g0633900	0.277778	0.27248	single-strand binding protein, expressed
Os11g0657300	0.200401	0.194175	small nuclear ribonucleoprotein F, putative, expressed
Os03g0410900	0.290698	0.304878	small nuclear ribonucleoprotein G, putative, expressed
Os04g0573000	0.4	0.141243	SPX domain-containing protein, putative, expressed
Os12g0145100	0.222222	0.10101	Stem-specific protein TSJT1, putative, expressed
Os01g0376700	0.342466	0.287356	sucrose-phosphatase, putative, expressed
Os02g0229400	0.185185	0.104603	Sugar transporter type 2a, putative, expressed
Os03g0195300	0.255102	0.222717	Sulfate transporter 2.1, putative, expressed
Os06g0115400	0.252525	0.214592	Superoxide dismutase, chloroplast, putative, expressed
Os02g0130000	0.22779	0.277008	SWIB/MDM2 domain containing protein, expressed
Os05g0556700	0.192308	0.234192	T-complex protein 1, beta subunit, putative, expressed
Os03g0679700	0.160514	0.21097	Thiamine biosynthesis protein thiC, putative, expressed
Os04g0676100	0.320513	0.284091	Thioredoxin X, chloroplast precursor, putative, expressed
Os02g0726600	0.358423	0.206186	tic20 protein, putative, expressed
Os07g0568500	0.310559	0.341297	Tic20, putative, expressed
Os07g0290800	0.218818	0.218818	Tic22-like family protein, expressed
Os08g0545700	0.282486	0.181488	TraB protein, putative, expressed
Os02g0494600	0.393701	0.273224	Transcription termination factor nusG family protein, expressed
LOC_Os12g32120	0.25	0.31746	transposon protein, putative, CACTA, En/Spm sub-class
Os04g0650700	0.203252	0.21097	transposon protein, putative, unclassified
Os01g0172100	0.364964	0.291545	Triose phosphate/phosphate translocator, non-green plastid, chloroplast precursor
Os09g0535000	0.384615	0.350877	Triosephosphate isomerase, chloroplast precursor, putative, expressed
Os01g0282800	0.138504	0.15528	Tubulin beta-4 chain, putative, expressed
Os09g0568400	0.257069	0.200803	ubiquitin fusion protein, putative, expressed
Os05g0565200	0.260417	0.250627	Urease accessory protein ureG, putative, expressed
Os09g0553200	0.309598	0.302115	UTP-glucose-1-phosphate uridylyltransferase, putative, expressed
Os01g0716400	0.3003	0.157233	violaxanthin de-epoxidase, putative, expressed
Os03g0840200	0.393701	0.33557	WD40-like Beta Propeller Repeat family protein, expressed
Os05g0481000	0.358423	0.327869	Ycf52, putative, expressed
Os03g0178200	0.254453	0.202429	YGGT family protein, expressed
Os01g0966200	0.218818	0.25	YGGT family protein, putative, expressed
Os08g0159500	0.328947	0.145773	zinc finger protein, putative, expressed
Os.17528.2.A1_a_at	0.295858	0.309598	unknown
OsAffx.23081.1.S1_at	0.214592	0.277008	unknown
Os.28623.1.S1_at	0.130548	0.184843	unknown
