# Supplementary material for: Comparative Transcriptome Profiling of Chilling Stress Responsiveness in Two Contrasting Rice Genotypes
Source: PLoS One. 2012 Aug 17;7(8):e43274. doi: 10.1371/journal.pone.0043274 (PMC3422246; doi:10.1371/journal.pone.0043274)
Supplement: Table S6 — LTH-specific DEGs during ER chilling stress. (XLS) [file pone.0043274.s008.xls]

## Sheet: Table S6
Table S6. LTH-specific DEGs at ER chilling stress
Gene Name	LTH2	LTH8	LTH24	LTH48	Annotation
LOC_Os12g01080	3.95		4.56	4.53	CCT motif family protein
LOC_Os11g32720	2.61	2.78	2.92	2.82	Zinc knuckle family protein, expressed
Os11g0251400	6.01	7.42	8.03	8.92	Ankyrin repeat containing protein.
LOC_Os07g09420	8.64	10.32	19.91	25.13	ATPase, AAA family protein, expressed
LOC_Os03g02330	4.89	4.75	5.76	4.81	ATPase, AAA family protein, expressed
LOC_Os10g37500	4.72	4.66	5.37	4.81	ATPase, AAA family protein, expressed
LOC_Os06g29810	5.98	5.01	4.46	5.57	lectin protein kinase family protein, putative, expressed
LOC_Os03g62180	2.67	2.98	3.04	3.58	lectin protein kinase family protein, putative, expressed
LOC_Os04g42480	2.36				Nodulation receptor kinase precursor
LOC_Os01g41570	2.56				PP-loop family protein
LOC_Os01g41570	2.49				PP-loop family protein
LOC_Os01g72100	3.09	2.73	2.68		Polcalcin, putative, expressed
LOC_Os02g32840	14.77	10.19	15.66	27.32	AN1-like Zinc finger family protein, expressed
LOC_Os02g32840	13.08	10.03	14.76	25.19	AN1-like Zinc finger family protein, expressed
LOC_Os04g58810	9.28	11.97	10.56	7	CAF1 family ribonuclease containing protein
LOC_Os02g45810	3.21				TRANSPARENT TESTA GLABRA 1 protein
LOC_Os12g18640	3.05	3.1	4.01	4.63	pentatricopeptide, putative, expressed
LOC_Os02g51890	6.19	7.1	4.66	4.54	RNA recognition motif family protein, expressed
LOC_Os04g33810	3.46				RNA recognition motif family protein, expressed
LOC_Os07g03240	2.99	2.76			RNA recognition motif family protein, expressed
Os05g0427300	14.8	12.62	19.21	13.98	RNA-binding region RNP-1 domain containing protein.
LOC_Os04g34270	16.9	21.09	16.84	14.93	D-mannose binding lectin family protein, expressed
LOC_Os09g28180	8.61				D-mannose binding lectin family protein, expressed
LOC_Os05g07300	8.54	7.26	9.1	10.42	D-mannose binding lectin family protein, expressed
LOC_Os04g01310	6.87			3.9	D-mannose binding lectin family protein, expressed
LOC_Os11g10290	6.02	5.07	6.17	6.49	D-mannose binding lectin family protein, expressed
LOC_Os04g01320	5.84	3.99	3.57	3.05	D-mannose binding lectin family protein, expressed
LOC_Os02g43170	4.05	5.84	4.77	5.83	B-box zinc finger family protein, expressed
LOC_Os02g07930	2.67				B-box zinc finger family protein, expressed
LOC_Os11g04670	2.41	2.47			2-isopropylmalate synthase B, putative, expressed
LOC_Os01g63840	7.94	4.2	6.96	7.83	3-deoxy-D-manno-octulosonic-acid transferase family protein, expressed
LOC_Os06g04070	3.23	4.08	4.02	4.91	Arginine decarboxylase, putative, expressed
LOC_Os03g18130	3.78	5.83			Asparagine synthetase, putative, expressed
LOC_Os06g36560	3.47	4.99		3.53	Inositol oxygenase, putative, expressed
LOC_Os02g55470	2.63	2.72		2.78	N-acetylglucosaminyltransferase II family protein, expressed
LOC_Os06g10520	2.71	2.77			pantothenate kinase family protein, expressed
LOC_Os04g33390	3.56	3.59			prephenate dehydratase family protein, expressed
LOC_Os10g40360	4.52	6.41	5.17	4.94	Proline dehydrogenase family protein, expressed
LOC_Os06g05130	9.7	6.24	6.83	7.13	Myristoyl-acyl carrier protein thioesterase
LOC_Os06g12250	4.64	4.77	5.26	6.73	Protein SUR2, putative, expressed
LOC_Os04g42090	10.68	16.03	42.13	52.55	S-adenosylmethionine decarboxylase proenzyme
LOC_Os02g39790	3.17	3.42	4.37	5.77	S-adenosylmethionine decarboxylase proenzyme
LOC_Os01g06510	7.19				arginyl-tRNA synthetase family protein, expressed
LOC_Os12g31880	4.75	4.17	5.1	4.86	Eukaryotic translation initiation factor 5B
LOC_Os08g36320	5.14				Glutamate decarboxylase, putative, expressed
LOC_Os03g12890	7.01	5.1	4.81	4.96	Branched-chain-amino-acid aminotransferase 5
LOC_Os03g20020	3.29		5.23	7.03	beta-fructofuranosidase, putative, expressed
LOC_Os03g57880	3.95				Glucan endo-1,3-beta-glucosidase 5
LOC_Os05g49760	6.89	5.64	6.4	7.04	Isocitrate dehydrogenase, putative, expressed
LOC_Os07g34520	19.22	15.2	6		Isocitrate lyase, putative, expressed
LOC_Os04g40990	7.27	4.8	2.84	3.39	Malate synthase, glyoxysomal, putative, expressed
LOC_Os04g43410	3.91				Glycosyl hydrolase family 1 protein, expressed
LOC_Os04g33640	20.16	14.93	9.9	6.66	Glycosyl hydrolases family 17 protein, expressed
LOC_Os06g51360	6.28	7.05	12.06	13.72	LysM domain containing protein, expressed
LOC_Os12g28590	16.15	14.27	13.21	11.67	Cell Division Protein AAA ATPase family
LOC_Os02g53070	2.42				CPR5 protein, putative, expressed
LOC_Os03g10650	5.9	7.05	9.6	9.54	Cyclin, N-terminal domain containing protein
LOC_Os02g04010	3.16	2.5	3.21	3.94	Cyclin, N-terminal domain containing protein
LOC_Os03g52720	6.03	4.3	4.76	4.6	magnesium-dependent phosphatase-1 family protein, expressed
LOC_Os02g21920	3.08	3.41	3.31	3.6	senescence-associated protein
LOC_Os02g21920	2.58	2.94	2.95	3.05	senescence-associated protein
LOC_Os09g36200	4.99	6.74	9.81	14.78	senescence-inducible chloroplast stay-green protein 2
LOC_Os09g36200	3.54	4.65	6.3	8.75	senescence-inducible chloroplast stay-green protein 2
LOC_Os08g09340	2.94	5.18	7.48	8.02	Bromodomain containing protein, expressed
LOC_Os02g56380	24.66	25.86	17.86		Calcium binding EGF domain containing protein
LOC_Os02g02120	3.2				wall-associated kinase 3, putative, expressed
LOC_Os09g38910	9.06				wall-associated kinase-like 1, putative, expressed
LOC_Os10g13550	2.77				endonuclease/exonuclease/phosphatase family protein
LOC_Os01g43080	4.58	5.17		6.98	exonuclease family protein, expressed
LOC_Os01g24950	3.52	4.28	3.52	4.2	Exocyst complex subunit Sec15-like family protein
LOC_Os03g22540	2.39	2.37	2.67	2.82	jmjC domain containing protein, expressed
LOC_Os04g44550	3.68			2.79	CHCHD3 domain containing protein
LOC_Os02g55970	7.44	5.17	5.75		Clathrin assembly protein, putative, expressed
LOC_Os03g04370	4.29	4.41	4.02	4.43	Complex 1 protein containing protein, expressed
LOC_Os10g39870	3.81		4.86	13.34	cytochrome c biogenesis protein CcmE family
LOC_Os05g05310	2.81			3.52	Fibronectin type III domain containing protein, expressed
LOC_Os02g41520	3.55			2.4	Glycosyl transferase family 8 protein, expressed
LOC_Os04g54360	3.31	3.08	4.07	4.43	Glycosyl transferase family 8 protein, expressed
LOC_Os03g19310	6.91	6.2	6.22	10.04	Glycosyltransferase 5, putative, expressed
LOC_Os10g13810	3.2	3.43		3.59	Glycosyltransferase family 43 protein, expressed
LOC_Os06g49640	2.42		2.41	2.43	INTEGRAL MEMBRANE PROTEIN
LOC_Os05g44770	3.98	3.05	3.85	4.01	Leucine Rich Repeat family protein, expressed
LOC_Os10g22980	3.94	5.07	5.77	6.51	Leucine Rich Repeat family protein, expressed
LOC_Os10g22980	3.68	4.61	5.12	5.72	Leucine Rich Repeat family protein, expressed
LOC_Os03g12160	3.48	3.59		2.46	Leucine Rich Repeat family protein, expressed
LOC_Os05g39410	3.37	3.18	3.79	3.64	Leucine Rich Repeat family protein, expressed
LOC_Os10g42190	3.11	4.39	4.68	5.15	Leucine Rich Repeat family protein, expressed
LOC_Os02g14480	2.93				Leucine Rich Repeat family protein, expressed
LOC_Os03g54900	2.56		2.86	3.8	Leucine Rich Repeat family protein, expressed
Os05g0393100	4.62	3.38	3.53	3.64	Leucine-rich repeat, plant specific containing protein.
LOC_Os03g02390	3.48	3.49	3.75	5.82	Mitochondrial import inner membrane translocase subunit Tim17 family protein
LOC_Os02g35490	7.5	6.37	6.9	4.55	MLO-like protein 1, putative, expressed
LOC_Os10g39520	4.45	3.7	3.48	2.73	MLO-like protein 10, putative, expressed
LOC_Os06g14190	3.07	2.94	5.61	16.39	NF-X1 type zinc finger family protein, expressed
LOC_Os03g59070	3.82				phosphatidic acid phosphatase family protein
LOC_Os05g21180	5.83	3.66			phosphatidic acid phosphatase, putative, expressed
LOC_Os02g46380	3.11	3.26	5.3	7.11	purine permease family protein, putative, expressed
LOC_Os02g46380	2.96	2.58	4.5	6.01	purine permease family protein, putative, expressed
LOC_Os08g01880	2.5	2.91			synaptobrevin-related family protein
LOC_Os01g64780	2.36	2.39	2.53	2.86	transmembrane protein, putative, expressed
LOC_Os08g34790	9.32	8.97	6.54	4.17	4-coumarate-CoA ligase 2, putative, expressed
LOC_Os04g57540	3.62	3.33	4.18	4.6	Adenylate kinase, chloroplast precursor, putative, expressed
LOC_Os12g40550	2.38	2.49	2.49		amidase, hydantoinase/carbamoylase family protein, expressed
LOC_Os05g49770	12.73	9.47	10.57	9.39	CTP synthase, putative, expressed
LOC_Os05g49770	7.56	6.62	6.69	6.39	CTP synthase, putative, expressed
LOC_Os10g37340	3.29		3.51	5.19	Cys/Met metabolism PLP-dependent enzyme family protein, expressed
LOC_Os03g12500	5.96	7.87	4.92	4.84	Cytochrome P450 74A2, putative, expressed
LOC_Os07g44140	7.36	12.36	17.76	19.89	Cytochrome P450 family protein, expressed
LOC_Os02g09250	6.15	5.69	8.25	10.44	Cytochrome P450 family protein, expressed
LOC_Os01g52790	3.81				Cytochrome P450 family protein, expressed
LOC_Os05g37250	3.41	4.86	5.02	5.01	Cytochrome P450 family protein, expressed
LOC_Os04g48460	2.88				Cytochrome P450 family protein, expressed
LOC_Os03g14730	6.2	5.26	3.44	3.1	esterase, putative, expressed
LOC_Os02g48860	9.78	4.57		4.54	Eukaryotic aspartyl protease family protein
LOC_Os01g50170	4.35	4.66	4.43	4.53	Eukaryotic aspartyl protease family protein
LOC_Os06g50390	2.9			3.07	Eukaryotic aspartyl protease family protein
LOC_Os05g41590	12.22				Glycerol-3-phosphate dehydrogenase
Os12g0515600	2.74				Guanylate kinase (EC 2.7.4.8).
LOC_Os12g01030	8.76	9.04	11.7	12.82	hydrolase, alpha/beta fold family protein
LOC_Os03g61360	6.66	4.51	4.7	4.48	hydrolase, alpha/beta fold family protein, expressed
LOC_Os06g24730	2.4				hydrolase, alpha/beta fold family protein, expressed
LOC_Os01g66240	3.83	3.59	3.89		hydrolase, alpha/beta fold family protein, putative, expressed
LOC_Os02g50130	2.62	2.45		2.78	hydrolase, NUDIX family protein, expressed
LOC_Os02g39400	4.02	3.69	3.98	4.09	isochorismatase family protein, expressed
LOC_Os05g07940	2.62				lactoylglutathione lyase family protein, putative, expressed
LOC_Os01g15000	9.19				lipase class 3 family protein, putative, expressed
LOC_Os02g08420	6.83	5.53	6.11	5.88	NAD dependent epimerase/dehydratase family protein, expressed
LOC_Os06g44170	3.52	3.58	3.5		NAD dependent epimerase/dehydratase family protein, expressed
LOC_Os10g28200	2.34				NAD dependent epimerase/dehydratase family protein, expressed
LOC_Os01g63220	5.21	5	5.78	6.08	pfkB-type carbohydrate kinase family protein
LOC_Os02g17060	3.83				subtilase family protein, putative
LOC_Os04g52730	3.44				UDP-glucose 4-epimerase family protein, expressed
LOC_Os04g52730	3.28				UDP-glucose 4-epimerase family protein, expressed
LOC_Os08g14200	4.85	5.37	7.72	12.58	Brassinosteroid-regulated protein BRU1 precursor
LOC_Os09g28230	4.34	4.13	5.29	6.56	2-Hydroxyisoflavanone dehydratase
LOC_Os06g11280	4.49	8.31	18.07	26.36	12-oxophytodienoate reductase 2, putative
LOC_Os06g11240	3.55	11.23	16.77	12.88	13-oxophytodienoate reductase 2, putative
LOC_Os05g07090	2.39				Acyl-coenzyme A oxidase 4, peroxisomal
LOC_Os03g03370	3.2				beta-carotene hydroxylase, putative, expressed
LOC_Os02g31030	8.65	36.98	44.06	39.12	glycerophosphoryl diester phosphodiesterase family protein, putative, expressed
LOC_Os05g38710	4.86				lipin, N-terminal conserved region family protein
LOC_Os01g43130	2.72		2.66	2.57	DEAD/DEAH box helicase family protein, expressed
LOC_Os11g05990	3.35				digalactosyldiacylglycerol synthase 1
LOC_Os04g16770	3.38	3.1			Photosystem Q, putative, expressed
LOC_Os01g45640	2.34				Tat pathway signal sequence family protein
LOC_Os06g30710	5.27			6.31	DGCR14, putative, expressed
LOC_Os07g38840	6.25	5.45	4.17	5.11	pre-mRNA processing protein PRP39
LOC_Os02g58090	3.28	2.93	3.44	3.05	Splicing factor 3B subunit 2, putative, expressed
LOC_Os03g31510	4.35				Cystatin, putative, expressed
LOC_Os02g35440	23.52	41.96	45.83	49.01	E3 ubiquitin ligase EL5, putative
Os01g0778800	3.24	2.82	2.98	3.73	Peptidase M16, C-terminal domain containing protein.
LOC_Os07g39780	2.6	3.85	5.51	7.46	Repeat in ubiquitin-activating protein, expressed
LOC_Os01g51620	8.56				Ribosomal RNA assembly protein mis3, putative
LOC_Os09g05020	5.1	4.3	4.54	4.91	tyrosine specific protein phosphatase family protein
Os06g0159600	3.4	3.38	3.95	4.39	U box domain containing protein.
LOC_Os03g13740	20.06	35.26	25.97	17.76	U-box domain containing protein, expressed
LOC_Os03g13740	15.64	26.95	20.9	14	U-box domain containing protein, expressed
LOC_Os02g28720	2.52	2.6	2.55	2.83	U-box domain containing protein, expressed
LOC_Os12g17880	2.43				U-box domain containing protein, expressed
LOC_Os05g33400	6.83		7.67		Basic 7S globulin precursor, putative, expressed
LOC_Os05g39690	2.8	2.82	2.79	2.7	Aldose reductase, putative, expressed
LOC_Os03g05900	3.64				FAD binding domain containing protein
Os05g0421900	7.15	4.49			Gibberellin 20-oxidase.
LOC_Os07g46570	2.57				Glutaredoxin family protein, expressed
LOC_Os05g48930	2.84	3.23	3	3.12	Glutaredoxin-like family protein, expressed
LOC_Os01g49710	5.01	6.45	13.57	29.1	Glutathione S-transferase, N-terminal domain containing protein, expressed
LOC_Os10g38360	2.99	4.32	5.01	6.26	Glutathione S-transferase, N-terminal domain containing protein, expressed
Os02g0783700	9.65	6.38	6.08	4.67	Lysine-ketoglutarate reductase/saccharopine dehydrogenase bifunctional enzyme.
LOC_Os04g37490	3.74	4.31	7.82	9.53	NADH-dependent oxidoreductase 2, putative, expressed
LOC_Os01g03050	3.21			4.05	Oxidoreductase NAD-binding domain containing protein, expressed
LOC_Os10g39140	4.6				oxidoreductase, 2OG-Fe oxygenase family protein, expressed
LOC_Os07g07410	3.4	3.33	2.81	2.65	oxidoreductase, 2OG-Fe oxygenase family protein, expressed
LOC_Os01g09300	4.14	3.13	3.67	3.21	oxidoreductase, 2OG-Fe oxygenase family protein, putative, expressed
LOC_Os01g12710	3.23		4.02	4.77	oxidoreductase, short chain dehydrogenase/reductase family protein, expressed
LOC_Os02g47350	3.15	2.81			oxidoreductase, short chain dehydrogenase/reductase family protein, expressed
LOC_Os02g14430	11.17	8.72	6.21	7.7	Peroxidase 52 precursor, putative, expressed
LOC_Os04g59200	3.92	4.61	3.96		Peroxidase family protein, expressed
LOC_Os04g59190	3.17	7.89	9.95	15.32	Peroxidase family protein, expressed
LOC_Os09g32290	3.09	3.67			Sarcosine oxidase, putative, expressed
Os11g0251400	3.69	4.22	4.27	4.26	Ankyrin repeat containing protein.
LOC_Os01g66860	30.17	32.24	31.29	25.11	ankyrin-kinase, putative, expressed
LOC_Os06g12120	4.68	3.16	3.67	2.97	BRI1-associated receptor kinase 1
LOC_Os02g20960	4.92			3.98	C2 domain containing protein, expressed
LOC_Os06g19400	2.75				C2 domain-containing protein, putative, expressed
LOC_Os03g20370	2.84				Calmodulin, putative, expressed
LOC_Os07g48100	2.51	3.77	5.15	5.64	CBL-interacting serine/threonine-protein kinase 15
LOC_Os02g54650	3.07				diacylglycerol kinase, putative, expressed
LOC_Os01g53710	2.77	3.44	4.31	4.09	Dual specificity phosphatase
LOC_Os01g57470	16.99	18.72	10.19	10.07	EF hand family protein, expressed
LOC_Os02g50060	14.02	11.4	8.85	7.8	EF hand family protein, expressed
LOC_Os06g07560	2.61	3.19	3.14	2.86	EF hand family protein, expressed
LOC_Os10g34170	6.61				Egl-10, and Pleckstrin family protein, expressed
LOC_Os01g51890	8.64	9.24	14.11	21.73	inositol polyphosphate 5-phosphatase
LOC_Os12g26030	2.82	3.13	3.62	4.23	metallopeptidase family M24 containing protein, expressed
LOC_Os03g49640	2.78				Mitogen-activated protein kinase 1
Os02g0625300	5.12	9.85	11.13	11.58	Phosphoenolpyruvate carboxylase kinase.
LOC_Os09g27010	8.63	12.68	9.87	11.32	Protein kinase APK1B, chloroplast precursor, putative, expressed
LOC_Os07g42200	5.63	4.46		4.23	Protein kinase APK1B, chloroplast precursor, putative, expressed
LOC_Os06g45280	4.7	3.89		3.79	Protein kinase APK1B, chloroplast precursor, putative, expressed
LOC_Os01g50410	17.28	36.19	20.28	9.42	Protein kinase domain containing protein, expressed
LOC_Os02g48200	17.28	11.38			Protein kinase domain containing protein, expressed
LOC_Os05g40770	7.23	6.15	5.89	4.81	Protein kinase domain containing protein, expressed
LOC_Os07g35390	6.67				Protein kinase domain containing protein, expressed
LOC_Os03g18170	5.99	8.31	9.17	9.33	Protein kinase domain containing protein, expressed
LOC_Os07g35370	4.72	3.36			Protein kinase domain containing protein, expressed
LOC_Os05g34270	4.21	3.62	3.37	3.21	Protein kinase domain containing protein, expressed
LOC_Os10g39010	3.92				Protein kinase domain containing protein, expressed
LOC_Os07g35810	3.76				Protein kinase domain containing protein, expressed
LOC_Os10g39010	3.69				Protein kinase domain containing protein, expressed
LOC_Os01g06280	3.12				Protein kinase domain containing protein, expressed
LOC_Os02g32610	3.08				Protein kinase domain containing protein, expressed
LOC_Os02g45750	3.04				Protein kinase domain containing protein, expressed
LOC_Os01g54480	3.03	2.7	2.99	3.33	Protein kinase domain containing protein, expressed
LOC_Os06g47530	2.99	3.08			Protein kinase domain containing protein, expressed
LOC_Os06g49430	2.98				Protein kinase domain containing protein, expressed
LOC_Os08g42580	2.95				Protein kinase domain containing protein, expressed
LOC_Os05g24010	2.93	2.45		2.62	Protein kinase domain containing protein, expressed
LOC_Os04g52600	2.9				Protein kinase domain containing protein, expressed
Os01g0136400	2.66		3.18	3.22	Protein kinase domain containing protein.
LOC_Os05g03620	10.89	12.07	11.02	10.02	protein kinase family protein, putative, expressed
LOC_Os04g49690	6.89	5.29			protein kinase family protein, putative, expressed
LOC_Os10g39670	2.49	2.32	3.36	4.3	protein kinase family protein, putative, expressed
Os07g0472400	3.18	2.56	3.12	4.53	Protein kinase family protein.
LOC_Os05g06990	3.88	3.99		3.97	protein kinase, putative, expressed
LOC_Os03g02320	3.09	3.02	3.41	3.46	protein kinase, putative, expressed
LOC_Os12g09640	9.64	10.33	9.41	10.23	Protein phosphatase 2C containing protein, expressed
LOC_Os07g02330	6.45	6.21	7.05		Protein phosphatase 2C containing protein, expressed
LOC_Os10g39540	3.81	5.78	7.43	9.27	Protein phosphatase 2C containing protein, expressed
LOC_Os05g38290	7.58	7.82		6.95	Protein phosphatase 2C, putative, expressed
LOC_Os04g37660	3.41	3.27	3.84	4.16	protein phosphatase 2C, putative, expressed
LOC_Os02g27220	2.43	2.75	2.75	3.29	protein phosphatase 2c, putative, expressed
Os03g0104100	5.92	4.81	5.46	5.69	Protein phosphatase 2C-like domain containing protein.
Os04g0451900	3.14				Protein phosphatase 2C-like domain containing protein.
LOC_Os11g36200	13.99	9.54	19.4	18.15	receptor kinase, putative, expressed
LOC_Os11g36150	4.99	4.1		3.37	receptor kinase, putative, expressed
Os04g0631800	7.95			12.29	Receptor-like protein kinase 5.
LOC_Os01g58640	3.76	6.13	10.15	11.79	Ser/Thr protein phosphatase family protein, expressed
LOC_Os01g04550	7.67				serine/threonine protein kinase
LOC_Os02g02600	3.29	3.03	4.17	4.55	serine/threonine-protein kinase Cx32
LOC_Os07g35310	22.95	13.06	9.7	6.87	Serine/threonine-protein kinase receptor precursor
LOC_Os01g03690	8.22	8.14	7.78	6.39	serine/threonine-protein kinase receptor precursor
LOC_Os05g17810	6.36	6.12			SHR5-receptor-like kinase, putative
Os04g0632100	6.63	4.62	6.31	9.82	S-locus receptor-like kinase RLK13
LOC_Os03g15960	17.74				17.4 kDa class I heat shock protein
LOC_Os12g29400	4.29	3.94	6.9	13.03	ABA-responsive protein, putative, expressed
LOC_Os09g26880	2.33				Aldehyde dehydrogenase family 7 member A1, putative, expressed
LOC_Os11g31060	29.06				BAG domain containing protein, expressed
LOC_Os01g03330	5.84	3.25			Bowman-Birk type bran trypsin inhibitor precursor
LOC_Os10g26940	6.36	5.6	3.4		BURP domain containing protein, expressed
LOC_Os11g26790	4.1				Dehydrin family protein, expressed
LOC_Os03g44620	2.77	2.97	3.14	3.25	DnaJ protein homolog, putative, expressed
LOC_Os08g09080	3.14	3.23			Germin-like protein subfamily 1 member 11 precursor
LOC_Os08g09060	2.81	2.59			Germin-like protein subfamily 1 member 11 precursor
LOC_Os02g32980	2.87				Germin-like protein subfamily 3 member 2 precursor
LOC_Os04g58090	5.71	7.88	7.54	7.64	Harpin-induced protein 1 containing protein
LOC_Os05g45070	5.63	5.61	5.47	4.16	Harpin-induced protein 1 containing protein
LOC_Os05g36930	4.3				Histone deacetylase family protein
LOC_Os02g37930	3.99	3.45	4.64	5.82	Hypoxia induced protein conserved region containing protein
LOC_Os07g40290	8.06	13.04	11.33	9.43	indole-3-acetic acid-amido synthetase GH3.1
LOC_Os03g49380	8.22	5.71	6.82	7.67	Lipoxygenase 3, putative, expressed
LOC_Os08g39850	8.96	10.63	13.33	17.77	lipoxygenase 8, chloroplast precursor
LOC_Os03g19070	13.97	18.78	16.03	18.65	long cell-linked locus protein, putative, expressed
LOC_Os01g07870	3.2			3.56	multidrug resistance associated protein MRP2, putative, expressed
LOC_Os11g12040	18.41	14.73	15.04		NB-ARC domain containing protein, expressed
LOC_Os08g42700	2.74				NB-ARC domain containing protein, expressed
LOC_Os11g11960	10.18	8.69	10.83	12.68	NBS-LRR type disease resistance protein, putative, expressed
LOC_Os01g19940	6.03	4.29		4.14	Negatively light-regulated protein, putative, expressed
LOC_Os01g19940	5.16	3.8		3.31	Negatively light-regulated protein, putative, expressed
LOC_Os01g19940	4.47	3.26		2.98	Negatively light-regulated protein, putative, expressed
Os08g0526400	2.81				Nitrate-induced NOI family protein.
LOC_Os08g01670	4.01	4.83	6.59	7.8	pectinesterase inhibitor domain containing protein, expressed
Os07g0124900	3.41				PR1a protein.; Os07g0126100 PR1a protein.
LOC_Os02g45520	5.16	7.08	8.45	6.24	SPX domain-containing protein, putative, expressed
LOC_Os02g45520	4.24	5.56	6.8	5.66	SPX domain-containing protein, putative, expressed
LOC_Os01g42860	8.61	7.42			subtilisin-chymotrypsin inhibitor 2
LOC_Os11g40660	3.91	3.89		4.98	universal stress protein family protein, expressed
LOC_Os04g34080	3.28	3.07	3.5	2.73	WD-40 repeat family protein, putative, expressed
LOC_Os04g44700	3.03		3.43	3.01	WD-40 repeat family protein, putative, expressed
LOC_Os01g52640	2.75		2.75	3.06	WD-40 repeat family protein, putative, expressed
Os07g0691300	5.32	6.72	6.71	7.9	Wound-induced WI12 family protein.
LOC_Os03g58010	3.67	3.61	5.31	7.42	acetyltransferase, GNAT family protein, expressed
LOC_Os01g07120	4.72				AP2 domain containing protein, expressed
LOC_Os04g52090	3.74	4.18	4.05	3.97	AP2 domain containing protein, expressed
LOC_Os09g13940	2.89	4.93	10.22	20.04	AP2 domain containing protein, expressed
LOC_Os04g55520	2.89				AP2 domain containing protein, expressed
LOC_Os07g12510	2.55	3.63	4.13	4.73	AP2 domain containing protein, expressed
LOC_Os01g70270	2.67	3.12	4.03	5.19	Auxin response factor 2, putative, expressed
LOC_Os01g70270	2.48	2.6	3.04	3.8	Auxin response factor 2, putative, expressed
LOC_Os02g52990	6.29	6.73	4.5	3.47	Auxin responsive protein, expressed
LOC_Os02g42990	4.93	4.41	3.41		Auxin responsive protein, expressed
LOC_Os06g45970	3.82				Auxin responsive protein, expressed
LOC_Os06g39590	2.84	3.67	4.07	6.49	Auxin-induced protein 22B, putative, expressed
LOC_Os05g38140	4.1	4.37	5.14	5.7	bHLH transcription factor, putative, expressed
LOC_Os05g38140	3.82	4.32	5.41	6.24	bHLH transcription factor, putative, expressed
LOC_Os01g07880	6.8	4.56	5.88	5.08	bZIP transcription factor family protein, expressed
LOC_Os07g44950	3.61				bZIP transcription factor family protein, expressed
LOC_Os05g34050	3.19	2.59	2.95	3.41	bZIP transcription factor family protein, expressed
LOC_Os12g06520	2.19			2.23	bZIP transcriptional activator RSG, putative, expressed
LOC_Os01g04750	2.53	3.92	3.05	5.53	DNA-binding protein RAV1, putative, expressed
LOC_Os02g18640	3.11				F-box domain containing protein, expressed
LOC_Os11g31620	2.48			2.66	F-box domain containing protein, expressed
LOC_Os02g45320	4.18	6.61	7.3	7.66	F-box family protein, putative, expressed
LOC_Os06g37450	3.49	4.17	4.9	3.9	GATA zinc finger family protein, expressed
LOC_Os02g43150	2.44				GATA zinc finger family protein, expressed
LOC_Os05g49420	3.27		2.63	2.73	G-box binding factor 1, putative, expressed
LOC_Os02g38980	7.45	18.72	26.01	33.53	global transcription factor group E
LOC_Os02g38980	2.43		2.66	3.09	global transcription factor group E
LOC_Os02g45760	7.32	6.9	9.55	14.12	GRAS family transcription factor containing protein
LOC_Os04g49110	4.72	5.33	4.32	5.13	GRAS family transcription factor containing protein
LOC_Os11g47870	4.36	3.01		3.01	GRAS family transcription factor containing protein
LOC_Os03g59670	4.77	5.85	10.08	10.89	HLH DNA-binding domain containing protein
LOC_Os01g18290	3.35		3.26	3.62	HLH DNA-binding domain containing protein
LOC_Os04g45810	3.5	3.15		3.18	Homeobox domain containing protein, expressed
Os02g0631200	3.14	3.05	4.14	4.34	Homeodomain-like containing protein.
LOC_Os04g48030	6.17				HSF-type DNA-binding domain containing protein
LOC_Os02g13800	3.31	5.02	6.94	9.59	HSF-type DNA-binding domain containing protein
LOC_Os05g46350	41.55	38.71	42.59	46.33	IQ calmodulin-binding motif family protein
LOC_Os03g27080	3.78	3.05	3.4	3.46	IQ calmodulin-binding motif family protein
LOC_Os07g40000	2.53	3.67	4.03	4.56	LOB domain protein 37, putative, expressed
LOC_Os01g74410	3.58				Myb-like DNA-binding domain containing protein, expressed
LOC_Os09g01960	2.74	2.77	3.46	3.76	Myb-like DNA-binding domain containing protein, expressed
LOC_Os05g37730	3.73	5.03	3.94	4.17	MYB-like transcription factor DIVARICATA, putative, expressed
Os03g0315400	8.85	11.9	12.67	10.36	MYB-related protein 340.
LOC_Os01g50720	8.86	10.89	6.9	4.61	Myb-related protein Hv33, putative, expressed
LOC_Os02g41510	19.89	44.34	39.09	32.1	Myb-related protein Myb4, putative, expressed
LOC_Os05g34830	3.11				NAC23, putative, expressed
LOC_Os07g48450	3.23	3.44			NAC-domain containing protein 18, putative, expressed
LOC_Os11g03370	11.86	15.35	17.61	24.85	NAC-domain containing protein 21/22, putative, expressed
LOC_Os12g29330	3.76	2.73		2.77	No apical meristem protein, expressed
LOC_Os05g10620	4.72	5.73	26.65	77.83	no apical meristem, putative, expressed
LOC_Os03g19020	6.6	6.48	5.31	4.71	PHD-finger family protein, expressed
LOC_Os06g17280	3.82			3.09	PHD-finger family protein, expressed
LOC_Os01g09800	5.8	4.28	6.6	7.92	Regulatory protein NPR1, putative, expressed
LOC_Os05g50930	5.86	4.61	5.11	4.31	Sigma-70, region 4 family protein, expressed
LOC_Os05g50930	3.55	3.17	3.49	3.12	Sigma-70, region 4 family protein, expressed
LOC_Os04g40630	6.6	7.03	6.12	7.82	TAZ zinc finger family protein, expressed
LOC_Os02g10860	7.03	5.94	8.15	7.05	TGACG-motif binding factor, putative, expressed
LOC_Os04g51320	3.6	3.48	6.54	7.87	transcription factor GT-3b, putative, expressed
LOC_Os03g20310	2.61			2.82	Transcription factor HBP-1b, putative, expressed
LOC_Os10g42690	6.98	6.71	7.67	9.7	transcription factor jumonji, putative, expressed
LOC_Os11g06170	2.6	2.92	3.91	4.42	Transcription factor RF2a, putative, expressed
LOC_Os03g14720	7.72	11.45	15.6	27.66	Transcription initiation factor IIF, alpha subunit family protein
LOC_Os01g60640	11.8	8.49	4.81	6	WRKY DNA binding domain containing protein
LOC_Os08g29660	4.74	7.35	6.56	5.01	WRKY DNA binding domain containing protein
LOC_Os04g21950	3.9		4.41	4.63	WRKY DNA binding domain containing protein
LOC_Os04g51560	3.64	3.62	4.77	4.97	WRKY DNA binding domain containing protein
LOC_Os07g48260	2.76	3.97	4.97		WRKY DNA binding domain containing protein
LOC_Os12g32250	2.39				WRKY DNA binding domain containing protein
LOC_Os12g32250	2.27				WRKY DNA binding domain containing protein
LOC_Os05g09020	2.7				WRKY transcription factor 50
LOC_Os06g44010	14.68	14.98	12.38		WRKY2 protein, putative, expressed
LOC_Os01g60270	3.57	3.35	4.23	5.78	WUSCHEL-related homeobox 14
LOC_Os05g03760	2.92	2.92	2.88	2.84	Zinc finger C-x8-C-x5-C-x3-H type family protein, expressed
LOC_Os05g03760	2.86	2.74	2.74	2.67	Zinc finger C-x8-C-x5-C-x3-H type family protein, expressed
LOC_Os07g38240	2.56				Zinc finger protein, putative, expressed
LOC_Os03g43840	2.23				zinc finger protein, putative, expressed
LOC_Os03g41390	7.06	13.42	16.75	25.3	Zinc finger, C2H2 type family protein, expressed
LOC_Os01g62190	4.58	6.36	9.86	19.46	Zinc finger, C2H2 type family protein, expressed
LOC_Os04g37740	5.73	6.1	8.18	10.97	Zinc finger, C3HC4 type family protein, expressed
LOC_Os01g56070	2.75				Zinc finger, C3HC4 type family protein, expressed
LOC_Os03g55540	3.43	3.83	3.61	3.52	Zinc-finger protein 1, putative, expressed
LOC_Os10g30610	2.38				ABC transporter family protein, putative, expressed
LOC_Os03g17180	2.38				ABC transporter family protein, putative, expressed
LOC_Os01g11160	3.12	5.1	4.46	4.28	Amino acid permease family protein, expressed
Os01g0607200	8.3	7.24	10.12	10.44	Amino acid permease subfamily protein.
Os01g0607200	7.76	6.88	8.74	9.27	Amino acid permease subfamily protein.
Os01g0857400	8.16	12.65	7.99	6.95	Amino acid/polyamine transporter II family protein.
LOC_Os05g15530	4.74	4.09	6.53	8.13	aminotransferase, class IV family protein
LOC_Os04g43650	4.12	5.67	6.4	7.34	aminotransferase, classes I and II family protein
LOC_Os03g20410	3.84	3.88	2.88	3.57	aquaporin SIP2.1, putative, expressed
LOC_Os08g40530	3.31	2.86	3.06	2.45	Calcium-transporting ATPase 9
LOC_Os06g48800	7.03	3.75	5.79	5.7	Cation transport protein, expressed
LOC_Os06g48800	6.67		5.61	5.28	Cation transport protein, expressed
LOC_Os04g46980	23.86	23.08	19.47	12.48	Cis-zeatin O-glucosyltransferase 1
LOC_Os10g37210	2.41				Electron transfer flavoprotein-ubiquinone oxidoreductase
LOC_Os01g64120	3.33				Ferredoxin-2, chloroplast precursor
LOC_Os12g01530	4.01	7.99	11.91	13.46	Ferritin 1, chloroplast precursor, putative, expressed
LOC_Os12g01530	3.29	5.2	7.17	7.69	Ferritin 1, chloroplast precursor, putative, expressed
LOC_Os05g32320	3.36	3.93	4.7	4.8	folate/biopterin transporter family protein, expressed
LOC_Os07g09670	7.63	4.91		3.37	galactosyltransferase family protein, putative, expressed
LOC_Os02g37300	6.23	6.99	6.27	5.87	heavy metal-associated domain containing protein
LOC_Os01g02900	5.07			3.65	HGA6, putative, expressed
LOC_Os02g39910	5.67	9.08	6.65	6.07	K+ channel tetramerisation domain containing protein
LOC_Os10g20470	8.72	9.12	11.69	16.46	MATE efflux family protein, expressed
LOC_Os01g70800	3.14	2.48	3.71	4.59	Mitochondrial carrier protein, expressed
LOC_Os01g38990	2.64	3.38	3.37	3.67	Mitochondrial carrier protein, expressed
LOC_Os01g42410	3.77	3.06	3.36	3.88	PDR5-like ABC transporter, putative, expressed
LOC_Os08g29570	10.14	7.7	9.18	8.71	PDR-type ABC transporter 1, putative, expressed
LOC_Os09g28160	4.9	4.13		3.77	Phosphate carrier protein, mitochondrial precursor
LOC_Os02g37040	3.25	4.16	5.29	6.71	POT family protein, expressed
LOC_Os06g39140	2.8				protozoan/cyanobacterial globin family protein, expressed
LOC_Os01g07530	3.46	3.31	3.5	3.63	Raffinose synthase or seed imbibition protein Sip1 containing protein, expressed
LOC_Os11g31640	2.37				Serine palmitoyltransferase 2, putative, expressed
LOC_Os07g39350	4.37	4.22	4.13	3.7	Sugar transporter family protein, expressed
LOC_Os06g07200	2.4				Syntaxin 132, putative, expressed
LOC_Os03g60260	2.7				Transmembrane amino acid transporter protein
LOC_Os09g20480	2.75			2.62	transporter, putative, expressed
LOC_Os02g40030	2.31		2.31	2.61	UDP-sugar transporter sqv-7, putative, expressed
LOC_Os05g26840	3.05	3.08	3.86	3.78	xanthine/uracil permease family protein, expressed
LOC_Os03g16950	3.19	3.95			33 kDa secretory protein, putative, expressed
Os08g0520700	5.62	33.39	64.45	86.74	Conserved hypothetical protein.
Os05g0571800	5.41	5.38	4.4	3.91	Conserved hypothetical protein.
Os01g0281100	4.39	4.65	5.2	5.75	Conserved hypothetical protein.
Os04g0592600	4.34	6.81	7.78	9.03	Conserved hypothetical protein.
Os01g0944100	3.6				Conserved hypothetical protein.
Os01g0281100	3.52	3.8	4.29	4.77	Conserved hypothetical protein.
Os02g0621600	3.41				Conserved hypothetical protein.
Os09g0392700	2.55	3.46	4.19	4.92	Conserved hypothetical protein.
Os06g0661600	2.55	3.5	4	4.47	CSL zinc finger domain containing protein.
Os04g0607100	4.05				DUF266 family protein.
Os04g0534100	5.3	4.11			DUF821 family protein.
LOC_Os01g02130	9.01		7.37	5.96	expressed protein
LOC_Os01g18220	6.4	7.41		11.01	expressed protein
LOC_Os01g33000	2.49	2.97	3.14	4.54	expressed protein
LOC_Os01g38660	2.93	2.97		3.17	expressed protein
LOC_Os01g51670	13.36	20.03	21.46	21.55	expressed protein
LOC_Os01g42140	2.88			2.75	expressed protein
LOC_Os01g45250	4.71	5.45	7.85	12.03	expressed protein
LOC_Os01g49310	5.13	6.26	8.33	9.23	expressed protein
LOC_Os04g49550	12.13	10.71	5.99	5.21	expressed protein
LOC_Os01g51670	15.64		27.6	27.93	expressed protein
LOC_Os01g60420	5.87				expressed protein
LOC_Os01g61440	2.36				expressed protein
LOC_Os01g61460	3.32				expressed protein
LOC_Os01g61850	2.99				expressed protein
LOC_Os01g65800	3.11	3.02	3.54	4.03	expressed protein
LOC_Os01g68310	3.08	3.44	4.6	5.76	expressed protein
LOC_Os01g71790	2.95	2.82		3.05	expressed protein
LOC_Os02g02730	6.11	5.13	3.94	4.61	expressed protein
LOC_Os02g06430	2.93				expressed protein
LOC_Os02g32580	2.91	4.08	3.84	4.23	expressed protein
LOC_Os02g36530	4.03	5.18	8.61	9.59	expressed protein
LOC_Os02g45170	5.49	4.08	3.94	3.41	expressed protein
LOC_Os02g02730	5.77	4.58	3.69	4.47	expressed protein
LOC_Os02g46480	2.53	2.83	2.87	4.39	expressed protein
LOC_Os02g47840	2.66				expressed protein
LOC_Os02g48980	2.41	2.42	2.33	2.42	expressed protein
LOC_Os02g50110	33.21	28.54	23.95	15.12	expressed protein
LOC_Os02g50710	3.61				expressed protein
LOC_Os02g53210	2.78	2.83	3.45	3.92	expressed protein
LOC_Os02g56440	3.19	3.8	3.91	3.99	expressed protein
LOC_Os03g15080	4.62				expressed protein
LOC_Os03g15390	2.49	2.89	3.02	3.27	expressed protein
LOC_Os03g16390	5.74	4.14		4.57	expressed protein
LOC_Os03g19260	13.36	7.82	7.3		expressed protein
LOC_Os03g21640	9.4	11.78	17.68	22.11	expressed protein
LOC_Os03g22250	3.59	4.82	6.43	8.05	expressed protein
LOC_Os07g49480	5.24				expressed protein
LOC_Os03g39110	5.77	8.04	15.62	21.46	expressed protein
LOC_Os03g45870	2.5	3.3	3.05	3.86	expressed protein
LOC_Os03g52910	11.65	51.97	77.82	70.73	expressed protein
LOC_Os03g56660	3.35			2.89	expressed protein
LOC_Os03g59180	5.67	3.61		3.36	expressed protein
LOC_Os03g61090	3.09	3.49	4.63	6.13	expressed protein
LOC_Os03g61160	8.33	8.75			expressed protein
LOC_Os04g05650	4.75	3.2	5.84	4.69	expressed protein
LOC_Os05g32970	4.58	6.1	4.27	3.42	expressed protein
LOC_Os06g05450	4.57			4.9	expressed protein
LOC_Os04g25060	3.57				expressed protein
LOC_Os11g31960	4.44	3.22	4.36	5.88	expressed protein
LOC_Os04g33610	3.12	3.35	3.75	4.19	expressed protein
LOC_Os04g36630	2.64	2.65	2.97	4.35	expressed protein
LOC_Os04g37670	5.29	5.54			expressed protein
LOC_Os04g39320	2.73	3.7	3.28		expressed protein
LOC_Os04g43310	5.53				expressed protein
LOC_Os04g49550	12.17	10.86	5.83		expressed protein
LOC_Os04g57690	5.57	4.92	5.65	6.46	expressed protein
LOC_Os04g57810	3.05			3.53	expressed protein
LOC_Os04g58330	2.8				expressed protein
LOC_Os05g08860	9.91	9.43	4.93	4.88	expressed protein
LOC_Os05g27340	2.65			2.8	expressed protein
LOC_Os05g32970	4.77	6.25	4.55	3.57	expressed protein
LOC_Os05g34680	2.72	3.13	3.23	3.78	expressed protein
LOC_Os05g35190	2.41	2.68	3.07	3.29	expressed protein
LOC_Os05g46830	3.42				expressed protein
LOC_Os05g50100	3.64	5.31	5.5	4.44	expressed protein
LOC_Os06g05450	5.69		6.52	22.54	expressed protein
LOC_Os06g06170	6.81	4.55	6.82	6.9	expressed protein
LOC_Os06g21580	3.06	4.03	3.65	3.74	expressed protein
LOC_Os06g43810	3.27				expressed protein
LOC_Os06g46980	11.35	14.12	15.46	17.98	expressed protein
LOC_Os06g49780	2.78				expressed protein
LOC_Os06g51390	2.77	3.63	5.27	6.49	expressed protein
LOC_Os07g14650	2.66	2.53		3	expressed protein
LOC_Os07g34640	3.3	3.42	4.07	4.31	expressed protein
LOC_Os07g38370	5.7	7.82	10.54	9.19	expressed protein
LOC_Os07g39280	2.5				expressed protein
LOC_Os07g42740	2.68	3.11	2.89	2.87	expressed protein
LOC_Os07g46510	6.1	6.4	6.85	5.11	expressed protein
LOC_Os07g49480	5.51				expressed protein
LOC_Os08g15650	4.26	5.15	4.34	3.95	expressed protein
LOC_Os08g31090	17.35	18.81	15.46	16.44	expressed protein
LOC_Os08g34800	17.26	28.31	20.66	21.18	expressed protein
LOC_Os08g38890	4.49	4.99	5.14	4.61	expressed protein
LOC_Os08g43180	4.8	3.74			expressed protein
LOC_Os08g43630	2.72		3.93	6.4	expressed protein
LOC_Os09g02770	4.66	3.43	2.58	2.81	expressed protein
LOC_Os09g16760	5.36		5.12		expressed protein
LOC_Os09g24590	2.57				expressed protein
LOC_Os09g31360	3.09	3.04	4.05	4.29	expressed protein
LOC_Os10g35770	5.02	4.47	4.29	3.82	expressed protein
LOC_Os10g36550	2.67		2.69		expressed protein
LOC_Os10g37240	2.86	3.13	2.74	2.65	expressed protein
LOC_Os10g39920	6.14	11.25	7.27	10.71	expressed protein
LOC_Os11g06440	3.68	3.37	3.45	5.13	expressed protein
LOC_Os11g11970	4.23	3.09	4.05	4.2	expressed protein
LOC_Os11g31960	5.4		5.71	7.8	expressed protein
LOC_Os11g33050	3.34	4.91	4.87	4.84	expressed protein
LOC_Os11g44380	5.48	12.31	15.27	20.16	expressed protein
LOC_Os11g44680	12.89				expressed protein
LOC_Os11g45740	6.9	4.81			expressed protein
LOC_Os12g34080	3.49	3.55	3.79	3.6	expressed protein
LOC_Os05g49940	6.26	6.51	5.71	8.75	expressed protein
LOC_Os09g15980	5.78	3.77	4.1	4.28	expressed protein
LOC_Os05g48800	2.55	2.5	2.4		fiber protein Fb2, putative, expressed
LOC_Os03g46010	9.09	8.71	10.09	10.86	hypothetical protein
LOC_Os01g62360	5.27	6.56	7.52	7.93	hypothetical protein
LOC_Os01g12060	5.11	3.56			hypothetical protein
LOC_Os05g27110	4.93				hypothetical protein
LOC_Os01g62360	4.82	6.19	7.51	7.01	hypothetical protein
LOC_Os01g62360	4.7	6.18	7.67	7.35	hypothetical protein
LOC_Os07g38630	4.62	5.45	7.13	7.91	hypothetical protein
LOC_Os12g02240	25.81	48.79	99.14	151.42	hypothetical protein
Os08g0476100	12.41	7.13	4.78		Hypothetical protein.
Os07g0561800	8.88	10.34	4.3		Hypothetical protein.
Os03g0802200	3.44				Hypothetical protein.
Os12g0290200	3.09				Hypothetical protein.
Os07g0549300	2.91				Hypothetical protein.
LOC_Os06g40120	6.22	18.83	21.46	22	IDS4, putative, expressed
LOC_Os02g10780	3.78	20.86	21.59	20.6	ids4, putative, expressed
LOC_Os06g49790	3.01		3.12	2.75	JD1, putative, expressed
LOC_Os02g27480	3.6	3.64	4.48	6.18	MAC/Perforin domain containing protein, expressed
LOC_Os09g27080	3.71				Plant protein family protein, expressed
Os11g0540600	3.98				Plant protein of unknown function family protein.
LOC_Os01g50090	9.47	10.5	16.97	27.31	retrotransposon protein, putative, Ty1-copia subclass
LOC_Os07g32650	3.96				retrotransposon protein, putative, unclassified, expressed
Os11g0151600	2.85	4.73	6.31	8.03	Schizosaccharomyces pombe
LOC_Os01g54700	8.74	8.7	8.36	6.44	transposon protein, putative, CACTA, En/Spm sub-class, expressed
LOC_Os12g13890	3.87	4.66	4.47	6.24	transposon protein, putative, CACTA, En/Spm sub-class, expressed
LOC_Os10g31330	2.93	4.49	6.25		transposon protein, putative, CACTA, En/Spm sub-class, expressed
LOC_Os04g51150	4.98	6.68	13.42	24.65	transposon protein, putative, unclassified, expressed
LOC_Os07g36800	2.28				Uncharacterised protein family containing protein, expressed
LOC_Os10g32680	4.84	4.73	4.22	3.03	Uncharacterized conserved protein, putative, expressed
Os.57351.1.S1_at	21.68	20.62	21.07	20.3	unknown
Os.40036.1.A1_at	11.29				unknown
Os.48833.1.A1_s_at	10.86	10.42	9.87	10.94	unknown
Os.51353.1.S1_at	8.77	8.86	7.5	7.33	unknown
Os.51353.1.S1_x_at	8.72	8.81	7.49	6.79	unknown
OsAffx.32311.1.S1_x_at	8.58	8.48	9.08	10.72	unknown
Os.51606.1.S1_at	8.05	7.02	5.38	3.35	unknown
Os.57496.1.A1_at	6.3				unknown
Os.15573.1.A1_s_at	6.24	4.74			unknown
OsAffx.32309.1.A1_at	6.12	5.28	4.22	6.38	unknown
Os.57412.1.S1_at	5.7	5.83	7.35	6.88	unknown
OsAffx.32235.1.S1_x_at	5.12	5.07	6.17	6.16	unknown
Os.16062.1.S1_at	5.06	7.37	10.94	12.9	unknown
OsAffx.32239.1.S1_at	4.62	4.62	4.82	5.31	unknown
Os.50841.1.S1_at	4.44	5.13		6.95	unknown
Os.39764.1.S1_x_at	4.43				unknown
Os.38812.1.S1_at	4.37	5.12	4.32		unknown
Os.26904.1.A1_at	4.35	2.85			unknown
OsAffx.32299.1.S1_at	4.26	4.57	4.18	4.9	unknown
Os.25276.1.S1_at	4.05	3.4	4.31	4.37	unknown
Os.50959.1.S1_at	3.83	5.18	5.83	5.25	unknown
Os.24327.1.A1_at	3.04		5.14	4.53	unknown
OsAffx.32313.1.S1_at	3.02	3.2	2.88	3.91	unknown
OsAffx.32313.1.S1_x_at	2.99	3.02	3.04	3.65	unknown
Os.55540.1.S1_at	2.99				unknown
Os.25309.2.A1_a_at	2.96		3.95	3.5	unknown
OsAffx.2609.1.S1_s_at	2.78	3.2	3.24	3.64	unknown
LOC_Os02g07690	4.39	4.79	7.14	9.43	VQ motif family protein, expressed
LOC_Os03g25050	0.255754		0.204918	0.126743	10 kDa chaperonin, putative, expressed
LOC_Os08g44420	0.117509				125 kDa kinesin-related protein, putative, expressed
LOC_Os09g28630	0.180505	0.109051	0.0938086	0.0733138	2-Hydroxyisoflavanone dehydratase, putative, expressed
LOC_Os03g20100	0.423729	0.330033	0.261097	0.168067	30S ribosomal protein S1, chloroplast precursor, putative, expressed
Os04g0691600	0.371747			0.303951	30S ribosomal protein S17, chloroplast precursor (CS17).
LOC_Os06g09630	0.3663				3-oxoacyl-synthase I, chloroplast precursor, putative, expressed
LOC_Os04g36800	0.162338	0.135318	0.0684463	0.136054	3-oxoacyl-synthase I, chloroplast precursor, putative, expressed
LOC_Os04g36800	0.134048	0.107527	0.0630915	0.142653	3-oxoacyl-synthase I, chloroplast precursor, putative, expressed
LOC_Os01g73160	0.210084				40S ribosomal protein S10, putative, expressed
LOC_Os02g33140	0.421941			0.245098	40S ribosomal protein S14, putative, expressed
LOC_Os03g14530	0.27248			0.222717	40S ribosomal protein S20, putative, expressed
LOC_Os03g46490	0.3003				40S ribosomal protein S21, putative, expressed
LOC_Os01g01060	0.3663				40S ribosomal protein S5, putative, expressed
LOC_Os03g03020	0.374532	0.276243	0.135685	0.137741	50S ribosomal protein L11, chloroplast precursor, putative, expressed
LOC_Os05g49320	0.2849	0.140449	0.0591366	0.111483	50S ribosomal protein L12-1, chloroplast precursor, putative, expressed
LOC_Os01g47330	0.373134	0.327869	0.18797	0.220264	50S ribosomal protein L12-2, chloroplast precursor, putative, expressed
LOC_Os01g54540	0.295858	0.292398	0.232019	0.255754	50S ribosomal protein L13, chloroplast precursor, putative, expressed
LOC_Os02g15900	0.332226	0.266667	0.166945	0.134409	50S ribosomal protein L21, chloroplast precursor, putative, expressed
LOC_Os05g48410	0.404858				50S ribosomal protein L21, mitochondrial precursor, putative, expressed
LOC_Os03g15870	0.27933	0.185874	0.125	0.11976	50S ribosomal protein L4, chloroplast precursor, putative, expressed
LOC_Os03g24020	0.340136	0.294118	0.21322	0.233645	50S ribosomal protein L6, putative, expressed
LOC_Os03g54040	0.282486	0.253165	0.201613		50S ribosomal protein L6, putative, expressed
LOC_Os01g09510	0.362319				60S acidic ribosomal protein P2A, putative, expressed
LOC_Os01g09510	0.315457				60S acidic ribosomal protein P2A, putative, expressed
LOC_Os02g32760	0.122249			0.0702247	60S acidic ribosomal protein P2A, putative, expressed
LOC_Os02g21660	0.381679				60S ribosomal protein L10a-1, putative, expressed
LOC_Os01g64090	0.347222			0.294985	60S ribosomal protein L10a-1, putative, expressed
LOC_Os09g32500	0.308642				60S ribosomal protein L32, putative, expressed
LOC_Os07g33860	0.384615			0.286533	60S ribosomal protein L44, putative, expressed
LOC_Os01g73250	0.248756	0.234192		0.138313	ABA/WDS induced protein, expressed
LOC_Os09g31310	0.416667				acetyltransferase, GNAT family protein, expressed
LOC_Os12g43340	0.192308	0.0894454	0.121803	0.0509424	Actin-depolymerizing factor, putative, expressed
LOC_Os09g36860	0.291545				Acyl carrier protein II, chloroplast precursor, putative, expressed
LOC_Os10g22330	0.232019		0.183486		Adapter-related protein complex 4 sigma 1 subunit, putative, expressed
LOC_Os03g53710	0.211864	0.138696	0.0903342	0.0729927	Aldose 1-epimerase family protein, expressed
LOC_Os07g41360	0.201613			0.213675	Alpha-1,4-glucan-protein synthase, putative, expressed
LOC_Os01g60770	0.240964	0.138504		0.0369276	Alpha-expansin 1 precursor, putative, expressed
LOC_Os11g06900	0.27027		0.218341	0.15748	Amidase family protein, expressed
LOC_Os12g09300	0.3663	0.143678			amino acid permease I, putative, expressed
LOC_Os07g26630	0.201207	0.110742	0.107296	0.103627	Aquaporin PIP2.2, putative, expressed
LOC_Os09g36930	0.222222	0.25			aquaporin PIP2.8, putative, expressed
LOC_Os02g44080	0.107296	0.111483		0.169492	aquaporin TIP-type RB7-5A, putative, expressed
LOC_Os03g63330	0.15949	0.149254	0.155039	0.105932	aspartate kinase family protein, expressed
LOC_Os11g47120	0.254453			0.277778	ATP-citrate synthase, putative
LOC_Os03g29540	0.26455			0.228311	ATP-dependent protease La domain containing protein, expressed
LOC_Os09g37330	0.251889				auxin induced protein, putative, expressed
LOC_Os08g41290	0.209205			0.248756	auxin-responsive protein, putative, expressed
LOC_Os08g32870	0.384615			0.244499	Betaine-aldehyde dehydrogenase, chloroplast precursor, putative, expressed
LOC_Os10g33370	0.262467			0.0968054	beta-ketoacyl-CoA synthase family protein, putative, expressed
LOC_Os12g37840	0.284091				Boron transporter 1, putative, expressed
LOC_Os06g22690	0.34965	0.330033	0.244499	0.284091	bundle sheath defective protein 2, putative, expressed
LOC_Os02g49880	0.242131	0.218818	0.141443	0.277008	CCT motif family protein, expressed
LOC_Os04g56970	0.219298				Cell division protein ftsZ homolog, chloroplast precursor, putative, expressed
LOC_Os10g25780	0.246305				Cell elongation protein DIMINUTO, putative, expressed
Os05g0267100	0.214133				Cellular retinaldehyde-binding)/triple function, C-terminal domain containing protein.
LOC_Os12g02370	0.211416	0.139276		0.108225	Chalcone-flavanone isomerase family protein, expressed
LOC_Os05g46290	0.155763		0.222222	0.207039	Chaperonin CPN60-2, mitochondrial precursor, putative, expressed
Os09g0439500	0.15625	0.0911577	0.0468384	0.0548847	Chlorophyll A-B binding protein family protein.
LOC_Os07g37550	0.387597	0.2849	0.192308	0.121359	Chlorophyll a-b binding protein of LHCII type III, chloroplast precursor
LOC_Os09g26810	0.161551	0.0864304	0.0517331	0.0500751	Chlorophyll a-b binding protein, chloroplast precursor, putative, expressed
LOC_Os11g13890	0.352113	0.266667	0.191939	0.127226	Chlorophyll A-B binding protein, expressed
LOC_Os05g28200	0.271003	0.314465	0.277778	0.228833	chlorophyll synthase, ChlG family protein, expressed
LOC_Os10g35010	0.440529	0.429185	0.409836		chloroplast inner envelope protein, putative, expressed
LOC_Os01g27040	0.374532				Chromatin remodelling complex ATPase chain, putative, expressed
LOC_Os01g27040	0.367647				Chromatin remodelling complex ATPase chain, putative, expressed
LOC_Os03g03990	0.230947	0.167224			'chromo' domain containing protein, expressed
LOC_Os03g29810	0.268097			0.247525	Clp protease family protein, expressed
Os01g0111800	0.401606				Conserved hypothetical protein.
Os05g0202500	0.393701	0.161031		0.0784314	Conserved hypothetical protein.
Os02g0230000	0.37037				Conserved hypothetical protein.
Os03g0622300	0.359712		0.217865	0.0926784	Conserved hypothetical protein.
Os05g0587200	0.353357	0.233645	0.158983	0.164204	Conserved hypothetical protein.
Os09g0372100	0.346021				Conserved hypothetical protein.
Os03g0414400	0.337838	0.235849	0.17301	0.0899281	Conserved hypothetical protein.
Os04g0600400	0.333333	0.35461	0.293255	0.257069	Conserved hypothetical protein.
Os09g0548400	0.293255	0.187266	0.166667	0.121359	Conserved hypothetical protein.
Os04g0635400	0.185185	0.133869	0.0799361	0.12987	Conserved hypothetical protein.
Os04g0269600	0.409836	0.260417	0.198807	0.123305	Copper amine oxidase family protein.
LOC_Os06g45990	0.226757				CRAL/TRIO, N-terminus family protein, expressed
LOC_Os09g19850	0.406504	0.316456			CRS1/YhbY domain containing protein, expressed
LOC_Os03g19520	0.380228				cyclin, putative, expressed
LOC_Os03g05300	0.431034			0.277008	cyclin-dependent kinases regulatory subunit, putative, expressed
LOC_Os11g19700	0.389105		0.4329	0.287356	Cycloeucalenol cycloisomerase, putative, expressed
LOC_Os09g38420	0.4				cysteinyl-tRNA synthetase family protein, expressed
LOC_Os10g23180	0.347222	0.296736	0.231481	0.141243	Cytochrome P450 family protein, expressed
LOC_Os07g33480	0.269542	0.128041			Cytochrome P450 family protein, expressed
LOC_Os08g36860	0.239808	0.263852	0.322581	0.304878	Cytochrome P450 family protein, expressed
LOC_Os03g04660	0.19084	0.0914913			Cytochrome P450 family protein, expressed
LOC_Os01g12740	0.174216	0.097371			Cytochrome P450 family protein, expressed
Os03g0371400	0.251256		0.233645		Cytochrome P450 family protein.
LOC_Os02g11700	0.240385	0.139665	0.251256	0.271739	Cytokinin-O-glucosyltransferase 1, putative, expressed
LOC_Os08g04450	0.2849	0.247525			DAG protein, chloroplast precursor, putative, expressed
LOC_Os04g51290	0.284091	0.327869			DAG protein, chloroplast precursor, putative, expressed
LOC_Os09g02440	0.303951	0.310559		0.117233	DCL protein, chloroplast precursor, putative, expressed
LOC_Os01g04260	0.334448				Delta-7-sterol-C5, putative, expressed
LOC_Os01g04260	0.291545				Delta-7-sterol-C5, putative, expressed
LOC_Os03g46640	0.125945				Deoxyuridine 5'-triphosphate nucleotidohydrolase, putative, expressed
LOC_Os11g42550	0.171233				Dirigent-like protein, expressed
LOC_Os11g07830	0.113379		0.176367		disease resistance-responsive family protein, putative, expressed
Os04g0107500	0.389105	0.3125	0.169205	0.116686	D-isomer specific 2-hydroxyacid dehydrogenase, catalytic region domain containing protein.
LOC_Os09g32250	0.297619				DNA repair ATPase, putative, expressed
LOC_Os02g47150	0.112994				DNA topoisomerase 2, putative, expressed
LOC_Os05g15520	0.361011			0.299401	DNA-binding protein, putative, expressed
LOC_Os01g16640	0.401606		0.225225	0.127551	DSS1/SEM1 family protein, expressed
Os02g0269200	0.236407			0.244499	Dynein light chain, type 1 family protein.
LOC_Os11g02450	0.30581	0.338983	0.243902	0.31348	Elongation factor P, putative, expressed
LOC_Os12g35630	0.283286	0.203666	0.261097		Elongation factor TS family protein, expressed
LOC_Os08g23810	0.147059				Enoyl, chloroplast precursor, putative, expressed
LOC_Os01g71300	0.421941				Esterase D, putative, expressed
LOC_Os09g28650	0.321543	0.236407	0.229885	0.17331	esterase, putative, expressed
LOC_Os07g46480	0.176056				Eukaryotic aspartyl protease family protein, expressed
LOC_Os04g33660	0.172117	0.0763359	0.0760456	0.0666667	Eukaryotic-type carbonic anhydrase family protein, expressed
LOC_Os08g24390	0.442478	0.374532			expressed protein
LOC_Os01g17150	0.42735	0.309598	0.268817	0.138122	expressed protein
LOC_Os08g07490	0.416667		0.338983	0.287356	expressed protein
LOC_Os08g03990	0.413223	0.350877	0.215517	0.147275	expressed protein
LOC_Os09g39310	0.404858		0.202429	0.13089	expressed protein
LOC_Os01g69120	0.390625	0.322581		0.318471	expressed protein
LOC_Os04g54590	0.3861	0.268097			expressed protein
LOC_Os11g11370	0.3861			0.265957	expressed protein
LOC_Os07g07900	0.383142	0.328947	0.271003	0.145773	expressed protein
LOC_Os02g57020	0.37594	0.295858	0.268097	0.190476	expressed protein
LOC_Os05g51540	0.37594			0.228833	expressed protein
LOC_Os03g02640	0.37037			0.401606	expressed protein
LOC_Os10g30870	0.364964	0.343643	0.246305	0.303951	expressed protein
LOC_Os05g09400	0.361011	0.377358	0.325733	0.344828	expressed protein
LOC_Os10g22050	0.348432		0.235294	0.21322	expressed protein
LOC_Os09g11240	0.342466				expressed protein
LOC_Os05g05560	0.333333				expressed protein
LOC_Os02g37200	0.324675	0.219298	0.0853242		expressed protein
LOC_Os01g59740	0.321543			0.340136	expressed protein
LOC_Os07g33240	0.314465				expressed protein
LOC_Os04g31870	0.31348	0.0838223			expressed protein
LOC_Os04g11400	0.3125	0.324675	0.166945	0.0575043	expressed protein
LOC_Os04g23040	0.309598	0.280899	0.212314	0.162075	expressed protein
LOC_Os07g42440	0.308642			0.318471	expressed protein
LOC_Os03g17450	0.304878		0.182482	0.116144	expressed protein
LOC_Os01g37470	0.303951	0.308642	0.242718	0.246914	expressed protein
LOC_Os07g38150	0.3003	0.25	0.221239	0.215983	expressed protein
LOC_Os01g63620	0.299401			0.324675	expressed protein
LOC_Os03g42600	0.298507	0.181818	0.0542594		expressed protein
LOC_Os12g10650	0.295858		0.288184	0.28169	expressed protein
LOC_Os05g33280	0.294118	0.21097	0.178891	0.111235	expressed protein
LOC_Os02g20490	0.293255	0.225225	0.13587	0.128535	expressed protein
LOC_Os12g41200	0.289017				expressed protein
LOC_Os06g36050	0.288184				expressed protein
LOC_Os03g31160	0.284091	0.182815	0.104932	0.0925069	expressed protein
LOC_Os01g37820	0.278552	0.178571	0.138696	0.071736	expressed protein
LOC_Os12g40540	0.276243	0.23753	0.181818	0.125786	expressed protein
LOC_Os02g58120	0.274725			0.263158	expressed protein
LOC_Os12g43810	0.271003	0.177936	0.110497		expressed protein
LOC_Os03g05520	0.271003				expressed protein
LOC_Os01g37820	0.27027	0.178571		0.0978474	expressed protein
LOC_Os08g08570	0.269542		0.257069	0.173611	expressed protein
LOC_Os05g49060	0.265252	0.209205	0.16129	0.161031	expressed protein
LOC_Os03g06980	0.257732				expressed protein
LOC_Os01g15770	0.253807	0.232019	0.162075		expressed protein
LOC_Os01g48300	0.249377	0.26455		0.286533	expressed protein
LOC_Os07g01100	0.249377			0.268097	expressed protein
LOC_Os04g31760	0.246914	0.124378	0.127226	0.0567537	expressed protein
LOC_Os01g73780	0.246914			0.149701	expressed protein
LOC_Os02g30470	0.244499			0.224719	expressed protein
LOC_Os12g42860	0.239234	0.189753	0.162338	0.207469	expressed protein
LOC_Os01g43230	0.238663	0.211416		0.17094	expressed protein
LOC_Os01g70460	0.236407	0.107759	0.0286862		expressed protein
LOC_Os04g02880	0.2331	0.148148	0.0724113	0.0466853	expressed protein
LOC_Os03g64030	0.228833		0.15949		expressed protein
LOC_Os07g34950	0.221729	0.168919		0.127551	expressed protein
LOC_Os03g06230	0.21645	0.136612	0.194553	0.226757	expressed protein
LOC_Os07g40940	0.214592			0.182482	expressed protein
LOC_Os03g04580	0.211864	0.127389	0.0637755	0.0343171	expressed protein
LOC_Os04g38310	0.211864				expressed protein
LOC_Os02g32450	0.211416		0.20284	0.131579	expressed protein
LOC_Os09g31080	0.211416				expressed protein
LOC_Os09g31080	0.200401				expressed protein
LOC_Os06g22660	0.190114				expressed protein
LOC_Os11g30360	0.188324			0.0484731	expressed protein
LOC_Os01g56350	0.184502	0.217391			expressed protein
LOC_Os04g31410	0.177936	0.138889			expressed protein
LOC_Os03g03630	0.175747			0.34965	expressed protein
LOC_Os06g19640	0.17331			0.195312	expressed protein
LOC_Os12g25180	0.166113	0.122249	0.140449	0.0789889	expressed protein
LOC_Os01g14850	0.165289				expressed protein
LOC_Os03g04470	0.157233	0.172117	0.153374	0.0897666	expressed protein
LOC_Os03g63540	0.156006			0.202429	expressed protein
LOC_Os08g39330	0.15528			0.196078	expressed protein
LOC_Os07g26660	0.14771	0.116144	0.0733138		expressed protein
LOC_Os03g54910	0.145138				expressed protein
LOC_Os06g02960	0.1321	0.0857633			expressed protein
LOC_Os08g16810	0.131406			0.17301	expressed protein
LOC_Os01g10490	0.131062				expressed protein
LOC_Os12g25180	0.125945	0.107875	0.141243	0.111235	expressed protein
LOC_Os01g69840	0.125	0.121359		0.14771	expressed protein
LOC_Os01g10490	0.123762				expressed protein
LOC_Os12g38140	0.123609			0.187617	expressed protein
LOC_Os07g47750	0.120192				expressed protein
LOC_Os11g05290	0.119048			0.13624	expressed protein
LOC_Os05g50500	0.117925	0.122249	0.145138	0.169779	expressed protein
LOC_Os04g33260	0.116414			0.252525	expressed protein
LOC_Os05g46950	0.106838				expressed protein
LOC_Os06g28630	0.0938967	0.0988142			expressed protein
LOC_Os10g37860	0.0714286	0.104167			expressed protein
LOC_Os01g70560	0.0698812		0.191205	0.201207	expressed protein
LOC_Os01g67110	0.0590319				expressed protein
LOC_Os05g43140	0.0511247			0.0484262	expressed protein
LOC_Os05g46580	0.357143				Farnesyl pyrophosphate synthetase, putative, expressed
LOC_Os02g20560	0.118064	0.0270783		0.0191644	Fasciclin domain containing protein, expressed
LOC_Os02g56840	0.286533				F-box domain containing protein, expressed
LOC_Os03g48040	0.403226	0.361011	0.315457	0.268097	ferredoxin family protein, expressed
LOC_Os12g03070	0.306748	0.191205	0.129702	0.0775194	FHA domain containing protein, expressed
LOC_Os11g03390	0.274725	0.168919	0.142248	0.146413	FHA domain containing protein, expressed
LOC_Os07g27810	0.179856		0.193798	0.2079	fiber protein Fb34, putative, expressed
LOC_Os04g24110	0.321543	0.27248			Flavonol-3-O-glycoside-7-O-glucosyltransferase 1, putative, expressed
LOC_Os07g24230	0.13986				folate/biopterin transporter family protein, expressed
LOC_Os09g27420	0.292398	0.219298	0.112486	0.157233	Formate-tetrahydrofolate ligase, putative, expressed
LOC_Os08g02120	0.316456				Fructokinase, putative, expressed
LOC_Os12g07210	0.319489	0.21322	0.20284	0.131579	Fructose-bisphosphate aldolase class-I family protein
LOC_Os02g22260	0.423729	0.403226	0.294985	0.227273	Fruit protein PKIWI502, putative, expressed
LOC_Os01g59120	0.130378				G2/mitotic-specific cyclin S13-6, putative, expressed
LOC_Os06g15620	0.236407				GAST1 protein precursor, putative, expressed
LOC_Os06g15620	0.22779				GAST1 protein precursor, putative, expressed
LOC_Os01g12320	0.401606	0.308642	0.19305	0.176991	GDSL-like Lipase/Acylhydrolase family protein, expressed
LOC_Os12g37910	0.380228		0.296736	0.239234	GDSL-like Lipase/Acylhydrolase family protein, expressed
LOC_Os06g05630	0.259067	0.110011	0.0513875		GDSL-like Lipase/Acylhydrolase family protein, expressed
LOC_Os01g11620	0.234192	0.19802			GDSL-like Lipase/Acylhydrolase family protein, expressed
LOC_Os04g42860	0.163132				GDSL-like Lipase/Acylhydrolase family protein, expressed
Os01g0150100	0.268097	0.287356	0.309598	0.145985	Geranylgeranyltransferase beta subunit.
LOC_Os03g41060	0.27248				Gibberellin regulated protein
LOC_Os10g38710	0.325733	0.255102	0.203666	0.115075	glutathione S-transferase GSTU6, putative, expressed
LOC_Os10g38580	0.21978	0.158983		0.184502	glutathione S-transferase GSTU6, putative, expressed
LOC_Os03g04240	0.155039				Glutathione S-transferase, C-terminal domain containing protein, expressed
LOC_Os12g16200	0.210526	0.181159	0.174825	0.176991	glutathione synthetase, putative, expressed
LOC_Os02g07410	0.303951				Glycine cleavage system H protein, mitochondrial precursor, putative, expressed
LOC_Os03g55090	0.134409				glycogen/starch/alpha-glucan phosphorylases family protein, expressed
Os06g0367100	0.307692				Glycoside hydrolase, family 13, N-terminal domain containing protein.
LOC_Os01g70520	0.387597	0.248756			Glycosyl hydrolase family 1 protein, expressed
LOC_Os01g70520	0.35461	0.215054		0.157729	Glycosyl hydrolase family 1 protein, expressed
LOC_Os10g07290	0.12837			0.172117	Glycosyl hydrolases family 17 protein, expressed
LOC_Os01g53750	0.0999001				Glycosyl hydrolases family 17 protein, expressed
LOC_Os06g12280	0.268817				Glycosyl transferase family 8 protein, expressed
LOC_Os02g09930	0.211864				glycosyltransferase 10, putative, expressed
LOC_Os05g49220	0.257732			0.257732	GTP-binding protein Era containing protein, expressed
Os05g0281400	0.395257	0.395257	0.245098		GTP-binding protein SAR2.
LOC_Os03g20460	0.343643	0.25974	0.15625	0.0763359	Guanylate kinase family protein, expressed
LOC_Os11g37080	0.2457				H/ACA ribonucleoprotein complex subunit 1-like protein 1, putative, expressed
LOC_Os11g37080	0.238663				H/ACA ribonucleoprotein complex subunit 1-like protein 1, putative, expressed
LOC_Os04g33990	0.150602	0.178253			Harpin-induced protein 1 containing protein, expressed
LOC_Os07g43040	0.324675		0.314465	0.172117	heavy metal-associated domain containing protein, expressed
LOC_Os03g60480	0.233645			0.203252	heavy metal-associated domain containing protein, expressed
LOC_Os07g47480	0.143472			0.167224	heavy metal-associated domain containing protein, expressed
Os03g0395000	0.342466			0.373134	Heme oxygenase 2 (Fragment).
LOC_Os10g39440	0.404858		0.246914	0.164745	hexose transporter, putative, expressed
LOC_Os10g39440	0.367647		0.2079	0.138313	hexose transporter, putative, expressed
LOC_Os06g02580	0.107875	0.0781861		0.0543774	high-affinity nickel-transport family protein, putative, expressed
LOC_Os03g05710	0.26178				GCN5-related N-acetyltransferase, putative, expressed
LOC_Os10g28230	0.0983284				Histone H2A variant, putative, expressed
LOC_Os12g34510	0.253165			0.361011	Histone H2A, putative, expressed
LOC_Os03g17100	0.144509		0.238663	0.140252	Histone H2A, putative, expressed
LOC_Os05g02300	0.0571429			0.225734	Histone H2A, putative, expressed
LOC_Os03g06670	0.11534			0.194553	Histone H2A.Z, putative, expressed
LOC_Os08g38300	0.127226		0.146628	0.0904159	Histone H2B, putative, expressed
Os01g0866200	0.0197006	0.217391		0.0723066	Histone H3
LOC_Os06g06460	0.0366435			0.100503	Histone H3, putative, expressed
LOC_Os06g06510	0.0331345				Histone H3, putative, expressed
LOC_Os02g45940	0.0750751			0.307692	Histone H4, putative, expressed
LOC_Os01g01350	0.3367				SNF7 family protein, expressed
Os06g0108900	0.359712	0.288184		0.221239	Homeobox domain containing protein.
LOC_Os11g03470	0.414938				homoserine dehydrogenase family protein, expressed
LOC_Os09g19930	0.180505				HOTHEAD protein precursor, putative, expressed
LOC_Os03g48030	0.251889	0.198807	0.162338	0.189394	HPP family protein, expressed
LOC_Os04g31820	0.318471			0.241546	hypothetical protein
LOC_Os08g30370	0.287356			0.152905	hypothetical protein
LOC_Os08g25290	0.25974				hypothetical protein
LOC_Os07g37290	0.186567	0.192678			hypothetical protein
LOC_Os01g58670	0.18315				hypothetical protein
LOC_Os04g54310	0.144509	0.123916	0.163934	0.257732	hypothetical protein
LOC_Os01g55220	0.0526316				hypothetical protein
LOC_Os03g58300	0.185874	0.177305	0.153139		Indole-3-glycerol phosphate lyase, chloroplast precursor, putative, expressed
LOC_Os03g39000	0.41841				Inositol monophosphatase 3, putative, expressed
LOC_Os02g07350	0.273224	0.231481	0.224719	0.179533	Inositol monophosphatase family protein, expressed
LOC_Os05g45930	0.290698				IQ calmodulin-binding motif family protein, expressed
LOC_Os06g01500	0.265957			0.306748	IQ calmodulin-binding motif family protein, expressed
Os09g0361500	0.327869				Isochorismate synthase 1, chloroplast precursor
LOC_Os11g36050	0.425532			0.217865	KE2 family protein, expressed
LOC_Os04g17700	0.342466	0.322581	0.241546	0.169779	kinesin heavy chain isolog, putative
LOC_Os03g61030	0.17331	0.143885	0.125313		KOW motif family protein, expressed
LOC_Os02g17920	0.234742		0.126743	0.127065	Lactoylglutathione lyase, putative, expressed
LOC_Os03g20680	0.229885	0.228311	0.137363	0.08	Late embryogenesis abundant protein, expressed
LOC_Os02g37700	0.199601	0.106724			Lecithin:cholesterol acyltransferase family protein, expressed
Os02g0589000	0.253165	0.096432			Lecithin:cholesterol acyltransferase family protein.
LOC_Os02g37760	0.224719		0.0849618	0.141044	lecithine cholesterol acyltransferase, putative, expressed
LOC_Os11g12530	0.3663	0.384615	0.374532	0.310559	Leucine Rich Repeat family protein, expressed
LOC_Os06g10230	0.215517				Leucine Rich Repeat family protein, expressed
LOC_Os01g02060	0.203252				Leucine Rich Repeat family protein, expressed
LOC_Os03g46600	0.11976				Leucine Rich Repeat family protein, expressed
LOC_Os06g49100	0.22779				leucine-rich repeat family protein, putative, expressed
LOC_Os06g49100	0.21978				leucine-rich repeat family protein, putative, expressed
LOC_Os03g21730	0.154321				leucine-rich repeat transmembrane protein kinase, putative, expressed
LOC_Os07g08710	0.3125			0.308642	linker histone H1 and H5 family protein, expressed
Os06g0351500	0.196464	0.0993049			Lipolytic enzyme, G-D-S-L family protein.
LOC_Os02g10120	0.204918	0.156495	0.191571	0.0770416	Lipoxygenase 2.3, chloroplast precursor, putative, expressed
LOC_Os01g39960	0.392157	0.226244	0.15015	0.0760456	Lycopene epsilon cyclase, chloroplast precursor, putative, expressed
LOC_Os03g10090	0.316456	0.231481	0.127877	0.0833333	mannitol transporter, putative, expressed
LOC_Os01g36390	0.0632111				MCM2/3/5 family protein, expressed
LOC_Os05g02070	0.188679			0.150376	Metallothionein family protein, expressed
LOC_Os05g02070	0.180505				Metallothionein family protein, expressed
LOC_Os05g02070	0.162866			0.111483	Metallothionein family protein, expressed
LOC_Os05g02070	0.15949			0.119904	Metallothionein family protein, expressed
LOC_Os05g02070	0.136799			0.125471	Metallothionein family protein, expressed
LOC_Os06g20370	0.130378				microtubule-associated protein MAP65-1a, putative, expressed
LOC_Os06g20370	0.125156				microtubule-associated protein MAP65-1a, putative, expressed
LOC_Os01g13120	0.325733	0.209644	0.299401		MIP family channel proteins containing protein, expressed
Os03g0785200	0.285714	0.201613	0.165289	0.171233	Mitochodrial transcription termination factor-related family protein.
Os03g0785200	0.283286				Mitochodrial transcription termination factor-related family protein.
LOC_Os06g22070	0.250627		0.273224	0.294985	Mitochondrial glycoprotein, expressed
LOC_Os02g29400	0.4		0.229885	0.19305	Mitochondrial import receptor subunit TOM22 homolog, putative, expressed
LOC_Os01g16910	0.126582		0.261097		mitochondrial import receptor subunit TOM40 homolog, putative, expressed
LOC_Os06g03790	0.258398				mitochondrial ribosomal protein, putative, expressed
LOC_Os02g57180	0.425532		0.316456	0.167785	NAD dependent epimerase/dehydratase family protein, expressed
LOC_Os07g48980	0.142045			0.13986	Nicotianamine synthase 3, putative, expressed
LOC_Os05g35060	0.384615			0.30303	Non-imprinted in Prader-Willi/Angelman syndrome region protein 2homolog
Os03g0812500	0.263158				Non-protein coding transcript, uncharacterized transcript.
Os12g0417100	0.411523	0.280112	0.207039	0.226757	Non-protein coding transcript, unclassifiable transcript.
LOC_Os12g02320	0.290698	0.185529	0.108814	0.133869	Nonspecific lipid-transfer protein 1 precursor, putative, expressed
LOC_Os05g47700	0.208333			0.0347222	nonspecific lipid-transfer protein AKCS9 precursor, putative, expressed
LOC_Os09g30466	0.126904	0.10989	0.0693963	0.0718907	nuclear ribonuclease Z, putative, expressed
LOC_Os07g41180	0.253807				Nuclear transport factor 2 domain containing protein, expressed
LOC_Os08g05790	0.289017		0.21322	0.207469	O-methyltransferase family protein, expressed
LOC_Os02g17940	0.390625	0.246914	0.316456	0.155763	oxidoreductase, 2OG-Fe oxygenase family protein, expressed
LOC_Os12g17070	0.119904	0.0909918	0.0766871	0.0710227	oxygen-independent coproporphyrinogen III oxidase family protein, expressed
LOC_Os06g02420	0.310559			0.260417	ozone-responsive stress-related protein, putative, expressed
LOC_Os06g38450	0.184843	0.121655	0.0884173	0.0616143	Papain family cysteine protease containing protein, expressed
LOC_Os12g38170	0.23753	0.155763	0.125471	0.0494315	Pathogenesis-related protein 5 precursor, putative, expressed
LOC_Os12g01910	0.31746				pentatricopeptide, putative kinase domain containing protein, expressed
LOC_Os02g51480	0.387597			0.352113	pentatricopeptide, putative, expressed
LOC_Os04g46010	0.362319	0.310559			pentatricopeptide, putative, expressed
LOC_Os07g41260	0.334448		0.27027	0.180505	pentatricopeptide, putative, expressed
LOC_Os08g09270	0.315457				pentatricopeptide, putative, expressed
LOC_Os10g28600	0.311526				pentatricopeptide, putative, expressed
LOC_Os10g28600	0.307692				pentatricopeptide, putative, expressed
LOC_Os01g42280	0.307692	0.258398	0.221239	0.236967	pentatricopeptide, putative, expressed
LOC_Os01g55290	0.28169	0.196464	0.181818	0.13459	pentatricopeptide, putative, expressed
LOC_Os01g02080	0.295858	0.221729	0.0817661	0.0749625	peptidyl-prolyl cis-trans isomerase cyclophilin-type family protein
LOC_Os03g22010	0.0876424				Peroxidase 2 precursor, putative, expressed
LOC_Os01g36240	0.258398				Peroxidase 72 precursor, putative, expressed
LOC_Os06g13050	0.353357	0.30303	0.217865	0.176056	Peroxidase family protein, expressed
LOC_Os01g22230	0.265252				Peroxidase family protein, expressed
LOC_Os10g39170	0.15361				Peroxidase family protein, expressed
Os08g0344600	0.137552	0.227273		0.332226	Phosphate/phosphoenolpyruvate translocator.
Os08g0344600	0.131752	0.199601	0.26455	0.326797	Phosphate/phosphoenolpyruvate translocator.
Os06g0476200	0.293255	0.151057	0.245098	0.162602	Phosphoglucomutase precursor (EC 5.4.2.2).
LOC_Os01g13570	0.245098	0.203666	0.3367	0.306748	phosphoglycerate mutase family protein, expressed
LOC_Os03g61600	0.3367				Phosphoribosylformylglycinamidine cyclo-ligase,chloroplast/mitochondrial precursor
LOC_Os01g66500	0.294118	0.2331	0.167224	0.10395	phosphoribosylformylglycinamidine synthase, chloroplast precursor, putative, expressed
LOC_Os05g43310	0.182815	0.156495	0.181818	0.189036	Photosystem II reaction centre W protein containing protein, expressed
LOC_Os11g35310	0.316456				Phytosulfokine precursor protein containing protein
LOC_Os01g09540	0.236407	0.189753	0.0915751	0.13986	plant acid phosphatase family protein, expressed
Os01g0914300	0.197239			0.226757	Plant lipid transfer/seed storage/trypsin-alpha amylase inhibitor domain containing protein.
Os10g0554800	0.110619		0.20202	0.105263	Plant lipid transfer/seed storage/trypsin-alpha amylase inhibitor domain containing protein.
LOC_Os02g18410	0.244499				plasma membrane intrinsic polypeptide, putative, expressed
LOC_Os02g07230	0.384615	0.364964	0.21978	0.166667	Porphobilinogen deaminase, chloroplast precursor, putative, expressed
LOC_Os06g44840	0.373134	0.344828	0.31746	0.178891	prenyltransferase, UbiA family protein, expressed
LOC_Os02g56130	0.352113			0.242131	Proliferating cell nuclear antigen, putative, expressed
LOC_Os12g42210	0.229885		0.161031	0.0859845	Protease Do-like 5, chloroplast precursor, putative, expressed
LOC_Os06g43600	0.174825			0.15456	Protease inhibitor/seed storage/LTP family protein, expressed
LOC_Os06g49770	0.17452			0.118203	Protease inhibitor/seed storage/LTP family protein, expressed
LOC_Os04g22900	0.273224		0.148368		Protein GOS9, putative, expressed
LOC_Os04g55620	0.371747			0.352113	Protein kinase domain containing protein, expressed
LOC_Os07g08750	0.362319	0.297619	0.149701		Protein kinase domain containing protein, expressed
LOC_Os07g08750	0.357143	0.277008	0.154083	0.0983284	Protein kinase domain containing protein, expressed
LOC_Os02g53720	0.235849				Protein kinase domain containing protein, expressed
LOC_Os07g43570	0.125628	0.117233			Protein kinase domain containing protein, expressed
LOC_Os10g35370	0.25	0.125	0.0704225	0.078125	Protochlorophyllide reductase B, chloroplast precursor, putative, expressed
LOC_Os01g18320	0.277778				Protoporphyrinogen oxidase, chloroplast precursor, putative, expressed
LOC_Os06g08080	0.205339				Pyrophosphate-energized vacuolar membrane proton pump, putative, expressed
LOC_Os01g71990	0.383142		0.358423	0.258398	Pyrroline-5-carboxylate reductase, putative, expressed
LOC_Os11g05540	0.420168	0.326797	0.235849		rac GTPase activating protein 1, putative, expressed
LOC_Os05g50340	0.145773	0.105374	0.101112	0.0894454	RADIALIS, putative, expressed
LOC_Os01g15320	0.255102	0.291545	0.223714	0.262467	Rapid ALkalinization Factor family protein, expressed
LOC_Os05g44070	0.14881			0.21322	Ras-related protein RIC2, putative, expressed
LOC_Os03g56270	0.307692			0.332226	Receptor protein kinase CLAVATA1 precursor, putative, expressed
LOC_Os02g52450	0.158983				Regulator of ribonuclease-like protein 3, putative, expressed
LOC_Os01g12650	0.184502				reticulon family protein, putative, expressed
LOC_Os11g11320	0.392157	0.225734	0.15361		retrotransposon protein, putative, Ty3-gypsy subclass, expressed
LOC_Os02g01220	0.182482	0.136986		0.097561	Rhodanese-like domain containing protein, expressed
LOC_Os09g10750	0.378788	0.2849	0.212766	0.128041	rhodanese-like domain-containing protein, putative, expressed
LOC_Os06g07210	0.293255			0.320513	Ribonucleoside-diphosphate reductase large subunit, putative, expressed
Os07g0415200	0.278552				Ribosomal L23 protein family protein.
LOC_Os01g51020	0.320513				Ribosomal L28e protein family protein, expressed
LOC_Os03g17580	0.309598	0.240964			ribosomal protein L10 containing protein, expressed
LOC_Os10g32870	0.271739	0.230415	0.156006	0.111982	ribosomal protein L11 containing protein, expressed
LOC_Os08g21840	0.33557				ribosomal protein L15 containing protein, expressed
Os05g0513500	0.378788				Ribosomal protein L33 family protein.
LOC_Os01g59060	0.406504	0.369004	0.254453	0.22779	ribosomal protein L34 containing protein, expressed
LOC_Os02g01230	0.306748	0.243902	0.19305	0.205761	Ribosomal protein S5, C-terminal domain containing protein, expressed
LOC_Os12g37610	0.341297	0.255102	0.162602	0.0977517	ribosomal protein S6 containing protein, expressed
LOC_Os03g62630	0.377358	0.319489	0.295858	0.295858	ribosomal protein S6 family protein, putative, expressed
LOC_Os04g29550	0.273224				Ripening-related protein, putative, expressed
LOC_Os07g46600	0.27933				RNA pseudouridylate synthase family protein, expressed
LOC_Os02g49820	0.294985	0.269542	0.241546	0.197628	RNA recognition motif family protein, expressed
LOC_Os07g44890	0.373134				serine hydrolase, putative, expressed
LOC_Os12g13460	0.3663	0.37037	0.344828	0.3663	SET domain containing protein, expressed
Os01g0102600	0.290698	0.266667	0.311526	0.297619	Shikimate kinase domain containing protein.
Os01g0102600	0.266667	0.226244	0.30303	0.265252	Shikimate kinase domain containing protein.
LOC_Os09g38370	0.362319	0.3003	0.234742	0.1221	Signal peptidase subunit family protein, expressed
LOC_Os09g38370	0.358423	0.275482	0.2079		Signal peptidase subunit family protein, expressed
Os11g0153600	0.333333	0.304878	0.266667	0.200803	Signal peptide binding (SRP54) M-domain containing protein.
LOC_Os01g45530	0.31348				Single-strand binding protein family protein, expressed
LOC_Os12g07270	0.185529		0.229358		Sodium Bile acid symporter family protein, expressed
LOC_Os05g02310	0.200803				Soluble inorganic pyrophosphatase, putative, expressed
LOC_Os01g01450	0.398406	0.362319	0.26738	0.255102	stress responsive protein, putative, expressed
LOC_Os01g01450	0.393701	0.361011	0.251889	0.228311	stress responsive protein, putative, expressed
LOC_Os03g28330	0.231481				Sucrose synthase 2, putative, expressed
LOC_Os03g28330	0.189394			0.240964	Sucrose synthase 2, putative, expressed
LOC_Os05g48290	0.235849			0.26455	T-complex protein 1, beta subunit, putative, expressed
LOC_Os02g22780	0.413223		0.240385	0.179211	T-complex protein 1, delta subunit, putative, expressed
LOC_Os12g38120	0.184162			0.202429	Thaumatin family protein, expressed
LOC_Os03g62670	0.0959693	0.0897666			Thiopurine S-methyltransferase family protein, expressed
LOC_Os08g29110	0.232558	0.208333	0.111483	0.0791766	Thioredoxin family protein, expressed
LOC_Os05g47640	0.352113		0.222717	0.188324	Threonine synthase, chloroplast precursor, putative, expressed
LOC_Os01g05080	0.275482	0.161812	0.064433		Thylakoid lumenal 15 kDa protein, chloroplast precursor, putative, expressed
LOC_Os02g47310	0.41841			0.331126	Tocopherol O-methyltransferase, chloroplast precursor, putative, expressed
LOC_Os08g43020	0.358423			0.196078	Transferase family protein
LOC_Os11g07960	0.2331		0.239808	0.191571	Transferase family protein, expressed
LOC_Os06g12320	0.190114	0.0237869			Transmembrane amino acid transporter protein, expressed
LOC_Os07g40130	0.229358				transposon protein, putative, CACTA, En/Spm sub-class
LOC_Os06g07220	0.0658328				transposon protein, putative, CACTA, En/Spm sub-class, expressed
LOC_Os03g43990	0.307692				transposon protein, putative, Mutator sub-class, expressed
LOC_Os01g54020	0.429185	0.353357	0.296736	0.262467	Tryptophanyl-tRNA synthetase, putative, expressed
LOC_Os03g01530	0.141443				Tubulin beta-2 chain, putative, expressed
LOC_Os03g45920	0.27027				Tubulin beta-8 chain, putative, expressed
LOC_Os05g06450	0.421941			0.201613	Tubulin gamma-2 chain, putative, expressed
LOC_Os01g59500	0.189036	0.22779			U3 small nucleolar RNA-associated protein 11, putative, expressed
LOC_Os01g59500	0.184502	0.262467			U3 small nucleolar RNA-associated protein 11, putative, expressed
Os06g0658900	0.377358	0.340136	0.342466	0.187266	UbiA prenyltransferase family protein.
Os04g0272700	0.307692	0.342466	0.241546	0.2457	UDP-glucuronosyl/UDP-glucosyltransferase family protein.
LOC_Os04g55930	0.357143				Uncharacterised protein family containing protein, expressed
LOC_Os02g58450	0.294985	0.191205			Uncharacterized ACR, COG1399 family protein, expressed
LOC_Os05g38680	0.25974	0.204499	0.124688	0.0938086	uncharacterized plant-specific domain TIGR01589 family protein, expressed
LOC_Os05g38680	0.242718	0.174216		0.0896057	uncharacterized plant-specific domain TIGR01589 family protein, expressed
LOC_Os03g17200	0.189036		0.283286		uncharacterized plant-specific domain TIGR01589 family protein, expressed
LOC_Os12g10320	0.333333		0.198413	0.243902	uncharacterized plant-specific domain TIGR01627 family protein, expressed
LOC_Os01g12210	0.343643	0.303951			Uncharacterized protein family UPF0005 containing protein, expressed
LOC_Os05g38170	0.271003				Uracil phosphoribosyltransferase, putative, expressed
LOC_Os07g14540	0.293255			0.147275	Vesicle-associated membrane protein 724, putative, expressed
LOC_Os03g53530	0.289017		0.263852	0.154321	WD-repeat protein 4, putative, expressed
LOC_Os01g08770	0.323625			0.340136	WD-repeat protein 46, putative, expressed
LOC_Os04g54300	0.155763	0.14881	0.0653595	0.130378	wound induced protein, putative, expressed
LOC_Os09g11520	0.228311	0.229358	0.176056	0.204082	Ycf20, putative, expressed
LOC_Os09g24820	0.369004				ZF-HD protein dimerisation region containing protein, expressed
LOC_Os08g06280	0.34965				zinc finger protein, putative, expressed
LOC_Os03g17170	0.359712	0.191205	0.106496	0.123001	Zinc finger, C3HC4 type family protein, expressed
LOC_Os06g04920	0.289017		0.287356	0.120482	Zn-finger in Ran binding protein and others containing protein, expressed
Os.9443.1.S1_at	0.4	0.234192	0.171233	0.109649	unknown
Os.57364.1.S1_at	0.378788				unknown
Os.10093.1.A1_at	0.359712	0.331126	0.309598	0.357143	unknown
Os.24291.1.A1_at	0.346021		0.0961538	0.075188	unknown
Os.18501.1.S1_at	0.315457				unknown
Os.51290.1.S1_at	0.308642		0.291545	0.246914	unknown
Os.52026.1.S1_at	0.27027	0.265252	0.303951		unknown
Os.10721.1.S1_at	0.265957	0.27248	0.156495	0.0784929	unknown
Os.50517.1.S1_at	0.257069	0.280112		0.117509	unknown
Os.37549.1.S1_at	0.245098	0.17301			unknown
Os.8905.1.S1_at	0.199203	0.243902	0.1321		unknown
