# Supplementary material for: Comparative Transcriptome Profiling of Chilling Stress Responsiveness in Two Contrasting Rice Genotypes
Source: PLoS One. 2012 Aug 17;7(8):e43274. doi: 10.1371/journal.pone.0043274 (PMC3422246; doi:10.1371/journal.pone.0043274)
Supplement: Table S7 — IR29-specific DEGs during ER chilling stress. (XLS) [file pone.0043274.s009.xls]

## Sheet: Table S7
Table S7. IR29-specific DEGs at ER chilling stress
Gene Name	IR2	IR8	IR24	IR48	Annotation
LOC_Os01g42850	2.49				E1-like protein-activating enzyme Gsa7p/Apg7p containing protein
LOC_Os08g04340	17.94	9.45	11.37	8.33	Plastocyanin-like domain containing protein, expressed
Os10g0518200	6.08			5.16	Cytochrome b5 domain containing protein.
LOC_Os12g01080	4.38				CCT motif family protein
LOC_Os09g05030	6	4.29	5.73	5.56	Armadillo/beta-catenin-like repeat family protein, expressed
LOC_Os02g48320	17.67	11.85	10.51		DNA-binding protein, putative, expressed
LOC_Os04g51880	3.29	3.17	2.97	2.99	GHMP kinases putative ATP-binding protein
LOC_Os04g32110	4.77	4.21		5.78	ACT domain containing protein, putative, expressed
LOC_Os03g29980	3.09	3.1	5.01	6.2	ACT domain containing protein, putative, expressed
LOC_Os03g51610	3.18				inositol 1, 3, 4-trisphosphate 5/6-kinase, putative, expressed
LOC_Os05g43300	4.07				H1flk, putative, expressed
LOC_Os01g61990	6.33	5.97	7.39	7.9	ankyrin repeat family protein, putative, expressed
LOC_Os02g04840	3.23	2.33	2.22		Arabinose kinase, putative, expressed
LOC_Os08g02490	2.63				AT hook motif family protein, expressed
LOC_Os01g42190	5.41	3.67	7.06	7.7	DnaJ domain containing protein, expressed
LOC_Os06g44160	7.65	3.6	5.7		DnaJ domain containing protein, expressed
Os09g0513800	3.15				ARIADNE-like protein.
LOC_Os03g62640	3.16	2.56	3.2	3.35	RNA-binding protein Luc7-like 2, putative, expressed
Os01g0551100	3.31		2.8		Ribonuclease III domain containing protein.
LOC_Os01g50320	2.34				Surp module family protein, expressed
LOC_Os11g14300	2.88	2.68	3.31	3.52	La domain-containing protein, putative, expressed
LOC_Os07g27110	2.54		2.49	3.05	RNA recognition motif family protein, expressed
LOC_Os07g18050	2.8	3.1	3.34	3.45	RNA recognition motif family protein, expressed
LOC_Os02g54770	2.69		2.9	3.69	RNA recognition motif family protein, expressed
LOC_Os04g24170	3.05	2.74	3.11	2.93	RNA recognition motif family protein, expressed
LOC_Os11g14430	2.35			2.43	RNA recognition motif family protein, expressed
LOC_Os01g52110	3.66		3.44	3.59	CHY zinc finger family protein, expressed
LOC_Os10g31850	3.74	4.88	5.69	6.86	CHY zinc finger family protein, expressed
LOC_Os02g17330	4.3		3.61		Branched-chain-amino-acid aminotransferase-like protein 3
LOC_Os12g28550	13.89	8.63	9.92	7.3	ATPase 3, putative, expressed
LOC_Os04g48850	23.27				1-aminocyclopropane-1-carboxylate synthase
LOC_Os02g15870	3.17		2.83		Molybdenum cofactor biosynthesis protein 1 B, putative, expressed
LOC_Os06g12150	4.07	4.14	5.01	5.81	Shikimate kinase, chloroplast precursor, putative, expressed
LOC_Os07g05940	18.55	4.32	4.88	4.11	viviparous-14, putative, expressed
Os10g0542900	4.53		4.51	4.03	Chitinase (EC 3.2.1.14)
LOC_Os06g02180	2.69	2.6		5.15	cellulose synthase-like protein D4, putative, expressed
LOC_Os01g55240	9.5	15.78	17.62	15.15	Gibberellin 2-beta-dioxygenase
LOC_Os04g51460	28.33	47.04	71.32		xyloglucan endotransglucosylase/hydrolase protein 15precursor
LOC_Os01g09320	3.08				NADP-dependent malic enzyme, chloroplast precursor, putative, expressed
LOC_Os04g53830	4.06				NAD dependent epimerase/dehydratase family protein, expressed
LOC_Os01g49320	8.74	5.84	7.52	4.28	Acidic endochitinase precursor, putative, expressed
LOC_Os05g15770	3.07	3.05	3.31		Xylanase inhibitor protein 2 precursor, putative, expressed
LOC_Os10g35110	2.81	2.94	2.73		Alpha-galactosidase precursor, putative, expressed
LOC_Os01g58060	3.54	8.7	13.09	11.15	NADH dehydrogenase 2-like ORF 180, putative
LOC_Os06g25010	5.09		3.67	4.81	Xylanase inhibitor protein 1 precursor, putative, expressed
Os01g0950300	2.3				Glutathione S-transferase GST 29 (EC 2.5.1.18).
LOC_Os08g23780	2.68	3.32	3.25	3.52	Glycosyltransferase QUASIMODO1, putative, expressed
LOC_Os08g38710	4.58	3.04	3.16		Raffinose synthase or seed imbibition protein Sip1 containing protein, expressed
LOC_Os09g21230	2.84		2.67	2.53	acyl-activating enzyme 17, putative, expressed
Os05g0125500	8.67				Isovaleryl-CoA dehydrogenase, mitochondrial precursor
LOC_Os01g43380	3.28	6.07	5.95	8.41	glycosyltransferase family protein 1, putative, expressed
LOC_Os09g21230	2.59				acyl-activating enzyme 17, putative, expressed
LOC_Os02g33000	2.8	6.35	6.69	7.5	Glycosyl hydrolases family 17 protein, expressed
LOC_Os11g32260	3.22	3.79	3.68	3.43	Glycosyl hydrolases family 38 protein, expressed
LOC_Os09g38060	3.21	8.95	10.71	8.79	nicotinate-nucleotide pyrophosphorylase family protein, expressed
LOC_Os07g37010	5.18			5.51	Cyclin, N-terminal domain containing protein, expressed
LOC_Os09g25760	2.59	2.53	2.57	2.66	senescence-associated protein DH, putative, expressed
LOC_Os05g41490	15.34	5.96			circadian clock coupling factor ZGT
LOC_Os03g20670	3.19		3.08	2.84	phagocytosis and cell motility protein ELMO1
LOC_Os01g25540	2.8		3.04	3.51	Rapid ALkalinization Factor family protein, expressed
LOC_Os10g42190	2.83	2.9		2.74	Leucine Rich Repeat family protein, expressed
LOC_Os05g37470	2.42	3.96	2.95		AUX1-like permease, putative, expressed
LOC_Os06g49500	3.59	2.99	3.53	3.16	integral membrane family protein, putative, expressed
LOC_Os01g62430	14.4		13.98	9.85	Elicitor-responsive protein 1, putative, expressed
LOC_Os04g44870	3.34	4.48			Elicitor-responsive protein 3, putative, expressed
LOC_Os07g08760	2.9				Nodule membrane protein, putative, expressed
LOC_Os03g58920	3.37	2.37	2.96	3.3	galactosyltransferase family protein, putative, expressed
LOC_Os12g36630	9.23	7.26	9.1	8.55	fiber protein Fb19, putative, expressed
Os12g0467700	5.67	7.21	12.62	15.49	Mitochondrial protein-like.
LOC_Os10g39640	8.72	6.3	10.26	10.19	Expansin-like 3 precursor
LOC_Os10g37760	26.61	24.41	35.82	38.4	Rhomboid family protein, expressed
LOC_Os06g03940	2.95	2.96	3.42	3.35	Spastin, putative, expressed
LOC_Os11g01780	2.88		3.22	3.68	Leucine Rich Repeat family protein, expressed
LOC_Os11g07440	3.47	15.2	10.73	12.47	Neutral/alkaline invertase, putative, expressed
LOC_Os01g15490	2.27				phosphoadenosine phosphosulfate, putative, expressed
LOC_Os02g43700	2.45		2.69	2.38	Lipase family protein, expressed
LOC_Os01g41550	2.95				Eukaryotic aspartyl protease family protein
LOC_Os11g05380	52.92	32.14	42.97	32.58	Cytochrome P450 family protein, expressed
LOC_Os01g06600	2.53	2.3	2.73	3.29	Acyl-coenzyme A oxidase 4, peroxisomal, putative, expressed
Os09g0369400	11.63	3.91	3.57	2.56	Trehalose-6-phosphate phosphatase.
LOC_Os01g20840	2.38		2.24		lipase class 3 family protein, putative, expressed
LOC_Os03g61540	4.3	4.1	4.57	5.02	Lipase family protein, expressed
LOC_Os03g22120	3.2		2.91		Sucrose synthase 2, putative, expressed
LOC_Os03g48170	2.72				Isoamylase N-terminal domain containing protein, expressed
LOC_Os12g32130	9.23	20.5	17.64	18.86	Trehalose-phosphatase family protein
LOC_Os06g14420	2.8				hydrolase, NUDIX family protein, expressed
LOC_Os01g52530	6.91	4.66	6.83	6.18	Ribose-phosphate pyrophosphokinase 3, putative, expressed
LOC_Os01g41660	5.35	5.25	14.71	18.62	Phosphatase, putative, expressed
Os01g0628700	3.7				Cytochrome P450.
LOC_Os01g12770	2.68				Cytochrome P450 family protein, expressed
LOC_Os05g19150	3.57	5.21	13.97	17.01	hydrolase, alpha/beta fold family protein, expressed
LOC_Os03g49440	4.92	5.02	4.91	5.1	Phosphatase, putative, expressed
LOC_Os04g43800	10.11	7.61	10.68	6.18	Phenylalanine ammonia-lyase, putative, expressed
LOC_Os08g39640	4.65		2.79		Cytochrome P450 family protein
LOC_Os01g54560	3.13	2.62	3.18	3.55	Trehalose synthase, putative, expressed
Os06g0656500	3.31	2.49	2.67		4-coumarate--CoA ligase 1 (EC 6.2.1.12)
LOC_Os01g43870	2.96				NLI interacting factor-like phosphatase family protein, expressed
LOC_Os05g44100	3.42	3.69	3.43	3.76	Trehalose synthase, putative, expressed
LOC_Os03g48170	2.81				Isoamylase N-terminal domain containing protein
LOC_Os10g18480	2.65		2.75		Indole-3-acetate beta-glucosyltransferase, putative
LOC_Os01g42730	3.35		2.66		GDSL-like Lipase/Acylhydrolase family protein
LOC_Os07g05360	4.25				Photosystem II 10 kDa polypeptide, chloroplast precursor
LOC_Os02g24630	3.69	4.44	5.58	4.63	Photosystem II D2 protein, putative, expressed
Os09g0482200	3.95	3.19			Peptidase A1, pepsin family protein.
LOC_Os05g41220	6.36	6.91	7.21	6.78	SNF1-related protein kinase regulatory beta subunit 2
LOC_Os01g60860	4.34	3.9	3.62		U-box domain containing protein, expressed
LOC_Os10g39620	2.51		3.02	4.28	Ubiquitin family protein, expressed
LOC_Os01g13370	2.61	2.9	3.75	4.41	Ubiquitin ligase SINAT3, putative, expressed
LOC_Os01g13370	3.32	3.66	5.28	6.78	Ubiquitin ligase SINAT3, putative, expressed
LOC_Os01g35040	3.57				PRLI-interacting factor K, putative, expressed
LOC_Os01g35040	4.26				PRLI-interacting factor K, putative, expressed
LOC_Os03g20340	3.83	3.32	3.5	3.05	SNF1-related protein kinase regulatory beta subunit 1
LOC_Os06g49470	14.85	14.34	26.6	51.17	Peptidyl-prolyl cis-trans isomerase 7, putative, expressed
LOC_Os01g61690	20.94	17.35	26.26	30.25	Serine carboxypeptidase II precursor, putative, expressed
LOC_Os11g33120	3.2				respiratory burst oxidase protein D, putative, expressed
LOC_Os11g25170	2.4				Tropinone reductase homolog At1g07440, putative, expressed
LOC_Os07g48010	3.63				Peroxidase 2 precursor, putative, expressed
LOC_Os06g48510	2.67				choline monooxygenase, chloroplast precursor
LOC_Os07g37730	13.17		6.14	6.81	Rotenone-insensitive NADH-ubiquinone oxidoreductase
LOC_Os04g51920	3.82				PDI, putative, expressed
LOC_Os04g30420	4.75	4.42	15.16	23.31	Chloroplastic quinone-oxidoreductase homolog
Os07g0663800	6.37	7.24	7.15	6.18	Short-chain dehydrogenase/reductase SDR family protein.
LOC_Os09g29490	4.96		5.33	5.95	Peroxidase 17 precursor, putative, expressed
LOC_Os06g18000	3.18				Protein kinase domain containing protein, expressed
Os06g0102700	2.6				Arm repeat-containing protein.
LOC_Os07g37650	2.27				GTPase activating protein, putative, expressed
LOC_Os05g50810	3.1				Calcium-dependent protein kinase, isoform 2
LOC_Os03g28300	2.91				Protein kinase domain containing protein, expressed
LOC_Os03g28300	3.12				Protein kinase domain containing protein, expressed
LOC_Os01g57420	6.64				diacylglycerol kinase variant B
LOC_Os08g10320	5.17	2.6	3.16		SHR5-receptor-like kinase, putative, expressed
LOC_Os04g41100	2.82	2.5	3.01	2.98	protein kinase family protein, putative, expressed
LOC_Os03g12390	3.34	4.24	3.43	3.35	Protein kinase domain containing protein, expressed
LOC_Os09g36320	13.47	6.34	9.91	6.29	serine/threonine-protein kinase NAK, putative, expressed
LOC_Os12g40510	3.31				Calcineurin B-like protein 3
LOC_Os02g35010	3				mitogen-activated kinase kinase kinase alpha
Os03g0362200	2.71		2.56	2.42	ARM repeat fold domain containing protein.
LOC_Os03g03410	4.65	4.63	7.09	9.38	Protein kinase domain containing protein, expressed
LOC_Os05g34950	4.69	4.16	3.75	3.68	Protein kinase domain containing protein, expressed
LOC_Os01g19150	2.33				Shaggy-related protein kinase NtK-1, putative, expressed
LOC_Os11g10100	3.15		3.94	4.02	mitogen-activated kinase kinase kinase alpha
LOC_Os03g21540	2.36		2.56	2.67	protein kinase family protein, putative, expressed
LOC_Os03g56160	4.68				lectin receptor kinase 7, putative, expressed
LOC_Os01g32660	2.66				Protein kinase domain containing protein, expressed
LOC_Os01g57350	2.89		3.7		Diacylglycerol kinase catalytic domain family protein
LOC_Os11g44560	3.82		5.48		Protein kinase domain containing protein, expressed
LOC_Os01g50400	31.3	12.88	18.33	19.15	Protein kinase domain containing protein, expressed
LOC_Os07g35750	4.04	5.55	3.79	4.23	Protein kinase domain containing protein, expressed
LOC_Os01g50420	9.52	8.11	10.37	10.02	Protein kinase domain containing protein, expressed
LOC_Os03g60710	3.7	2.39		3.04	Protein kinase APK1B, chloroplast precursor, putative, expressed
LOC_Os07g36590	4.6	3.16	3.54	3.79	KI domain interacting kinase 1, putative, expressed
LOC_Os04g45730	5.82	12.62	10.42		Protein kinase domain containing protein, expressed
LOC_Os03g09220	4.57	9.14	6.31	7.18	Protein phosphatase 2C containing protein, expressed
LOC_Os05g41370	13.49				Protein kinase domain containing protein, expressed
LOC_Os05g16930	5.96				Protein kinase domain containing protein, expressed
LOC_Os04g30480	3.99	10.2	12.95	11.2	Serine/threonine-protein kinase RLCKVII, putative, expressed
LOC_Os03g18770	3.08	4.3	3.78	3.09	Wound-induced protein 1, putative, expressed
LOC_Os02g10710	9.63		8.54	15.13	Hsp20/alpha crystallin family protein, expressed
LOC_Os01g55940	3.7				indole-3-acetic acid-amido synthetase GH3.1
LOC_Os05g50710	2.69				Late embryogenesis abundant protein Lea14-A
LOC_Os06g14370	3.09	5.18	7.5	7.1	ABA-induced protein, putative, expressed
LOC_Os11g45050	2.28				NB-ARC domain containing protein, expressed
LOC_Os01g31870	2.4				Natural resistance-associated macrophage protein, expressed
LOC_Os06g11660	2.65	3.41			Phosphate-induced protein 1 conserved region containing protein, expressed
LOC_Os01g04050	6.88	4.06			Bowman-Birk type wound-induced proteinase inhibitor WIP1 precursor
LOC_Os01g02340	15.58				Thaumatin family protein, expressed
LOC_Os04g58280	4.27	7.75	5.38	5.38	Stem-specific protein TSJT1, putative, expressed
LOC_Os07g14740	6.07	4.52			Harpin-induced protein 1 containing protein, expressed
LOC_Os01g70080	4.06		3.05	5.04	NB-ARC domain containing protein, expressed
Os05g0562200	3.79		4.66		Drought induced 19 family protein.
LOC_Os08g13570	11.98	4.17	7.2		Exo70 exocyst complex subunit family protein
LOC_Os03g16890	2.78		3.26	3.77	Heat shock cognate 70 kDa protein, putative, expressed
LOC_Os05g51420	2.72				hypersensitive-induced response protein, putative, expressed
LOC_Os05g34220	5.04				NB-ARC domain containing protein, expressed
LOC_Os05g35500	6.73	6.28	9.01	8.8	MYB6, putative, expressed
Os05g0429900	6.35		10.02	10.1	MYB transcription factor
LOC_Os07g42510	2.93	6.85	3.32	3.74	AP2 domain containing protein, expressed
LOC_Os07g48630	3.38	3.26	3.12	3.21	ETHYLENE-INSENSITIVE3-like 1 protein
LOC_Os06g41770	3.88				bZIP transcription factor family protein, expressed
LOC_Os04g39080	5.33	3.62	7.85	9.83	F-box domain containing protein, expressed
LOC_Os03g07990	2.82		2.65		GCN5-related N-acetyltransferase
LOC_Os03g46440	30.87	8.48	18.37	29.29	BTB/POZ domain containing protein, expressed
LOC_Os02g48010	2.78		3.26	3.46	nuclear matrix constituent protein 1, putative, expressed
LOC_Os02g52780	3.33				bZIP transcription factor family protein, expressed
LOC_Os03g20780	2.24				ETHYLENE-INSENSITIVE3-like 1 protein
LOC_Os03g58250	4.43	5.2	4.36	4.93	bZIP transcription factor family protein, expressed
LOC_Os09g35030	22.29	26.89	28.85	29.05	DREB1A protein, putative, expressed
LOC_Os12g38490	2.83		2.25	2.42	GRAS family transcription factor containing protein
LOC_Os06g48040	5.54		3.49	3.06	Zinc finger, C3HC4 type family protein, expressed
Os08g0431100	2.41				Bromo adjacent region domain containing protein.
LOC_Os02g16000	2.77	2.82	2.78	2.64	GAMYB-binding protein
LOC_Os04g48270	2.77	3.86	2.65		F-box family protein, putative, expressed
LOC_Os02g36740	2.46	2.61	2.57	2.88	zinc finger family protein, putative, expressed
LOC_Os01g48370	2.58	2.4	3.3	3.85	Tub family protein, expressed
LOC_Os09g25060	7.57	4.84	9.06	9.08	WRKY DNA binding domain containing protein, expressed
LOC_Os01g09120	2.94	2.72	3	3.05	PAS domain S-box family protein, expressed
LOC_Os01g59910	3.41	3.45	4.46	4.84	F-box domain containing protein, expressed
Os09g0456800	5.14	3.22			Heat stress transcription factor Spl7
LOC_Os02g52620	3.34	5.39	5.18	6.29	B3 DNA binding domain containing protein, expressed
LOC_Os03g16480	3.15		2.97	3.31	Zinc finger, C3HC4 type family protein, expressed
LOC_Os11g37230	2.38				Zinc finger, C3HC4 type family protein, expressed
LOC_Os01g55110	3.97	2.95			Zinc finger, C3HC4 type family protein, expressed
LOC_Os01g40260	23.85	7.58	28.18	35.31	WRKY DNA binding domain containing protein, expressed
LOC_Os05g25770	3.53	4.15	5.11	5.35	WRKY DNA binding domain containing protein, expressed
LOC_Os01g74040	5.41	5.44	6.53	6.38	Zinc finger, C3HC4 type family protein, expressed
LOC_Os01g04020	2.28	3.38	4.65	5.46	AP2 domain containing protein, expressed
LOC_Os08g38460	3.46	2.49	2.86		Zinc finger, C3HC4 type family protein, expressed
LOC_Os09g28440	25.7	16.3	29.22	20.23	AP2 domain containing protein, expressed
LOC_Os05g25260	2.45	2.36	2.95		AP2 domain containing protein, expressed
LOC_Os09g35010	13.48	19.01	20.12	18.3	AP2 domain containing protein, expressed
LOC_Os01g21120	7.32	17.85	31.68	39.05	AP2 domain containing protein, expressed
LOC_Os08g37920	2.94	3.14	3.06	2.85	Zinc finger, C2H2 type family protein, expressed
LOC_Os08g06140	3.4	2.38	3.76	4.05	No apical meristem protein, expressed
LOC_Os01g15350	3.22				Zinc finger CCCH type domain containing protein ZFN-like 3
LOC_Os01g08830	13.21	7.7	12.44	14.05	F-box domain containing protein, expressed
LOC_Os01g65900	2.29				GRAS family transcription factor containing protein
LOC_Os03g43360	3.18				Zinc finger, C3HC4 type family protein, expressed
LOC_Os08g36920	32.7	22.04	22.27	18.06	AP2 domain containing protein, expressed
LOC_Os06g35900	5.04		5.77	8.5	BES1/BZR1 homolog protein 4
LOC_Os05g41760	13.67	11.9	14.16	11.38	AP2 domain containing protein, expressed
LOC_Os08g05510	2.67	2.52	2.75	2.63	myb-like DNA-binding domain, SHAQKYF class family protein, expressed
LOC_Os01g60600	37.37	17.71	42.33	40.3	WRKY DNA binding domain containing protein, expressed
LOC_Os12g33930	3.91	4.35	5.05	5.07	Ribosomal protein S12 containing protein
LOC_Os12g34130	4.69	5.64	7.89	7.61	Mitochondrial ribosomal protein S3, putative
LOC_Os08g31710	2.43				transporter, putative, expressed
Os11g0199700	3.06		3.55	3.87	VHS domain containing protein.
LOC_Os11g15060	5.13				SAM dependent carboxyl methyltransferase family protein
LOC_Os03g60880	29.06	25.29	30.63	29.45	Permease I, putative, expressed
LOC_Os02g51910	4.1	3.87	3.8		Cytokinin-O-glucosyltransferase 2
LOC_Os01g43460	7.83		5.82	5.7	C4-dicarboxylate transporter/malic acid transport family protein
LOC_Os12g08090	4.91				amino acid transporter, putative, expressed
LOC_Os05g28960	2.38		2.33		Acyltransferase family protein, expressed
LOC_Os12g42850	2.66				amino acid permease family protein, putative, expressed
LOC_Os08g01610	3.58				GDP-mannose transporter, putative, expressed
LOC_Os08g01610	5.84	2.83	3.67	3.7	GDP-mannose transporter, putative, expressed
LOC_Os10g30790	4.65		3.95	4.2	phosphate:H+ symporter family protein, expressed
LOC_Os10g28240	73.41	81.48	131.1	131.98	Calcium-transporting ATPase 13
Os06g0345200	2.97				Nicotianamine aminotransferase B.
LOC_Os01g65780	3.69	5.54	5.78	5.25	secondary cell wall-related glycosyltransferase family 8
LOC_Os02g39850	2.45	3.51	3.3	3.83	Transferase family protein, expressed
LOC_Os12g10570	5.02	11.07	14.32	10.94	ATP synthase beta chain, putative
LOC_Os01g07750	2.67	2.36	3	3.75	expressed protein
LOC_Os03g55430	3.93	4.06	6.07	5.28	expressed protein
OS.11119.1.S1_A_AT	2.52	2.35	2.87	2.81	unknown
LOC_Os03g14050	3.75	10.93	11.34	13.63	SCUTL1, putative, expressed
LOC_Os09g30300	2.56				expressed protein
OS.12943.1.S1_AT	3.97				unknown
OS.13835.2.S2_AT	13.94		10.04	9.68	unknown
LOC_Os05g41620	2.47				expressed protein
LOC_Os06g42490	2.37				expressed protein
LOC_Os06g43990	2.99				expressed protein
LOC_Os02g45920	3.46	2.54	4.4	5.04	expressed protein
Os02g0448600	3.27			2.92	Hypothetical protein.
LOC_Os01g53730	4.44	4.71	4.79	5	expressed protein
Os03g0418600	2.48				Conserved hypothetical protein.
LOC_Os09g24460	3.42	2.57	3.3	3.14	expressed protein
Os02g0326500	2.88				Hypothetical protein.
LOC_Os12g06100	2.82				TLD family protein, expressed
LOC_Os03g09090	2.49				expressed protein
LOC_Os03g56220	2.88	3.33	3.77	3.85	expressed protein
LOC_Os10g29560	2.35	2.93	3.41	3.49	transposon protein, putative, CACTA, En/Spm sub-class, expressed
LOC_Os07g23980	3.52	3.71	4.94		retrotransposon, putative, centromere-specific
LOC_Os10g36550	3.91	2.48			expressed protein
OS.26924.1.A1_AT	5.61		2.56	3.75	unknown
LOC_Os01g68740	3.88	4.6	3.95		expressed protein
LOC_Os04g37790	3.2	3.17			expressed protein
LOC_Os08g10250	2.42				retrotransposon protein, putative, unclassified, expressed
LOC_Os08g10250	3.67				retrotransposon protein, putative, unclassified, expressed
LOC_Os05g44300	2.64	2.5	2.98	3.85	uncharacterized plant-specific domain TIGR01615 family protein, expressed
Os01g0681000	2.74				Protein of unknown function DUF1298 domain containing protein.
LOC_Os08g07830	2.97				expressed protein
LOC_Os03g27390	3.25	3.5	4.14	4.49	expressed protein
LOC_Os01g74370	37.3	18.64	49.79	54.15	expressed protein
LOC_Os04g38970	2.82	2.61	3.22	4.34	expressed protein
LOC_Os04g38790	5.93	6.81	10.82	13.71	expressed protein
LOC_Os01g29280	11.84				expressed protein
Os02g0591000	6.29	6.41	6.21	6.72	Non-protein coding transcript, uncharacterized transcript.
LOC_Os03g11490	2.25				expressed protein
LOC_Os04g28480	2.68	2.49	2.83	2.79	expressed protein
LOC_Os01g03090	2.39				SLL2, putative, expressed
LOC_Os06g45090	4.28	5.27	5.14	4.75	expressed protein
LOC_Os10g34220	2.24				expressed protein
LOC_Os06g48500	2.8	2.91	2.61		expressed protein
LOC_Os04g49530	4.94	3.86	5.71	8.24	expressed protein
LOC_Os05g04000	4.75	2.9	4.05	3.97	hypothetical protein
OS.49258.1.S1_AT	12.27		8.9	8.29	unknown
OS.50489.1.S1_AT	7.91				unknown
Os06g0255200	2.79	3.43	3.62	4.12	Hypothetical protein.
LOC_Os04g50720	4.51			2.53	RWD domain containing protein, expressed
LOC_Os01g26130	2.96	2.99	4.01	4.05	expressed protein
LOC_Os03g63040	3.97		4.59	5.57	expressed protein
Os09g0274100	3.25				Conserved hypothetical protein.
OS.51482.1.S1_AT	4.75	3.59	4.93	6.7	unknown
LOC_Os03g19730	7.13		3.48	4.94	expressed protein
LOC_Os02g22020	6.42	13.5	23.9	36.54	expressed protein
LOC_Os02g44720	14.87	13.91	23.94	23.11	expressed protein
LOC_Os06g46140	32.42	44.31	58.68	63.27	expressed protein
LOC_Os02g35820	6.44				retrotransposon protein, putative, unclassified, expressed
LOC_Os03g46420	6.37				expressed protein
LOC_Os03g20330	5.86		4.02	3.22	VQ motif family protein, expressed
LOC_Os06g49680	5.26		4.98	4.86	expressed protein
LOC_Os09g37080	8.01	8.13	10.51	11.65	expressed protein
LOC_Os06g45060	2.41	2.5	2.66	2.46	expressed protein
LOC_Os08g37690	4.04		3.17	3.2	expressed protein
LOC_Os06g21400	2.9	2.97	3.07	3.15	hypothetical protein
OS.54417.1.S1_AT	5.72		6.95	6.14	unknown
LOC_Os03g02300	7.59		7.44	7.5	expressed protein
LOC_Os05g27660	2.46				expressed protein
LOC_Os04g47140	4.87				expressed protein
LOC_Os02g38890	55.9		25.59		hypothetical protein
LOC_Os06g04220	16.22	30.75	16.97	10.27	expressed protein
LOC_Os01g58130	30.21	33.23	46.58	77.06	expressed protein
LOC_Os11g04420	2.87		2.47		Uncharacterised protein family containing protein, expressed
OS.7148.1.A1_AT	3.74	2.91	3.74	4.19	unknown
LOC_Os05g46260	2.59				expressed protein
LOC_Os05g37520	5.59	4.97	7.39	8.07	expressed protein
LOC_Os09g04160	3.26	2.58			expressed protein
LOC_Os02g22130	3.31	3.24	3.36		expressed protein
LOC_Os02g33070	2.91	2.97	2.79	2.52	hypothetical protein
LOC_Os02g15280	9.8		3.39		VQ motif family protein
LOC_Os01g59250	10.28	6.02	6.04	4.53	expressed protein
LOC_Os03g52410	16.92	11.89	23.25	15.99	expressed protein
Os11g0181200	14.02				Hypothetical protein.
LOC_Os03g08940	14.48		29.55	33.07	hypothetical protein
LOC_Os06g03810	13.37				expressed protein
LOC_Os01g24420	5.32				expressed protein
LOC_Os02g45610	6.16	4.85	5.44	5.1	hypothetical protein
LOC_Os01g56560	3.69		2.36	2.66	aromatic-rich family protein, putative, expressed
LOC_Os03g47790	2.82	2.72	3.18	3.52	transposon protein, putative, unclassified, expressed
LOC_Os07g38570	5.29				expressed protein
LOC_Os12g43580	6.77				expressed protein
LOC_Os03g17680	3.56	2.87	2.7		expressed protein
LOC_Os12g22270	10.06			12.32	hypothetical protein
LOC_Os10g28360	0.10661	0.0666667	0.0968992	0.0486855	1,2-dihydroxy-3-keto-5-methylthiopentene dioxygenase, putative, expressed
Os06g0196900	0.431034			0.390625	20 kDa chaperonin, chloroplast precursor
LOC_Os03g04340	0.299401				24-methylenesterol C-methyltransferase 2, putative, expressed
LOC_Os06g07630	0.411523		0.323625	0.343643	26S protease regulatory subunit 6A homolog, putative, expressed
LOC_Os09g28740	0.252525	0.142857	0.104712		2-Hydroxyisoflavanone dehydratase, putative, expressed
LOC_Os12g33080	0.367647	0.350877	0.42735	0.332226	2-oxoglutarate/malate translocator, chloroplast precursor, putative, expressed
LOC_Os03g55930	0.318471				30S ribosomal protein S9, chloroplast precursor, putative, expressed
Os08g0207000	0.384615				40S ribosomal protein S11 (S18) (YS12) (RP41).
LOC_Os07g37760	0.429185		0.434783	0.353357	40S ribosomal protein S11, putative, expressed
LOC_Os03g01900	0.296736	0.34965	0.326797	0.26178	40S ribosomal protein S17, putative, expressed
Os11g0153800	0.374532		0.390625	0.31746	40S ribosomal protein S25.
LOC_Os03g10340	0.42735				40S ribosomal protein S3a, putative, expressed
LOC_Os07g41750	0.446429		0.429185	0.326797	40S ribosomal protein S3-A, putative, expressed
LOC_Os02g28810	0.357143			0.409836	40S ribosomal protein S8, putative, expressed
LOC_Os02g04330	0.25641	0.240964	0.209644	0.135685	5'-AMP-activated protein kinase beta-1 subunit, putative, expressed
LOC_Os06g48780	0.4329		0.434783		60S acidic ribosomal protein P3, putative, expressed
LOC_Os06g02510	0.369004				60S ribosomal protein L13-2, putative, expressed
LOC_Os03g04750	0.381679		0.337838	0.326797	60S ribosomal protein L21, putative, expressed
LOC_Os03g22340	0.35461				60S ribosomal protein L22-2, putative, expressed
LOC_Os02g56960	0.344828				60S ribosomal protein L23, putative, expressed
LOC_Os07g12250	0.41841	0.393701	0.332226	0.249377	60S ribosomal protein L24, putative, expressed
LOC_Os11g05370	0.377358		0.337838	0.239234	60S ribosomal protein L26-1, putative, expressed
LOC_Os10g41470	0.3861		0.408163		60S ribosomal protein L27, putative, expressed
LOC_Os01g19840	0.423729		0.404858	0.315457	60S ribosomal protein L29, putative, expressed
LOC_Os08g41300	0.401606			0.2849	60S ribosomal protein L32, putative, expressed
LOC_Os04g30730	0.395257		0.41841	0.296736	60S ribosomal protein L35, putative, expressed
LOC_Os01g62350	0.4329				60S ribosomal protein L36-2, putative, expressed
LOC_Os04g51630	0.440529				60S ribosomal protein L7-1, putative, expressed
LOC_Os11g29400	0.276243		0.423729		6-phosphogluconate dehydrogenase, decarboxylating, putative, expressed
LOC_Os01g50080	0.171527	0.15949	0.137741	0.0759878	ABC transporter family protein, expressed
Os12g0411700	0.31348			0.2849	ABC transporter related domain containing protein.
LOC_Os09g07660	0.331126	0.223714	0.283286	0.260417	ABC1 family protein, expressed
LOC_Os04g54790	0.206612	0.0997009	0.126422	0.103842	ABC1 family protein, expressed
LOC_Os03g40100	0.406504	0.31746	0.341297		ACT domain containing protein, putative, expressed
LOC_Os12g05650	0.446429		0.434783	0.384615	ACT domain-containing protein, putative, expressed
OS.5470.1.S1_AT	0.425532		0.408163	0.3125	unknow
LOC_Os08g28190	0.383142		0.308642	0.298507	Actin-like protein 2, putative, expressed
LOC_Os03g22950	0.389105				Acyl carrier protein, mitochondrial precursor, putative, expressed
LOC_Os06g02490	0.373134	0.2457	0.253807	0.148148	Acyl-CoA-binding protein, putative, expressed
LOC_Os08g06550	0.35461		0.261097		Acyl-CoA-binding protein, putative, expressed
LOC_Os02g02340	0.346021	0.282486	0.253807	0.210526	Acyltransferase family protein, expressed
LOC_Os03g57040	0.342466		0.384615	0.293255	Adapter-related protein complex 1 sigma 1B subunit, putative, expressed
LOC_Os08g30480	0.403226	0.337838	0.240385	0.207039	Adapter-related protein complex 4 sigma 1 subunit, putative, expressed
LOC_Os06g39260	0.33557	0.35461	0.316456	0.332226	Adenosine 3'-phospho 5'-phosphosulfate transporter 1, putative, expressed
LOC_Os11g26850	0.338983				Adenosylhomocysteinase, putative, expressed
LOC_Os01g16030	0.127551				ADP-ribosylation factor, putative, expressed
OSAFFX.21964.1.S1_AT	0.41841	0.205761	0.0986193	0.0234192	unknow
LOC_Os03g07570	0.33557			0.3003	Alanine-glyoxylate aminotransferase 2 homolog 2, mitochondrial precursor, putative, expressed
LOC_Os11g10520	0.118483				Alcohol dehydrogenase 2, putative, expressed
LOC_Os01g40870	0.27027	0.2	0.154799	0.210526	Aldehyde dehydrogenase, mitochondrial precursor, putative, expressed
Os01g0266600	0.303951	0.235294	0.330033	0.252525	Alkyl hydroperoxide reductase/ Thiol specific antioxidant/ Mal allergen domain containing protein.
LOC_Os01g51980	0.392157			0.257732	Allinase, C-terminal domain containing protein, expressed
LOC_Os01g52010	0.320513				Allinase, C-terminal domain containing protein, expressed
LOC_Os12g43490	0.259067		0.206186	0.291545	Alpha-amylase/trypsin inhibitor, putative, expressed
LOC_Os04g32150	0.290698	0.242131	0.219298	0.121507	amidohydrolase family, putative, expressed
LOC_Os04g57560	0.189036	0.207039	0.21097	0.299401	amine oxidase, flavin-containing family protein, expressed
LOC_Os07g04180	0.30303	0.321543	0.294118	0.193798	amino acid permease 6, putative, expressed
LOC_Os01g71720	0.294985	0.158983	0.126422		Amino acid permease family protein, expressed
LOC_Os02g01210	0.277778	0.286533	0.27248		amino acid transporter, putative, expressed
LOC_Os03g19240	0.4	0.265252	0.293255	0.304878	AMP-binding enzyme family protein, expressed
LOC_Os07g17970	0.338983	0.241546	0.146413	0.131579	AMP-binding enzyme family protein, expressed
LOC_Os02g51100	0.396825	0.423729		0.398406	anion-transporting ATPase family protein, putative, expressed
LOC_Os03g50880	0.257732	0.414938	0.271739	0.170068	Anthranilate synthase component II, putative, expressed
LOC_Os02g41860	0.37037	0.358423	0.306748		Aquaporin PIP2.2, putative, expressed
LOC_Os02g57720	0.0917431	0.148588	0.0728332	0.156006	Aquaporin RWC3, putative, expressed
LOC_Os03g02580	0.248756				Armadillo/beta-catenin-like repeat family protein
LOC_Os10g37850	0.261097		0.296736		Armadillo/beta-catenin-like repeat family protein, expressed
LOC_Os03g55280	0.306748				aspartate-semialdehyde dehydrogenase family protein, expressed
LOC_Os04g55230	0.390625	0.331126	0.411523	0.338983	Ataxin-2 C-terminal region family protein, expressed
LOC_Os02g51470	0.319489	0.294985	0.41841		ATP synthase delta chain, chloroplast precursor, putative, expressed
LOC_Os04g56320	0.398406	0.33557			ATPase, AAA family protein, expressed
LOC_Os06g48250	0.280112		0.315457	0.221239	ATPase, AAA family protein, expressed
LOC_Os12g37870	0.381679		0.42735	0.3861	ATP-citrate synthase, putative, expressed
LOC_Os08g33540	0.261097	0.164474	0.161812	0.240385	ATP-dependent Clp protease adaptor protein ClpS containing protein, expressed
LOC_Os04g44400	0.361011			0.362319	ATP-dependent Clp protease proteolytic subunit, mitochondrial precursor, putative, expressed
LOC_Os03g21490	0.37594	0.304878	0.31348	0.207469	ATP-dependent transporter ycf16, putative, expressed
LOC_Os10g33940	0.324675				Auxin response factor 16, putative, expressed
LOC_Os06g50040	0.3663	0.263852			Auxin responsive protein, expressed
LOC_Os06g17390	0.154321				Auxin-independent growth promoter, putative, expressed
Os09g0515200	0.436681		0.298507	0.224215	Beta 7 subunit of 20S proteasome.
LOC_Os12g44240	0.369004		0.302115	0.334448	BGGP Beta-1-3-galactosyl-O-glycosyl-glycoprotein, putative, expressed
LOC_Os04g02050	0.158983	0.105374	0.134953	0.17301	Bifunctional 3'-phosphoadenosine 5'-phosphosulfate synthethase 2, putative, expressed
LOC_Os03g53230	0.371747				Bifunctional 3'-phosphoadenosine 5'-phosphosulfate synthethase, putative, expressed
LOC_Os09g34900	0.35461	0.383142	0.26455	0.200803	bile acid:sodium symporter family protein, putative, expressed
LOC_Os08g42730	0.308642		0.253165	0.219298	Biotin synthase, putative, expressed
Os04g0662000	0.392157		0.358423		BSD domain containing protein.
LOC_Os05g12400	0.180832	0.158983	0.109409		BURP domain containing protein, expressed
LOC_Os08g06100	0.218341				Caffeic acid 3-O-methyltransferase, putative, expressed
OS.12384.1.S1_AT	0.398406		0.434783		unknow
LOC_Os06g06980	0.411523				Caffeoyl-CoA O-methyltransferase 1, putative, expressed
LOC_Os06g14350	0.380228	0.171821	0.207469	0.165563	Calcium binding EF-hand protein, putative, expressed
LOC_Os04g32950	0.257732	0.296736	0.149254	0.132802	Calnexin homolog precursor, putative, expressed
Os10g0567000	0.384615	0.239234	0.249377	0.188679	Camphor resistance CrcB protein family protein.
LOC_Os10g42240	0.285714	0.265252	0.25	0.215054	carbohydrate kinase, putative, expressed
LOC_Os02g07830	0.121359	0.0789266	0.0560538		Cation transport protein, expressed
LOC_Os05g26820	0.175131				CBL-interacting serine/threonine-protein kinase 15, putative, expressed
LOC_Os03g44540	0.319489				CCAAT-binding transcription factor subunit B family protein, expressed
LOC_Os01g61810	0.3663		0.350877	0.322581	CCAAT-binding transcription factor subunit HAP3A, putative, expressed
LOC_Os05g51690	0.403226	0.291545			CCT motif family protein, expressed
LOC_Os01g06480	0.395257	0.344828	0.299401	0.189394	Tha8, putative, expressed
LOC_Os02g05470	0.208333				CCT motif family protein, expressed
LOC_Os06g48610	0.131234	0.181818	0.16	0.151976	CCT motif family protein, expressed
LOC_Os05g08370	0.257069				Cellulose synthase A catalytic subunit 1, putative, expressed
LOC_Os04g35030	0.179533	0.130719	0.164745	0.102669	cellulose synthase family protein, putative, expressed
LOC_Os09g30120	0.21645	0.288184	0.161812	0.110375	cellulose synthase-like protein CslE, putative, expressed
LOC_Os04g37580	0.350877	0.225734	0.342466	0.304878	ChaC-like protein, expressed
LOC_Os11g02440	0.092081	0.10352		0.0394633	Chalcone-flavanone isomerase family protein, expressed
LOC_Os01g01160	0.228311	0.124533	0.110497	0.0892061	Chaperone protein dnaJ 20, chloroplast precursor, putative, expressed
LOC_Os02g52270	0.244499	0.154321	0.191571	0.25974	Chaperone protein dnaJ, putative, expressed
LOC_Os10g32550	0.20202		0.257069		Chaperonin CPN60-1, mitochondrial precursor, putative, expressed
LOC_Os09g32080	0.144509				Chitinase class I family protein, expressed
LOC_Os07g38960	0.23753	0.122249	0.0744602	0.0506586	Chlorophyll a-b binding protein 7, chloroplast precursor, putative, expressed
LOC_Os02g52650	0.220264	0.141844	0.186567	0.177936	Chlorophyll A-B binding protein, expressed
LOC_Os09g32640	0.164204	0.212314	0.246305	0.228833	Chloroplastic quinone-oxidoreductase homolog, putative, expressed
LOC_Os02g09490	0.21978				Cinnamyl-alcohol dehydrogenase, putative, expressed
LOC_Os07g08820	0.374532		0.355872	0.387597	C-Myc binding protein, putative
LOC_Os01g19470	0.3663		0.320513	0.302115	Cna protein B-type domain containing protein, expressed
LOC_Os04g35180	0.390625	0.431034			co-chaperone GrpE family protein, expressed
LOC_Os02g39870	0.271003	0.239808	0.212766	0.220264	co-chaperone GrpE family protein, expressed
LOC_Os07g44650	0.350877				Complex 1 protein containing protein, expressed
Os07g0646300	0.446429	0.363636	0.268097	0.168919	Conserved hypothetical protein.
Os01g0715800	0.414938	0.436681	0.228311	0.145349	Conserved hypothetical protein.
Os07g0602100	0.406504				Conserved hypothetical protein.
Os02g0326000	0.395257	0.342466	0.3663	0.295858	Conserved hypothetical protein.
Os03g0670000	0.381679		0.28169	0.251889	Conserved hypothetical protein.
Os05g0596200	0.381679	0.303951	0.168919	0.15674	Conserved hypothetical protein.
Os03g0780200	0.350877	0.326797	0.118203	0.0636943	Conserved hypothetical protein.
Os03g0816200	0.33557	0.413223	0.320513	0.378788	Conserved hypothetical protein.
Os04g0499800	0.303951		0.357143		Conserved hypothetical protein.
Os05g0563300	0.255102	0.239808		0.0992063	Conserved hypothetical protein.
Os04g0657900	0.238663	0.292398	0.251889	0.183486	Conserved hypothetical protein.
Os07g0607800	0.211864	0.151057	0.175439	0.197628	Conserved hypothetical protein.
Os04g0269600	0.347222	0.168919	0.17452		Copper amine oxidase family protein.
LOC_Os03g11210	0.149701				cp protein, putative
LOC_Os06g40510	0.357143	0.194932	0.233645		CRAL/TRIO, N-terminus family protein, expressed
LOC_Os11g37990	0.363636	0.35461	0.303951	0.259067	CRS1/YhbY domain containing protein, expressed
LOC_Os04g24600	0.395257		0.257732	0.224215	Cysteine proteinase 1 precursor, putative, expressed
LOC_Os05g01820	0.383142	0.247525	0.174825	0.167224	Cytochrome b5, putative, expressed
Os02g0794600	0.338983	0.191939			Cytochrome c oxidase copper chaperone (Dopuin).
Os09g0420700	0.371747		0.416667		Cytochrome C oxidase copper chaperone family protein.
LOC_Os01g70960	0.42735	0.373134	0.327869	0.241546	Cytochrome c1, heme protein, mitochondrial precursor, putative, expressed
LOC_Os01g12750	0.387597	0.215983	0.230415		Cytochrome P450 family protein, expressed
LOC_Os02g30110	0.380228	0.232019	0.316456	0.21645	Cytochrome P450 family protein, expressed
LOC_Os03g14400	0.357143	0.373134			Cytochrome P450 family protein, expressed
LOC_Os06g01250	0.275482	0.226757	0.163934		Cytochrome P450 family protein, expressed
LOC_Os11g18570	0.274725		0.26455	0.245098	Cytochrome P450 family protein, expressed
LOC_Os09g31502	0.381679	0.268097	0.364964	0.242718	dihydroflavonol-4-reductase, putative, expressed
LOC_Os03g04650	0.251889	0.106496		0.0481696	Cytochrome P450 family protein, expressed
LOC_Os01g43700	0.25	0.334448	0.163132	0.177305	Cytochrome P450 family protein, expressed
LOC_Os03g39760	0.208333	0.13369	0.106157		Cytochrome P450 family protein, expressed
LOC_Os02g30100	0.164204	0.185185	0.234192	0.135135	Cytochrome P450 family protein, expressed
LOC_Os03g12260	0.0914913	0.0438212			Cytochrome P450 family protein, expressed
LOC_Os11g29720	0.0725689	0.0555864			Cytochrome P450 family protein, expressed
LOC_Os01g12740	0.411523	0.25	0.263158	0.204082	Cytochrome P450 family protein, expressed
LOC_Os07g11110	0.380228	0.254453	0.321543	0.203666	mRNA-binding protein precursor, putative, expressed
LOC_Os01g58970	0.271003	0.108108	0.231481		Cytochrome P450 family protein, expressed
LOC_Os05g08480	0.068306	0.0501505	0.0757576	0.0337382	Cytokinin-O-glucosyltransferase 1, putative, expressed
LOC_Os02g55140	0.350877	0.413223	0.3861	0.340136	Cytosol aminopeptidase, putative, expressed
LOC_Os04g55720	0.30581		0.322581	0.314465	D-3-phosphoglycerate dehydrogenase, chloroplast precursor, putative, expressed
Os02g0766000	0.403226			0.403226	DCL protein, chloroplast precursor
LOC_Os03g61220	0.344828				DEAD/DEAH box helicase family protein, expressed
LOC_Os04g32550	0.280112		0.316456	0.306748	Defender against cell death 1, putative, expressed
LOC_Os05g02530	0.387597	0.3367	0.334448	0.2	dehydroascorbate reductase, putative, expressed
LOC_Os01g65350	0.404858	0.350877	0.361011	0.297619	deoxynucleoside kinase family, putative, expressed
LOC_Os07g43470	0.234192	0.184843	0.116686	0.0940734	Developmentally regulated GTP-binding protein 1, putative, expressed
LOC_Os03g14120	0.17301				dihydrodipicolinate reductase family protein, putative, expressed
LOC_Os04g18200	0.3663	0.3663	0.30303	0.215517	Dihydrodipicolinate synthase, chloroplast precursor, putative, expressed
LOC_Os05g51690	0.378788	0.263158			CCT motif family protein, expressed
LOC_Os09g31502	0.377358	0.273973		0.2457	dihydroflavonol-4-reductase, putative, expressed
LOC_Os09g31502	0.389105	0.28169	0.346021	0.25	dihydroflavonol-4-reductase, putative, expressed
LOC_Os09g31514	0.333333	0.178571	0.182149	0.127065	dihydroflavonol-4-reductase, putative, expressed
LOC_Os01g22520	0.404858				Dihydrolipoyl dehydrogenase, mitochondrial precursor, putative, expressed
LOC_Os04g02730	0.297619	0.294985	0.240964	0.179533	dihydrouridine synthase family protein, putative, expressed
LOC_Os06g44230	0.395257				DNA-directed RNA polymerase 3, chloroplast precursor, putative, expressed
LOC_Os03g10930	0.37594				mitochondrial ribosomal protein L51/S25/CI-B8 family protein, putative, expressed
LOC_Os02g56040	0.416667	0.3367	0.414938	0.327869	DnaJ C terminal region family protein, expressed
LOC_Os12g31460	0.361011	0.278552	0.353357	0.248756	DnaJ domain containing protein, expressed
LOC_Os05g45350	0.170068	0.100806	0.143266	0.0985222	DnaJ domain containing protein, expressed
LOC_Os03g60790	0.383142	0.268817	0.200803		DnaJ domain containing protein, expressed
LOC_Os07g10830	0.41841		0.440529		Dolichyl-diphosphooligosaccharide-protein glycosyltransferase 48kD subunit containing protein
LOC_Os05g01730	0.209205	0.25974	0.22779	0.258398	Drought induced 19 protein containing protein, expressed
LOC_Os01g16640	0.431034		0.31746	0.254453	DSS1/SEM1 family protein, expressed
LOC_Os11g40610	0.289855	0.406504			early flowering 4, putative, expressed
LOC_Os12g43720	0.280899	0.226244	0.181818		early-responsive to dehydration protein, putative, expressed
LOC_Os09g28510	0.389105	0.403226	0.274725	0.131579	EF hand family protein, expressed
LOC_Os04g45490	0.374532	0.288184	0.309598	0.240385	Elongation factor G, chloroplast precursor, putative, expressed
LOC_Os03g63410	0.350877		0.263158	0.301205	Elongation factor Tu, mitochondrial precursor, putative, expressed
LOC_Os02g43340	0.286533	0.178571	0.152672	0.239234	Embryogenesis-associated protein EMB8, putative, expressed
LOC_Os11g16580	0.306748	0.243309	0.203252	0.194553	Endonuclease III-like protein 1, putative, expressed
OS.4179.1.S1_AT	0.37037				unknow
Os12g0623900	0.249377				Ethylene-responsive methionine synthase
LOC_Os04g37550	0.177305	0.252525	0.184162	0.225225	Eukaryotic aspartyl protease family protein, expressed
LOC_Os12g41400	0.331126	0.369004	0.26178		Eukaryotic translation initiation factor 2 gamma subunit, putative, expressed
LOC_Os03g08450	0.460829		0.409836	0.389105	Eukaryotic translation initiation factor 3 subunit 11 family protein, expressed
LOC_Os09g15770	0.311526	0.295858	0.217865	0.233645	Eukaryotic translation initiation factor 5, putative, expressed
LOC_Os10g10080	0.337838				exostosin family protein, putative, expressed
LOC_Os01g74190	0.442478	0.387597	0.408163	0.294985	expressed protein
LOC_Os04g34100	0.438596		0.414938	0.295858	expressed protein
LOC_Os03g60740	0.438596	0.325733	0.33557	0.236407	expressed protein
LOC_Os03g50270	0.4329	0.333333	0.325733	0.198807	expressed protein
LOC_Os02g07980	0.431034		0.321543	0.34965	expressed protein
LOC_Os02g01450	0.429185		0.452489		expressed protein
LOC_Os06g40440	0.413223				expressed protein
LOC_Os04g40870	0.409836				expressed protein
LOC_Os06g51240	0.408163				expressed protein
LOC_Os11g16320	0.404858	0.373134	0.189394	0.164204	expressed protein
LOC_Os08g16570	0.396825	0.258398	0.330033	0.215054	expressed protein
LOC_Os06g02490	0.3663	0.243309	0.26178	0.147929	Acyl-CoA-binding protein, putative, expressed
LOC_Os06g43130	0.395257	0.358423	0.323625	0.238663	expressed protein
LOC_Os02g07040	0.3663	0.21692	0.319489		Rhodanese-like domain containing protein, expressed
LOC_Os04g08330	0.395257	0.377358	0.208333	0.136426	expressed protein
LOC_Os08g32930	0.390625	0.294118			expressed protein
LOC_Os01g05560	0.384615		0.263852	0.225225	expressed protein
LOC_Os01g66560	0.383142		0.401606	0.353357	expressed protein
LOC_Os03g21370	0.380228			0.282486	expressed protein
LOC_Os04g33940	0.380228	0.285714	0.316456	0.209205	expressed protein
LOC_Os03g14040	0.373134	0.238095	0.285714	0.213675	expressed protein
LOC_Os01g66980	0.37037	0.328947		0.255102	expressed protein
LOC_Os12g02800	0.369004				expressed protein
LOC_Os04g46100	0.3663	0.333333	0.253165	0.149031	expressed protein
LOC_Os09g31502	0.361011	0.278552		0.299401	dihydroflavonol-4-reductase, putative, expressed
LOC_Os06g04140	0.364964	0.271739	0.328947		expressed protein
LOC_Os04g37630	0.363636	0.220751	0.315457	0.257732	expressed protein
LOC_Os12g14080	0.359712		0.3663		expressed protein
LOC_Os08g32120	0.357143	0.209644	0.242131	0.144509	expressed protein
LOC_Os03g63550	0.355872		0.296736	0.223214	expressed protein
LOC_Os03g48920	0.355872	0.215054	0.307692		expressed protein
LOC_Os01g73910	0.352113	0.21322	0.251889	0.214133	expressed protein
LOC_Os08g06480	0.352113				expressed protein
LOC_Os12g02690	0.34965	0.381679	0.292398	0.334448	expressed protein
LOC_Os07g04919	0.347222	0.287356		0.215054	expressed protein
LOC_Os08g27010	0.344828	0.252525	0.350877	0.284091	expressed protein
LOC_Os05g29020	0.342466	0.358423	0.369004	0.3663	expressed protein
LOC_Os04g51500	0.341297				expressed protein
LOC_Os06g30380	0.340136	0.384615	0.369004	0.309598	expressed protein
LOC_Os09g26004	0.337838	0.353357			expressed protein
LOC_Os03g11250	0.3367	0.223214	0.284091	0.236407	expressed protein
LOC_Os05g45320	0.33557	0.325733	0.156495	0.133333	expressed protein
LOC_Os04g49610	0.333333	0.41841	0.191939	0.188324	expressed protein
LOC_Os04g01520	0.332226	0.235849			expressed protein
LOC_Os03g03640	0.331126		0.434783	0.3861	expressed protein
LOC_Os01g32790	0.330033				expressed protein
LOC_Os04g52330	0.327869	0.123916	0.122549	0.0900901	expressed protein
LOC_Os03g48830	0.326797		0.359712		expressed protein
LOC_Os08g31510	0.318471	0.263852	0.322581	0.235294	expressed protein
OSAFFX.30777.1.A1_AT	0.35461	0.294118			unknow
LOC_Os12g34500	0.315457	0.241546	0.229885	0.215517	expressed protein
LOC_Os03g63680	0.31348		0.384615		expressed protein
LOC_Os03g48390	0.311526		0.355872	0.273973	expressed protein
LOC_Os04g45600	0.310559	0.201613	0.248139		expressed protein
LOC_Os07g02000	0.308642	0.423729	0.291545	0.206186	expressed protein
LOC_Os03g08250	0.307692	0.319489		0.310559	expressed protein
LOC_Os03g58090	0.304878	0.369004	0.26178	0.238663	expressed protein
LOC_Os08g44000	0.303951	0.22779	0.3663	0.25	expressed protein
LOC_Os07g10480	0.302115	0.314465	0.332226		expressed protein
LOC_Os07g26940	0.353357	0.395257	0.254453	0.2457	ORMDL family protein, expressed
LOC_Os03g11230	0.302115	0.358423			expressed protein
LOC_Os01g37950	0.293255		0.299401		expressed protein
LOC_Os02g43540	0.292398	0.248756	0.257069		expressed protein
LOC_Os09g32526	0.352113		0.239234		FK506-binding protein 2-1 precursor, putative, expressed
LOC_Os10g42610	0.292398				expressed protein
LOC_Os05g29900	0.289017		0.165017	0.159236	expressed protein
LOC_Os10g09930	0.287356	0.289855	0.0610874		expressed protein
LOC_Os08g16570	0.350877	0.213675	0.266667	0.176678	expressed protein
LOC_Os08g32520	0.284091	0.240964	0.175439	0.258398	expressed protein
LOC_Os02g09340	0.27933	0.220264	0.210084	0.151515	expressed protein
LOC_Os11g34130	0.275482	0.325733	0.330033	0.220751	expressed protein
LOC_Os03g12700	0.271003	0.209644	0.221239	0.170358	expressed protein
LOC_Os01g01280	0.266667	0.220751	0.293255	0.26178	expressed protein
LOC_Os02g36590	0.263852	0.179211	0.149925		expressed protein
LOC_Os03g60350	0.25974				expressed protein
LOC_Os01g71029	0.257732		0.147059	0.206186	expressed protein
LOC_Os07g07300	0.252525	0.128205	0.135501	0.0846024	expressed protein
OS.9573.1.A1_AT	0.348432	0.357143	0.359712	0.316456	unknow
LOC_Os08g26230	0.249377	0.116279	0.206612	0.0653168	expressed protein
LOC_Os06g46460	0.246305	0.161812			expressed protein
LOC_Os12g44110	0.243902	0.116686	0.186916		expressed protein
LOC_Os10g15300	0.240385	0.191939	0.230947	0.173913	expressed protein
LOC_Os03g11310	0.23753	0.283286	0.165289		expressed protein
LOC_Os03g31160	0.234742		0.25974	0.302115	expressed protein
LOC_Os05g28090	0.234192	0.137363	0.1443	0.110865	expressed protein
LOC_Os11g45290	0.234192				expressed protein
LOC_Os04g49660	0.233645	0.242718	0.217391		expressed protein
LOC_Os06g33200	0.2331	0.167224	0.154799	0.0961538	expressed protein
LOC_Os11g41600	0.232019				expressed protein
LOC_Os03g61900	0.229358				expressed protein
LOC_Os11g01330	0.225225		0.287356	0.27933	expressed protein
LOC_Os07g23970	0.212314				expressed protein
LOC_Os10g11310	0.211864	0.127714	0.15083	0.103734	expressed protein
LOC_Os01g62830	0.207039	0.17452	0.176991	0.296736	expressed protein
LOC_Os03g62950	0.202429	0.248139	0.176056	0.226757	expressed protein
LOC_Os03g08580	0.201207				expressed protein
LOC_Os07g47040	0.196078	0.276243	0.287356	0.255102	expressed protein
LOC_Os11g40600	0.195312	0.133869	0.176678	0.149031	expressed protein
LOC_Os06g04210	0.19084		0.324675		expressed protein
LOC_Os10g21860	0.182815	0.0574713			expressed protein
LOC_Os04g54640	0.180505	0.105152	0.120337		expressed protein
LOC_Os06g11400	0.179533			0.359712	expressed protein
LOC_Os04g40670	0.176991	0.0725689	0.101729	0.0672948	expressed protein
LOC_Os04g49680	0.170358	0.401606	0.136612		expressed protein
LOC_Os09g28600	0.166945		0.197628		expressed protein
LOC_Os05g43860	0.163934				expressed protein
LOC_Os06g38960	0.153846				expressed protein
LOC_Os04g42800	0.151976	0.151745	0.303951		expressed protein
LOC_Os09g13650	0.149925				expressed protein
LOC_Os06g50080	0.148148	0.162866	0.117509		expressed protein
LOC_Os06g10510	0.13947	0.0647668	0.0818331	0.0411692	expressed protein
LOC_Os03g01030	0.110988	0.136612	0.144928	0.131234	expressed protein
LOC_Os10g31680	0.0984252				expressed protein
LOC_Os01g51530	0.0952381	0.118343	0.170648	0.145985	expressed protein
LOC_Os09g26670	0.0868056	0.104932			expressed protein
LOC_Os10g07450	0.075188	0.0729927	0.0631712		expressed protein
LOC_Os10g42040	0.0637349	0.0726216			expressed protein
LOC_Os06g36070	0.0618812	0.103306	0.0724113	0.111857	expressed protein
LOC_Os02g15860	0.0219684	0.0300391		0.0252908	expressed protein
LOC_Os07g48460	0.315457				expressed protein
LOC_Os08g08650	0.378788		0.31348	0.28169	expressed protein
LOC_Os12g03400	0.353357	0.301205	0.240964	0.205339	expressed protein
LOC_Os11g02820	0.321543				expressed protein
LOC_Os05g01330	0.392157			0.239234	expressed protein
LOC_Os04g56230	0.184843	0.0854701	0.0983284	0.0587889	Farnesyl pyrophosphate synthetase 2, putative, expressed
LOC_Os01g45900	0.262467	0.26455	0.234742	0.260417	F-box domain containing protein, expressed
LOC_Os04g40330	0.355872		0.35461		F-box domain containing protein, expressed
LOC_Os06g01850	0.338983	0.246914	0.347222	0.212766	Ferredoxin-NADP reductase, leaf isozyme, chloroplast precursor, putative, expressed
LOC_Os04g48930	0.384615				ferric-chelate reductase, putative, expressed
LOC_Os09g32526	0.384615		0.243309	0.184502	FK506-binding protein 2-1 precursor, putative, expressed
LOC_Os01g68710	0.301205		0.343643	0.299401	FK506-binding protein 2-1 precursor, putative, expressed
LOC_Os08g42850	0.25974	0.208768	0.25	0.133333	FKBP-type peptidyl-prolyl cis-trans isomerase 2, chloroplast precursor, putative, expressed
LOC_Os12g37530	0.35461	0.298507			flagellar biosynthesis protein FLHA, putative, expressed
Os10g0317900	0.172414			0.160256	Flavonoid 3'-monooxygenase (EC 1.14.13.21)
LOC_Os06g18670	0.181818			0.280112	Flavonol 3-O-glucosyltransferase 5, putative, expressed
LOC_Os05g42190	0.287356				Flavoprotein wrbA, putative, expressed
LOC_Os06g43610	0.3663				formamidopyrimidine-DNA glycosylase family protein, expressed
LOC_Os03g16050	0.357143	0.289855			Fructose-1,6-bisphosphatase, chloroplast precursor, putative, expressed
LOC_Os01g64660	0.338983	0.155039	0.291545	0.221729	Fructose-1,6-bisphosphatase, cytosolic, putative, expressed
LOC_Os02g12790	0.113507	0.13587	0.091659	0.081103	GATA zinc finger family protein, expressed
LOC_Os01g46120	0.246305			0.318471	GDSL-like Lipase/Acylhydrolase family protein, expressed
LOC_Os06g47910	0.21322	0.093633		0.110132	GDSL-like Lipase/Acylhydrolase family protein, expressed
LOC_Os05g06720	0.167785			0.222717	GDSL-like Lipase/Acylhydrolase family protein, expressed
LOC_Os06g14510	0.369004	0.393701	0.396825	0.318471	Glucose-6-phosphate isomerase, cytosolic B, putative, expressed
LOC_Os04g37500	0.310559		0.316456		Glutamate decarboxylase, putative, expressed
LOC_Os07g01310	0.348432	0.2457	0.359712	0.2849	Glutamate receptor 3.4 precursor, putative, expressed
LOC_Os11g03990	0.334448		0.257069	0.238095	Glutamate-rich WD repeat-containing protein 1, putative, expressed
LOC_Os02g50240	0.436681				Glutamine synthetase root isozyme 3, putative, expressed
Os04g0659100	0.342466	0.278552	0.211416	0.141643	Glutamine synthetase shoot isozyme, chloroplast precursor (EC 6.3.1.2)
LOC_Os01g66980	0.324675	0.28169	0.330033	0.17762	expressed protein
LOC_Os06g44910	0.429185				Glutaredoxin family protein, expressed
LOC_Os05g10930	0.37037		0.359712		Glutaredoxin-like family protein, expressed
LOC_Os01g34620	0.328947		0.341297		glutaredoxin-related protein, expressed
LOC_Os01g27360	0.34965	0.303951			glutathione S-transferase GSTF1, putative, expressed
LOC_Os01g55830	0.271003				glutathione S-transferase GSTF2, putative, expressed
LOC_Os04g43390	0.322581	0.178571	0.239808	0.152439	Glycosyl hydrolase family 1 protein, expressed
LOC_Os09g29200	0.392157	0.273973	0.337838	0.228833	Glutathione S-transferase, N-terminal domain containing protein, expressed
LOC_Os02g02340	0.321543	0.277778	0.233645	0.178571	Acyltransferase family protein, expressed
LOC_Os03g04260	0.380228			0.327869	Glutathione S-transferase, N-terminal domain containing protein, expressed
OS.5534.1.S1_AT	0.320513	0.306748	0.390625		unknow
LOC_Os04g13220	0.378788	0.30303	0.289855	0.162602	glutathione-conjugate transporter, putative, expressed
LOC_Os02g38920	0.324675				Glyceraldehyde-3-phosphate dehydrogenase, cytosolic 3, putative, expressed
LOC_Os01g68790	0.3367				Glycine-rich RNA-binding protein 2, mitochondrial precursor, putative, expressed
LOC_Os07g46790	0.214133	0.246305	0.3125	0.332226	glycoside hydrolase family 77 protein, putative, expressed
LOC_Os04g43390	0.361011	0.17762	0.234742	0.169205	Glycosyl hydrolase family 1 protein, expressed
Os05g0123100	0.135135			0.304878	Glycosyl transferase, family 43 protein.
LOC_Os01g04920	0.331126				glycosyl transferase, group 1 family protein, expressed
LOC_Os01g42530	0.35461	0.33557	0.18315	0.190114	GTP-binding nuclear protein Ran2, putative, expressed
LOC_Os03g13000	0.350877				GTP-binding protein, putative, expressed
LOC_Os06g43620	0.21097				Haemolysin-III related family protein, expressed
LOC_Os10g41940	0.21097	0.0615006	0.134409	0.147275	haloacid dehalogenase-like hydrolase family protein, putative, expressed
LOC_Os09g24230	0.343643	0.152672	0.165289	0.180832	haloacid dehalogenase-like hydrolase family protein, putative, expressed
LOC_Os02g57100	0.228311	0.178253	0.212766	0.170648	haloacid dehalogenase-like hydrolase family protein, putative, expressed
LOC_Os11g38260	0.27933	0.127389	0.152439	0.10989	harpin binding protein 1, putative, expressed
LOC_Os12g06260	0.166389	0.251889			Harpin-induced protein 1 containing protein, expressed
Os01g0175700	0.145349	0.105485		0.070373	HCO3-transporter domain containing protein.
LOC_Os02g21080	0.3367		0.316456	0.325733	HDCMD45P, putative, expressed
LOC_Os03g02260	0.146199	0.110011	0.0982318	0.102249	Heat shock 70 kDa protein, mitochondrial precursor, putative, expressed
Os05g0334400	0.352113	0.326797	0.249377	0.242718	Heat shock protein DnaJ family protein
Os12g0514500	0.406504	0.294985	0.253807	0.243309	Heat-shock protein precursor.
Os08g0487800	0.322581		0.421941		Heat-shock protein precursor.
LOC_Os05g27100	0.310559				heavy metal-associated domain containing protein, expressed
LOC_Os10g14870	0.30303	0.16	0.203252	0.1321	heavy metal-associated domain containing protein, expressed
LOC_Os01g70240	0.273224				heavy metal-associated domain containing protein, expressed
LOC_Os09g09830	0.262467	0.145773	0.175439		heavy metal-associated domain containing protein, expressed
LOC_Os10g38870	0.215054	0.0946074	0.0796813	0.0782473	heavy metal-associated domain containing protein, expressed
LOC_Os03g27040	0.202429	0.146843	0.199601	0.2849	heavy metal-associated domain containing protein, expressed
LOC_Os04g46620	0.3125				T-complex protein 1, alpha subunit, putative, expressed
LOC_Os09g09930	0.094697	0.0910747	0.0696379	0.052356	heavy metal-associated domain containing protein, expressed
LOC_Os10g36200	0.227273	0.320513	0.200401	0.21692	heavy-metal-associated domain-containing protein, putative, expressed
LOC_Os01g01870	0.395257	0.403226			Helix-loop-helix DNA-binding domain containing protein, expressed
LOC_Os08g07540	0.3861	0.348432		0.364964	hemimethylated DNA binding domain containing protein, expressed
LOC_Os05g44760	0.458716	0.454545		0.371747	Hexokinase 1, putative, expressed
LOC_Os04g12010	0.31348	0.274725	0.223714	0.182815	HGA1, putative, expressed
Os09g0129800	0.238095	0.203252		0.246914	HGWP repeat containing protein.; Os09g0129600 Site-specific recombinase family protein.
LOC_Os07g07480	0.307692	0.19305			HNH endonuclease domain-containing protein, putative, expressed
LOC_Os02g54140	0.236407	0.0876424			Hsp20/alpha crystallin family protein, expressed
Os08g0359500	0.440529				HSP20-like chaperone domain containing protein.
LOC_Os09g29840	0.393701	0.395257		0.436681	Hsp90 protein, expressed
LOC_Os02g44690	0.401606	0.383142	0.304878	0.21645	HSPC171 protein, putative, expressed
LOC_Os05g51180	0.389105		0.301205	0.212314	Hyaluronan/mRNA binding family protein, expressed
LOC_Os03g16050	0.307692	0.21645	0.346021	0.322581	Fructose-1,6-bisphosphatase, chloroplast precursor, putative, expressed
LOC_Os11g02660	0.253807	0.236967	0.180832	0.1443	hydrolase, alpha/beta fold family protein, expressed
LOC_Os02g47620	0.241546	0.13986	0.255754		hydrolase, alpha/beta fold family protein, expressed
LOC_Os01g47690	0.35461				Hydroxyacylglutathione hydrolase 3, mitochondrial precursor, putative, expressed
LOC_Os12g38650	0.420168		0.4	0.263158	hypothetical protein
LOC_Os05g46470	0.37594				hypothetical protein
LOC_Os04g10940	0.332226	0.213675	0.151976		hypothetical protein
LOC_Os04g33110	0.324675	0.174825	0.147493	0.160514	hypothetical protein
LOC_Os05g28480	0.276243		0.23753	0.171233	hypothetical protein
LOC_Os03g17790	0.25974	0.31746	0.259067		hypothetical protein
LOC_Os09g27610	0.255102	0.318471	0.319489	0.343643	hypothetical protein
LOC_Os07g13950	0.238663	0.257069	0.15748	0.131752	hypothetical protein
LOC_Os01g07800	0.175747	0.0728332			hypothetical protein
LOC_Os06g05930	0.102881				hypothetical protein
LOC_Os06g05120	0.30581	0.26738	0.223714	0.167224	hypothetical protein
LOC_Os10g21970	0.282486	0.3663	0.284091	0.268097	hypothetical protein
LOC_Os05g04090	0.280899	0.27027	0.353357	0.304878	hypothetical protein
LOC_Os03g42850	0.401606				hypothetical protein
Os02g0701700	0.442478	0.340136		0.299401	Hypothetical protein.
Os03g0323100	0.4	0.341297	0.28169	0.25	Hypothetical protein.
Os07g0499300	0.327869				Hypothetical protein.
Os04g0169500	0.316456		0.240385	0.292398	Hypothetical protein.
Os11g0203900	0.284091	0.390625	0.180832	0.15015	Hypothetical protein.
Os01g0738800	0.253807		0.203252	0.2331	Hypothetical protein.
Os10g0569800	0.241546	0.25641	0.204918	0.158479	Hypothetical protein.
Os03g0129400	0.226757			0.273224	Hypothetical protein.
Os05g0348100	0.207469	0.167224	0.159744	0.126422	Hypothetical protein.
LOC_Os10g35030	0.333333	0.203252	0.292398	0.3125	IAP100, putative, expressed
LOC_Os03g17470	0.240964	0.204499	0.27933	0.199601	IN2-1 protein, putative, expressed
LOC_Os01g05800	0.408163	0.363636			Inner membrane protein ALBINO3, chloroplast precursor, putative, expressed
LOC_Os09g25810	0.25974	0.257069	0.27027	0.307692	Integral membrane protein DUF6 containing protein, expressed
LOC_Os06g30950	0.122399				integral membrane protein, putative, expressed
LOC_Os01g42480	0.408163	0.348432	0.314465	0.361011	integral membrane Yip1 family protein, putative, expressed
Os10g0198600	0.404858				Intron-encoded nuclease 2 domain containing protein.
OS.48870.2.S1_A_AT	0.296736	0.207039	0.214133	0.15949	unknow
Os09g0469400	0.30303	0.35461	0.364964	0.278552	Isoamylase-type starch debranching enzyme ISO3.
LOC_Os12g16220	0.331126	0.271739	0.381679	0.25974	Isoflavone reductase homolog, putative, expressed
LOC_Os03g22780	0.326797	0.294985	0.307692	0.21097	isoflavone reductase, putative, expressed
LOC_Os01g48990	0.378788	0.26178	0.35461	0.248756	Kinase C630.09c, putative, expressed
LOC_Os08g09250	0.420168			0.395257	Lactoylglutathione lyase, putative, expressed
LOC_Os03g51540	0.068918	0.105263	0.0938086	0.0550358	Lariat debranching enzyme, C-terminal domain containing protein, expressed
LOC_Os06g16300	0.342466		0.252525	0.103306	Leucine Rich Repeat family protein, expressed
LOC_Os02g13510	0.251889	0.249377	0.27027		Leucine Rich Repeat family protein, expressed
LOC_Os01g65650	0.124688				Leucine Rich Repeat family protein, expressed
LOC_Os03g27990	0.262467	0.31348			leucine-rich repeat transmembrane protein kinase 1, putative, expressed
LOC_Os02g52390	0.289855	0.248756	0.27027	0.218341	Peptidase M16 inactive domain containing protein, expressed
LOC_Os03g58470	0.289855				linker histone H1 and H5 family protein, expressed
LOC_Os06g04020	0.226757	0.425532	0.21692	0.143062	linker histone H1 and H5 family protein, expressed
Os09g0541500	0.30581		0.324675	0.331126	Longin-like domain containing protein.
LOC_Os01g51210	0.344828				lysine decarboxylase, putative, expressed
LOC_Os09g39680	0.283286	0.278552	0.251256	0.219298	Major Facilitator Superfamily protein, expressed
LOC_Os08g44810	0.357143	0.309598	0.442478	0.294985	Malate dehydrogenase 1, chloroplast precursor, putative, expressed
LOC_Os07g43700	0.398406	0.235849	0.241546		Malate dehydrogenase, glyoxysomal precursor, putative, expressed
OSAFFX.19388.1.S1_S_AT	0.286533				unknow
LOC_Os05g49880	0.291545	0.274725	0.263158		Malate dehydrogenase, mitochondrial precursor, putative, expressed
LOC_Os01g52010	0.2849				Allinase, C-terminal domain containing protein, expressed
LOC_Os03g08910	0.271003	0.122699	0.150376	0.186916	MatE family protein, expressed
LOC_Os07g15460	0.275482	0.240964		0.314465	Metal transporter Nramp1, putative, expressed
Os10g0394100	0.316456	0.204918	0.304878	0.27933	Metallophosphoesterase domain containing protein.
LOC_Os05g20050	0.284091		0.284091		Ras-related protein RGP2, putative, expressed
LOC_Os05g01470	0.357143	0.27248	0.3125	0.235849	Methionine S-methyltransferase, putative, expressed
LOC_Os01g13120	0.34965	0.183824			MIP family channel proteins containing protein, expressed
LOC_Os02g52390	0.283286	0.255754	0.280899	0.220264	Peptidase M16 inactive domain containing protein, expressed
LOC_Os01g41610	0.409836				mitochondrial ATP synthase g subunit family protein, putative, expressed
LOC_Os03g07890	0.327869				mitochondrial carrier, putative, expressed
LOC_Os03g10930	0.398406				mitochondrial ribosomal protein L51/S25/CI-B8 family protein, putative, expressed
Os10g0573700	0.398406	0.332226			Mitochondrial substrate carrier family protein
LOC_Os05g33500	0.302115	0.249377	0.19305	0.118765	mitochondrial transcription termination factor family protein, putative, expressed
LOC_Os08g40430	0.271003				mitochondrial transcription termination factor, putative, expressed
LOC_Os05g50560	0.31746	0.201207	0.188324	0.194553	mitogen-activated protein kinase, putative, expressed
LOC_Os01g21180	0.37594		0.33557	0.254453	MLL, putative, expressed
LOC_Os09g39380	0.374532	0.31746	0.296736	0.206612	Monodehydroascorbate reductase, putative, expressed
LOC_Os07g11110	0.383142	0.265252	0.353357	0.22779	mRNA-binding protein precursor, putative, expressed
LOC_Os05g12320	0.0766284	0.071736			MtN3/saliva family protein, expressed
Os08g0480000	0.378788	0.230947	0.277778	0.27027	Multi antimicrobial extrusion protein MatE family protein.
LOC_Os01g04910	0.3663				My019 protein, putative, expressed
LOC_Os11g47460	0.19802		0.253807		myb family transcription factor, putative, expressed
LOC_Os12g37970	0.15528	0.184502		0.142653	myb family transcription factor, putative, expressed
Os02g0706400	0.26455	0.198413	0.195312	0.17762	Myb, DNA-binding domain containing protein.
LOC_Os08g33750	0.324675			0.316456	myb-like DNA-binding domain, SHAQKYF class family protein, expressed
LOC_Os01g09640	0.311526	0.238095	0.169205	0.169205	myb-like DNA-binding domain, SHAQKYF class family protein, expressed
LOC_Os01g74020	0.140056				myb-like DNA-binding domain, SHAQKYF class family protein, expressed
LOC_Os01g09640	0.274725	0.282486	0.206186	0.17331	myb-like DNA-binding domain, SHAQKYF class family protein, expressed
OS.51287.1.S1_AT	0.273973	0.338983	0.308642	0.251256	unknow
LOC_Os06g49040	0.138122	0.185874	0.235849	0.21097	myb-like DNA-binding domain, SHAQKYF class family protein, expressed
LOC_Os11g03300	0.239808				NAC domain transcription factor, putative, expressed
LOC_Os03g42110	0.416667	0.442478	0.387597	0.306748	N-acetyl-gamma-glutamyl-phosphate reductase, chloroplast precursor, putative, expressed
LOC_Os02g33730	0.271739			0.277778	Ubiquinol-cytochrome C reductase hinge protein, expressed
LOC_Os01g70240	0.271739				heavy metal-associated domain containing protein, expressed
LOC_Os08g34280	0.253165		0.220751	0.129032	NAD dependent epimerase/dehydratase family protein, expressed
LOC_Os10g42840	0.359712		0.384615	0.332226	NADH:ubiquinone oxidoreductase 17.2 kD subunit family protein, expressed
LOC_Os12g25170	0.381679	0.229885	0.213675	0.208333	NB-ARC domain containing protein, expressed
LOC_Os01g47490	0.268817	0.320513	0.189036	0.126103	negatively light-regulated protein, putative, expressed
LOC_Os03g19420	0.198413				Nicotianamine synthase 2, putative, expressed
LOC_Os03g20010	0.306748	0.198413	0.185529	0.121951	NifU-like domain containing protein, expressed
LOC_Os08g05910	0.295858				Nitrate/chlorate transporter, putative, expressed
LOC_Os02g36880	0.289855				No apical meristem protein, expressed
LOC_Os10g09710	0.133869		0.191571	0.15528	nodulin MtN21 family protein, putative, expressed
LOC_Os06g10750	0.165289		0.218818	0.169779	nodulin MtN21 family protein, putative, expressed
LOC_Os01g61010	0.319489	0.192678	0.268817		Nodulin-like family protein, expressed
LOC_Os12g02320	0.35461	0.197628	0.176056	0.168634	Nonspecific lipid-transfer protein 1 precursor, putative, expressed
LOC_Os02g52390	0.268097	0.209205	0.224215	0.188679	Peptidase M16 inactive domain containing protein, expressed
OS.51491.1.S1_AT	0.26738	0.204082		0.245098	unknow
LOC_Os02g52390	0.26738	0.241546	0.265957	0.209644	Peptidase M16 inactive domain containing protein, expressed
LOC_Os12g02310	0.196078				Nonspecific lipid-transfer protein 2 precursor, putative, expressed
Os11g0115400	0.37037	0.202429	0.187617	0.175439	Nonspecific lipid-transfer protein precursor (LTP)
LOC_Os09g09320	0.383142	0.37594		0.378788	Nuclear transport factor 2 domain containing protein, expressed
Os01g0661400	0.222717	0.30581			Nucleic acid-binding OB-fold domain containing protein.
LOC_Os03g22730	0.401606				Nucleolar protein NOP5, putative, expressed
LOC_Os01g44040	0.355872		0.327869		O-acetyltransferase, putative, expressed
LOC_Os06g03540	0.30581	0.239234	0.117096	0.203666	oligopeptide transporter 9, putative, expressed
LOC_Os07g49310	0.162075	0.265957			Omega-3 fatty acid desaturase, chloroplast precursor, putative, expressed
LOC_Os04g11970	0.177305			0.222717	O-methyltransferase family protein
LOC_Os05g22730	0.390625	0.31746	0.3861	0.303951	one helix protein, putative, expressed
LOC_Os12g29570	0.268817	0.263852	0.3125	0.25	one helix protein, putative, expressed
LOC_Os07g26940	0.374532		0.25	0.280899	ORMDL family protein, expressed
LOC_Os12g44100	0.262467		0.302115		POT family protein, expressed
LOC_Os06g14390	0.389105	0.19802			oxidoreductase, 2OG-Fe oxygenase family protein, expressed
LOC_Os03g42130	0.316456	0.249377	0.340136	0.309598	oxidoreductase, 2OG-Fe oxygenase family protein, expressed
LOC_Os03g32470	0.194175				oxidoreductase, 2OG-Fe oxygenase family protein, expressed
LOC_Os01g62880	0.304878	0.280112	0.172414	0.124844	oxidoreductase, aldo/keto reductase family protein, expressed
LOC_Os01g62870	0.125313	0.118203	0.0816993	0.0734214	oxidoreductase, aldo/keto reductase family protein, expressed
LOC_Os11g07930	0.357143	0.205761	0.243309	0.165017	oxidoreductase, short chain dehydrogenase/reductase family protein, expressed
Os10g0509200	0.283286	0.200803	0.211416	0.187617	PAP fibrillin family protein.
LOC_Os02g47570	0.359712	0.442478	0.403226	0.341297	PAP2 superfamily protein, expressed
OS.8878.1.S1_AT	0.259067	0.286533	0.172117	0.0856898	unknow
OS.16037.1.S1_AT	0.259067	0.242718	0.19305	0.280899	unknow
LOC_Os01g32800	0.3367		0.230947	0.190114	PCI domain containing protein, expressed
LOC_Os01g55290	0.338983	0.298507	0.240385	0.180832	pentatricopeptide, putative, expressed
LOC_Os01g10800	0.299401			0.265252	pentatricopeptide, putative, expressed
LOC_Os02g32780	0.246305		0.210084	0.13459	pentatricopeptide, putative, expressed
LOC_Os01g66970	0.257069				Zinc finger, C3HC4 type family protein, expressed
LOC_Os12g01210	0.276243	0.266667			pentatricopeptide, putative, expressed
Os06g0610800	0.31746	0.27933		0.205761	Peptidase A1, pepsin family protein.
LOC_Os02g49570	0.384615			0.325733	Peptidase family U7 containing protein, expressed
OS.27982.1.S1_AT	0.255754	0.201613			unknow
LOC_Os02g52390	0.358423	0.322581	0.359712	0.294985	Peptidase M16 inactive domain containing protein, expressed
Os10g0101200	0.1443	0.116009	0.15625	0.137931	Peptidase S10, serine carboxypeptidase family protein.
LOC_Os04g02830	0.420168				Peptidyl-prolyl cis-trans isomerase 1, putative, expressed
LOC_Os02g52290	0.315457	0.346021	0.273973	0.184162	Peptidylprolyl isomerase FKBP12, putative, expressed
LOC_Os08g02110	0.134409	0.221239			Peroxidase 47 precursor, putative, expressed
LOC_Os05g04380	0.238095				Peroxidase family protein, expressed
LOC_Os02g13270	0.348432	0.295858	0.229358	0.232019	Peroxisomal membrane protein PMP22, putative, expressed
LOC_Os03g06880	0.442478	0.268817	0.198807	0.12837	pfkB-type carbohydrate kinase family protein, putative, expressed
LOC_Os08g45190	0.371747	0.217865	0.243902	0.168919	PGR5, putative, expressed
Os01g0266500	0.309598	0.259067		0.297619	Phenazine biosynthesis PhzC/PhzF protein family protein.
LOC_Os11g03050	0.4		0.3861	0.352113	phosphoethanolamine cytidylyltransferase, putative, expressed
LOC_Os10g11140	0.3861	0.289855			Phosphoglucomutase, chloroplast precursor, putative, expressed
LOC_Os06g45710	0.271003				Phosphoglycerate kinase, cytosolic, putative, expressed
LOC_Os05g50550	0.247525	0.118064	0.15748	0.13947	Polyprenyl synthetase family protein, expressed
LOC_Os09g11510	0.306748	0.286533	0.246305	0.181818	phosphoglycerate mutase family protein
LOC_Os04g01230	0.392157		0.322581	0.302115	phosphoglycerate mutase, putative, expressed
LOC_Os03g06200	0.217865	0.404858	0.273973		Phosphoserine aminotransferase, chloroplast precursor, putative, expressed
LOC_Os01g64960	0.364964	0.244499	0.299401	0.164204	Photosystem II 22 kDa protein, chloroplast precursor, putative, expressed
LOC_Os01g71190	0.341297	0.253807	0.3861	0.324675	Photosystem II reaction center W protein, putative, expressed
LOC_Os03g08570	0.373134				Phytoene dehydrogenase, chloroplast precursor, putative, expressed
LOC_Os06g51290	0.373134	0.31348	0.325733	0.293255	Phytoene synthase, chloroplast precursor, putative, expressed
LOC_Os06g31960	0.123762				Plant thionin family protein, expressed
LOC_Os10g42500	0.346021	0.227273	0.18315	0.181159	plastid-lipid associated protein 3, chloroplast precursor, putative, expressed
LOC_Os07g04180	0.240964	0.28169	0.25974	0.246914	amino acid permease 6, putative, expressed
LOC_Os03g49720	0.37037	0.223714	0.294118	0.263158	plastid-lipid associated protein PAP, putative, expressed
LOC_Os06g11310	0.276243				Plastocyanin-like domain containing protein, expressed
LOC_Os01g14980	0.387597	0.403226	0.230415	0.175131	pollen-specific protein, putative, expressed
LOC_Os05g50550	0.27027	0.140845	0.193424	0.166667	Polyprenyl synthetase family protein, expressed
LOC_Os10g02240	0.355872	0.257069	0.186916	0.115875	POT family protein, expressed
LOC_Os12g44100	0.3125		0.344828		POT family protein, expressed
LOC_Os10g42900	0.296736		0.30581	0.35461	POT family protein, expressed
LOC_Os10g22560	0.261097	0.26455		0.163132	POT family protein, expressed
LOC_Os01g65110	0.088968	0.196078			POT family protein, expressed
LOC_Os12g17320	0.287356	0.249377	0.274725	0.27027	Prenyl transferase, putative, expressed
LOC_Os11g13670	0.30303		0.311526	0.3125	PrMC3, putative, expressed
LOC_Os07g01090	0.26455	0.191571	0.197628	0.133511	proline transporter, putative, expressed
LOC_Os10g27340	0.436681				prolyl 4-hydroxylase, putative, expressed
LOC_Os04g47360	0.130719	0.102459	0.105042		Prolyl endopeptidase, putative, expressed
LOC_Os06g11180	0.257069		0.277778	0.212314	prolyl oligopeptidase family protein, expressed
LOC_Os06g07140	0.393701		0.364964	0.289017	Proteasome subunit alpha type 4, putative, expressed
LOC_Os06g43570	0.44843				Proteasome subunit beta type 3, putative, expressed
LOC_Os09g19560	0.413223				Protein arginine N-methyltransferase 1, putative, expressed
LOC_Os07g34030	0.3861		0.34965		protein disulfide isomerase, putative, expressed
LOC_Os05g06430	0.331126		0.321543	0.310559	protein disulfide-isomerase A6 precursor, putative, expressed
Os04g0587400	0.343643	0.320513			Protein of unknown function DUF250 domain containing protein.
Os03g0692700	0.434783		0.37037	0.314465	Protein of unknown function DUF538 family protein.
LOC_Os07g04180	0.22779	0.222717			amino acid permease 6, putative, expressed
Os04g0586100	0.2331	0.357143	0.26738	0.280899	Protein of unknown function DUF581 family protein.
Os05g0551000	0.315457			0.383142	Protein of unknown function HHE domain containing protein.
Os06g0268800	0.37594	0.3003	0.309598	0.319489	Protein of unknown function UPF0005 family protein.
LOC_Os12g03270	0.373134				Protein of unknown function, DUF609 containing protein, expressed
OS.50256.1.S1_AT	0.225734	0.364964	0.259067	0.255102	unknow
LOC_Os10g22460	0.353357			0.42735	Protein phosphatase 2C containing protein, expressed
LOC_Os12g31000	0.14556			3.6	Pumilio-family RNA binding repeat containing protein, expressed
OS.50291.1.S1_AT	0.223214	0.179533	0.132626	0.0649773	unknow
LOC_Os03g13540	0.346021				purple acid phosphatase 1, putative, expressed
LOC_Os08g04560	0.222717		0.30581		Pyridoxal-dependent decarboxylase conserved domain containing protein, expressed
LOC_Os02g54140	0.220751	0.0240616	0.0596303		Hsp20/alpha crystallin family protein, expressed
LOC_Os11g48080	0.27933	0.143885	0.2		pyridoxin biosynthesis protein ER1, putative, expressed
LOC_Os03g18220	0.341297				Pyruvate decarboxylase isozyme 2, putative, expressed
LOC_Os05g23860	0.378788		0.319489	0.248756	Rab GDP dissociation inhibitor alpha, putative, expressed
LOC_Os12g01210	0.218818	0.258398	0.257069	0.26738	pentatricopeptide, putative, expressed
LOC_Os07g44040	0.206186	0.404858	0.282486		Ras-related protein ARA-4, putative, expressed
LOC_Os05g20050	0.3125		0.310559		Ras-related protein RGP2, putative, expressed
LOC_Os02g34860	0.401606				Regulator of chromosome condensation family protein, expressed
LOC_Os06g35620	0.226244				Reticuline oxidase precursor, putative, expressed
LOC_Os02g14090	0.302115	0.249377	0.195695	0.221239	Reticuline oxidase precursor, putative, expressed
LOC_Os01g40860	0.181488	0.19802	0.220264	0.18622	Retinal dehydrogenase 1, putative, expressed
LOC_Os06g27680	0.320513	0.310559			retrotransposon protein, putative, Ty1-copia subclass, expressed
LOC_Os12g38710	0.3861			0.254453	retrotransposon protein, putative, Ty3-gypsy subclass
LOC_Os01g52390	0.429185			0.387597	retrotransposon protein, putative, Ty3-gypsy subclass, expressed
LOC_Os03g32510	0.341297				retrotransposon protein, putative, Ty3-gypsy subclass, expressed
LOC_Os11g42490	0.149925	0.0803859	0.15748	0.2079	retrotransposon protein, putative, unclassified, expressed
LOC_Os07g38600	0.291545		0.291545	0.301205	REX1 DNA Repair family protein
LOC_Os02g35750	0.31348		0.362319	0.321543	Rf1 protein, mitochondrial precursor, putative, expressed
LOC_Os10g34310	0.172414	0.187617	0.094518	0.117233	Rf1 protein, mitochondrial precursor, putative, expressed
LOC_Os02g07040	0.378788	0.211416	0.353357		Rhodanese-like domain containing protein, expressed
LOC_Os05g13370	0.219298		0.158228	0.100503	rhomboid family protein, putative, expressed
LOC_Os12g01430	0.381679		0.404858	0.359712	ribosomal protein L10 containing protein
LOC_Os11g01420	0.446429			0.387597	ribosomal protein L10 containing protein, expressed
LOC_Os01g44210	0.406504	0.361011	0.306748	0.169205	ribosomal protein L31 containing protein, expressed
LOC_Os01g61820	0.401606				ribosomal protein S23 containing protein, expressed
Os02g0478700	0.434783		0.4329		Ribosomal protein S27 (AT3g61110/T27I15_200).
LOC_Os12g19470	0.190476	0.0903342	0.154083	0.141643	Ribulose bisphosphate carboxylase small chain C, chloroplast precursor, putative, expressed
LOC_Os09g20900	0.207469	0.218818	0.144092	0.106724	RING-H2 finger protein ATL3I, putative, expressed
LOC_Os12g31800	0.363636			0.363636	RNA recognition motif family protein, expressed
LOC_Os06g08840	0.266667	0.294985	0.214592	0.158983	RNA recognition motif family protein, expressed
Os11g0637700	0.353357		0.316456	0.257732	RNA-binding region RNP-1 (RNA recognition motif) domain containing protein.
LOC_Os03g64210	0.396825		0.277008	0.310559	RuBisCO subunit binding-protein alpha subunit, chloroplast precursor, putative, expressed
LOC_Os08g06530	0.309598	0.182149	0.157233	0.104603	Rubredoxin family protein, expressed
LOC_Os08g23410	0.182815	0.137174			Rubredoxin family protein, expressed
LOC_Os01g54390	0.380228	0.380228	0.373134		S4 domain containing protein, expressed
LOC_Os11g04490	0.261097	0.276243			saccharopine dehydrogenase family protein, expressed
LOC_Os03g62950	0.195312	0.273224	0.181488	0.229358	expressed protein
LOC_Os03g10410	0.346021				salt-inducible protein, putative, expressed
LOC_Os01g16000	0.406504		0.413223	0.401606	SEC14 cytosolic factor family protein, putative, expressed
OS.23944.1.A1_AT	0.193424	0.26455		0.214592	unknow
LOC_Os12g01260	0.398406		0.404858	0.373134	Sec61beta family protein, expressed
Os08g0480000	0.191205	0.157978	0.180832	0.322581	Multi antimicrobial extrusion protein MatE family protein.
LOC_Os07g37740	0.380228				Secretory carrier-associated membrane protein, putative, expressed
Os04g0503800	0.308642		0.294985		Sedlin (Trafficking protein particle complex protein 2) Splice isoform 2.
LOC_Os11g44940	0.322581		0.219298	0.140056	seed maturation protein PM27, putative, expressed
LOC_Os02g02320	0.31746			0.377358	Serine carboxypeptidase III precursor, putative, expressed
LOC_Os11g26860	0.246305				Serine hydroxymethyltransferase, mitochondrial precursor, putative, expressed
OS.39000.1.S1_AT	0.18797	0.077821	0.0900901		unknow
LOC_Os08g17680	0.187617	0.155521			Stromal cell-derived factor 2-like protein precursor, putative, expressed
LOC_Os01g55270	0.235294	0.124688	0.0491159	0.0404204	SGS domain containing protein, expressed
LOC_Os04g44924	0.26738	0.121507		0.105152	short-chain dehydrogenase/reductase SDR, putative, expressed
LOC_Os12g05550	0.3861	0.294118	0.230947	0.17762	sialyltransferase, putative, expressed
LOC_Os03g62950	0.182149	0.25974	0.183824	0.223714	expressed protein
LOC_Os04g53220	0.307692	0.3861	0.235294		Signal recognition particle 14 kDa protein, putative, expressed
LOC_Os11g48030	0.378788		0.314465	0.250627	Skp1 family, tetramerisation domain containing protein, expressed
LOC_Os11g38020	0.411523	0.324675	0.316456	0.271739	small GTP-binding protein domain containing protein, expressed
LOC_Os07g07220	0.340136	0.440529	0.199601	0.251889	small nuclear ribonucleoprotein associated protein B, putative, expressed
LOC_Os08g05530	0.390625		0.401606	0.377358	small nuclear ribonucleoprotein E, putative, expressed
LOC_Os07g41790	0.431034				small nuclear ribonucleoprotein G, putative, expressed
LOC_Os11g03710	0.181818	0.17762	0.0823045	0.0533903	small zinc finger, putative, expressed
LOC_Os07g46790	0.179211	0.19084	0.239234	0.292398	glycoside hydrolase family 77 protein, putative, expressed
LOC_Os02g05470	0.17762				CCT motif family protein, expressed
LOC_Os08g44930	0.333333	0.401606	0.258398	0.293255	SNARE domain containing protein, expressed
LOC_Os02g27490	0.15456	0.15456	0.161551	0.200803	Sodium Bile acid symporter family protein, expressed
LOC_Os07g48460	0.177305	0.200803	0.148588		expressed protein
LOC_Os02g47600	0.23753				Soluble inorganic pyrophosphatase, putative, expressed
LOC_Os11g03710	0.176991	0.177936	0.0751315	0.0628141	small zinc finger, putative, expressed
LOC_Os06g39690	0.3125	0.168067	0.184502	0.138122	SOUL heme-binding protein, expressed
LOC_Os12g04930	0.34965	0.316456	0.296736	0.245098	SPRY domain containing protein, expressed
LOC_Os03g12910	0.387597	0.314465	0.3003	0.30581	Squalene monooxygenase, putative, expressed
LOC_Os11g40100	0.406504		0.318471	0.23753	SSXT protein containing protein, expressed
LOC_Os02g55060	0.395257				Steroid binding protein 3, putative, expressed
LOC_Os11g48020	0.315457	0.401606	0.187266	0.151976	Sterol desaturase family protein, expressed
LOC_Os03g62170	0.209644	0.204082	0.250627		Streptomyces cyclase/dehydrase family protein, expressed
LOC_Os07g48500	0.333333	0.194175	0.186567	0.0705716	stress responsive protein, putative, expressed
LOC_Os08g17680	0.212314	0.176678	0.140647	0.111359	Stromal cell-derived factor 2-like protein precursor, putative, expressed
LOC_Os11g36460	0.189394	0.117786			Structural maintenance of chromosome 5, putative
LOC_Os03g42130	0.164474	0.136054		0.181159	oxidoreductase, 2OG-Fe oxygenase family protein, expressed
LOC_Os02g53860	0.357143	0.390625	0.246914	0.226757	subtilase family protein, putative, expressed
LOC_Os06g06560	0.15015	0.253807	0.203666	0.2457	Soluble starch synthase 1, chloroplast precursor, putative, expressed
LOC_Os02g51070	0.337838	0.273224	0.369004	0.322581	Soluble starch synthase 2-2, chloroplast precursor, putative, expressed
LOC_Os04g53310	0.276243	0.168919	0.218341	0.193424	Soluble starch synthase 3, chloroplast precursor, putative, expressed
LOC_Os03g24860	0.361011	0.350877	0.423729	0.299401	Sugar transporter family protein, expressed
LOC_Os03g10100	0.191939	0.15625			Sugar transporter family protein, expressed
LOC_Os12g32760	0.113766	0.144928	0.215054	0.18622	Sugar transporter family protein, expressed
LOC_Os03g10100	0.0868056	0.071582	0.0706215		Sugar transporter family protein, expressed
LOC_Os06g04210	0.163399	0.35461	0.258398		expressed protein
LOC_Os04g55800	0.269542	0.152672	0.188679	0.10661	sulfate transporter 3.3, putative, expressed
LOC_Os05g43860	0.159744		0.2079	0.243902	expressed protein
LOC_Os04g46620	0.37037				T-complex protein 1, alpha subunit, putative, expressed
LOC_Os06g08840	0.15625	0.226757	0.128041	0.0915751	RNA recognition motif family protein, expressed
LOC_Os03g42220	0.442478		0.389105	0.321543	T-complex protein 1, beta subunit, putative, expressed
LOC_Os10g34790	0.171527	0.0931966			Terpene synthase family, metal binding domain containing protein, expressed
LOC_Os08g04500	0.125471	0.0951475	0.0588235		Terpene synthase family, metal binding domain containing protein, expressed
Os03g0348200	0.0932836	0.0571755	0.0667557		Terpene synthase-like domain containing protein.
LOC_Os02g01030	0.41841		0.401606	0.355872	tetratricopeptide repeat, putative, expressed
LOC_Os02g57470	0.348432	0.350877	0.156986		tetratricopeptide repeat, putative, expressed
Os12g0231000	0.340136	0.294985	0.27248	0.12285	TGF-beta receptor, type I/II extracellular region family protein.
LOC_Os01g06480	0.42735	0.362319	0.302115		Tha8, putative, expressed
LOC_Os06g04210	0.15015				expressed protein
LOC_Os07g34570	0.289855				Thiazole biosynthetic enzyme 1-1, chloroplast precursor, putative, expressed
Os08g0250700	0.425532	0.361011	0.25641	0.258398	Thioredoxin domain 2 containing protein.
LOC_Os07g29410	0.378788	0.205339	0.308642	0.258398	thioredoxin family protein, putative, expressed
LOC_Os02g35900	0.310559	0.277778	0.4	0.341297	thioredoxin family protein, putative, expressed
LOC_Os05g12400	0.146843	0.18622	0.152439		BURP domain containing protein, expressed
LOC_Os01g68480	0.398406	0.28169	0.409836		Thioredoxin F-type 2, chloroplast precursor, putative, expressed
LOC_Os03g58630	0.328947	0.31348	0.263158		Thioredoxin H-type 5, putative, expressed
LOC_Os04g44830	0.284091		0.3663		Thioredoxin M-type 1, chloroplast precursor, putative, expressed
LOC_Os07g46410	0.34965	0.34965			thioredoxin-disulfide reductase family protein, expressed
LOC_Os12g41500	0.27933		0.31348	0.228311	thiosulfate sulfurtransferase, putative, expressed
LOC_Os09g13650	0.141643				expressed protein
LOC_Os01g08460	0.323625	0.17331	0.210084	0.184162	TMS membrane family protein, putative, expressed
LOC_Os02g17650	0.425532	0.416667		0.357143	tocopherol cyclase, chloroplast precursor, putative, expressed
Os01g0889000	0.361011		0.371747	0.311526	TPR-like domain containing protein.
LOC_Os06g10510	0.136986	0.040032	0.0390778		expressed protein
LOC_Os07g27150	0.3663		0.332226	0.238095	Trafficking protein particle complex subunit 4, putative, expressed
LOC_Os02g28340	0.347222		0.259067	0.296736	Transferase family protein, expressed
LOC_Os02g57480	0.113636				Transferase family protein, expressed
Os05g0136900	0.18797	0.259067	0.212766	0.131752	Transferase family protein.
LOC_Os08g44140	0.273224		0.298507	0.292398	Transmembrane 9 superfamily protein member 2 precursor, putative, expressed
LOC_Os02g34690	0.3663		0.411523		Transmembrane 9 superfamily protein member 3 precursor, putative, expressed
LOC_Os12g05830	0.322581		0.319489	0.293255	transporter, putative, expressed
LOC_Os08g14880	0.31746				transposon protein, putative, unclassified, expressed
LOC_Os04g38640	0.403226	0.361011			Trypsin family protein, expressed
LOC_Os03g14910	0.15528	0.102249	0.105152	0.194932	Tryptophan/tyrosine permease family protein, expressed
LOC_Os07g38850	0.224719	0.314465	0.358423	0.320513	UbiA prenyltransferase family protein, putative, expressed
LOC_Os02g33730	0.273224		0.37037	0.314465	Ubiquinol-cytochrome C reductase hinge protein, expressed
Os06g0650100	0.357143	0.414938	0.289855	0.197628	Ubiquitin-related protein 1 precursor (AtRUB1).
LOC_Os07g30620	0.341297	0.314465	0.292398	0.344828	UDP-glucoronosyl and UDP-glucosyl transferase family protein, expressed
LOC_Os01g53330	0.316456	0.30303			UDP-glucoronosyl and UDP-glucosyl transferase family protein, expressed
LOC_Os09g34250	0.302115	0.187617	0.301205	0.268097	UDP-glucoronosyl and UDP-glucosyl transferase family protein, expressed
LOC_Os02g09510	0.26738	0.118906	0.138889	0.177936	UDP-glucoronosyl and UDP-glucosyl transferase family protein, expressed
LOC_Os07g32620	0.215983				UDP-glucoronosyl and UDP-glucosyl transferase family protein, expressed
LOC_Os07g13770	0.212314	0.26178	0.206612	0.169492	UDP-glucoronosyl and UDP-glucosyl transferase family protein, expressed
LOC_Os01g45110	0.160772	0.114943	0.124224	0.168919	UDP-glucoronosyl and UDP-glucosyl transferase family protein, expressed
LOC_Os07g32630	0.152439	0.160514	0.131752	0.138889	UDP-glucoronosyl and UDP-glucosyl transferase family protein, expressed
LOC_Os10g21020	0.304878	0.184843	0.228311	0.141044	UMUC-like DNA repair family protein, putative
LOC_Os02g46150	0.420168				Uncharacterised protein family containing protein, expressed
OS.3141.2.S1_AT	0.0923361	0.15748	0.135501	0.177305	unknow
LOC_Os03g01570	0.334448	0.3663	0.348432	0.269542	Uncharacterised protein family containing protein, expressed
LOC_Os04g57310	0.265957	0.13459	0.158983	0.138696	Uncharacterized conserved protein, putative, expressed
LOC_Os06g07120	0.30303		0.316456	0.35461	undecaprenyl diphosphate synthase family protein, expressed
LOC_Os05g06500	0.390625		0.384615	0.293255	universal stress protein family protein, expressed
OS.27589.1.S1_AT	0.0881057	0.111982			unknow
LOC_Os05g42230	0.364964	0.45045	0.255754		universal stress protein family protein, expressed
LOC_Os01g73300	0.413223	0.289017	0.2849	0.393701	VAMP-like protein YKT62, putative, expressed
Os03g0692700	0.0760456		0.168919		Protein of unknown function DUF538 family protein.
LOC_Os02g57240	0.346021		0.409836		Voltage-gated potassium channel beta-1 subunit, putative, expressed
LOC_Os07g22650	0.30581	0.358423			xylulose kinase like protein, putative, expressed
OS.15983.1.S1_AT	0.0708717		0.0865052	0.0792393	unknow
LOC_Os02g44330	0.353357		0.338983	0.320513	YbaK/prolyl-tRNA synthetases associated domain containing protein, expressed
LOC_Os07g08770	0.423729	0.367647	0.371747	0.200401	YGGT family protein, expressed
LOC_Os01g70160	0.362319				Zinc finger, C3HC4 type family protein, expressed
LOC_Os01g66970	0.263158				Zinc finger, C3HC4 type family protein, expressed
LOC_Os02g09060	0.371747				Zn-finger in ubiquitin-hydrolases and other protein, expressed
