# Supplementary material for: Comparative Transcriptome Profiling of Chilling Stress Responsiveness in Two Contrasting Rice Genotypes
Source: PLoS One. 2012 Aug 17;7(8):e43274. doi: 10.1371/journal.pone.0043274 (PMC3422246; doi:10.1371/journal.pone.0043274)
Supplement: Table S8 — Common DEGs in LTH and IR29 during LR chilling stress. (XLS) [file pone.0043274.s010.xls]

## Sheet: Table S8
Table S8. Common DEGs in LTH and IR29 at LR chilling stress
Gene Name	LTH8	LTH24	LTH48	IR8	IR24	IR48	Annotation
LOC_Os02g065			14.93			8.62	Armadillo/beta-catenin-like repeat family protein, expressed
Os09g0509700		4.97	6.38	9.06	6.63	9.29	CCT motif family protein, expressed
Os02g0724000			2.64		3.2	3.85	CCT motif family protein, expressed
Os03g0710100			5.21		5.48	6.41	Tat binding protein 1 containing protein, expressed
Os10g0563200	3.16	3.57	3.96	3.05	3.02	3.6	armadillo/beta-catenin repeat family protein
Os06g0130000	2.92		3.28	3.67			Spastin, putative, expressed
Os06g0491800	2.65	2.54		3.41	3.73	3.56	AC transposase
Os12g0632000		2.67	3.29			2.51	Glycine-rich RNA-binding protein GRP1A
Os03g0795200	2.55			2.56	4.18	4.98	pentatricopeptide, putative, expressed
Os03g0624800		2.69	2.79		2.5	2.73	pentatricopeptide, putative, expressed
Os06g0622900		2.45	3.41		2.53	2.9	RNA recognition motif family protein, expressed
Os04g0472400			2.24	2.35	2.63	2.88	RNA-binding region RNP-1
Os02g0203000	3.21	4.32	4.04	0.287356			Concanavalin A-like lectin/glucanase domain containing protein.
Os08g0535400	2.47			2.34			DHHC zinc finger domain containing protein, expressed
Os07g0622200	3.12	4.93	6.16		2.74	3.27	Phospho-2-dehydro-3-deoxyheptonate aldolase 1
Os12g0626400		2.69	2.77	0.227273	0.352113		Phytoene synthase, chloroplast precursor, putative, expressed
Os03g0713000			3.32			2.85	Threonine dehydratase biosynthetic
Os02g0300700		3.88	7.78			4.95	Eukaryotic translation initiation factor 1A, putative, expressed
LOC_Os03g58040			2.62		2.92	3.46	Glutamate dehydrogenase, putative, expressed
Os03g0132000		2.44	2.83		3.13	4.18	AMP-binding enzyme family protein
Os01g0860800	3.09	4.33	7.22	2.47	3.43	4.71	Glycoside hydrolase, family 17 protein.
Os01g0860800			4.57	2.87	4.29	4.06	Glycosyl hydrolases family 17 protein, expressed
Os04g0652700		3.23	5.4		3.12	6.72	S1/P1 Nuclease family protein, expressed
Os07g0274700		6.14	6.44		3.46	3.69	senescence-associated protein, putative, expressed
Os07g0598200	2.35	2.59	3.06	2.29	2.3	2.47	circadian clock coupling factor, putative, expressed
Os03g0427000	2.42	2.52	2.52	2.49	2.6	2.73	circadian clock coupling factor, putative, expressed
Os02g0618200	3.62	4.8	5.15		3.26	3.94	Two-component response regulator-like PRR1
Os01g0314100	2.8		2.79	2.74	2.5	3.49	2-oxo acid dehydrogenases acyltransferase family protein
Os04g0506100		2.59	2.75	2.65			leucine-rich repeat transmembrane protein kinase
Os04g0592400		2.66	3.09			2.66	Lipoprotein, type 6 family protein.
Os01g0876400		8.76	16.46			5.39	membrane protein, putative, expressed
Os02g0612900		3.04	3.66	0.45045			Outer membrane lipoprotein blc precursor, putative, expressed
LOC_Os03g40700			2.65			2.63	Presenilin family protein, expressed
Os11g0704800		7.57	17.01			6.6	rhomboid family protein, putative, expressed
Os07g0693500		2.36	3.12			2.29	AMP deaminase
Os03g0650200		4.46	10.5	0.0987167	0.170648		Cytochrome P450 family protein, expressed
Os12g0268000			8.49	0.355872			Cytochrome P450 family protein, expressed
Os12g0256000			3.07			5.5	Esterase, putative, expressed
Os01g0940100			5			4.48	Hexokinase 1, putative, expressed
Os02g0316200	3.04	4.48	6.63	2.8	3.67	5.14	Kelch motif family protein, expressed
Os02g0626400	2.73		3.24			2.4	Phenylalanine ammonia-lyase, putative, expressed
Os02g0626400	3.87	3.39	5.92		3.84	4.5	Phenylalanine ammonia-lyase, putative, expressed
Os02g0627100			12.55	7.95	11.13	14.38	Phenylalanine ammonia-lyase, putative, expressed
Os03g0297600			2.68	2.9	3.98	4.74	Streptomyces cyclase/dehydrase family protein, expressed
Os04g0466700			3.15			0.374532	Agmatine deiminase
Os06g0215600		5.35		6.01			12-oxophytodienoate reductase 2
Os09g0520700	2.57	2.59	2.86		2.53	2.7	DEAD/DEAH box helicase family protein, expressed
Os02g0250400	2.6	2.73	3.14			2.46	GDSL-like Lipase/Acylhydrolase family protein, expressed
Os01g0881600		3.4	3.69	3.82	4.65	4.08	Photosystem II reaction center J protein.
Os04g0236400		3.09		4.87	4.59	4	Photosystem Q, putative, expressedtive, expressed
Os02g0122800	2.9	3.06	3.43	3.17	2.78	2.94	Arginine/serine-rich splicing factor RSP41
Os11g0547000	3.19	5.43	6.17		3.98	4.86	Adagio 3, putative, expressed
Os02g0293500		2.6	2.7		2.29	2.53	ATP-dependent Clp protease ATP-binding subunit clpX
Os02g0799000	4.52	8.09	9.33		4.31	5.29	DNA-binding protein phosphatase 2C, putative, expressed
Os04g0527000			3.74	5.14	5.73	5.66	GRAM domain-containing protein, putative, expressed
Os04g0635800		8.86	14.95	7.26	14.38	25.17	N-terminal acetyltransferase complex ARD1 subunit homolog
Os08g0498400	2.57				2.74		O-methyltransferase family protein, expressed
Os02g0819500			19.1			13.4	OTU-like cysteine protease family protein, expressed
Os01g0720400	4.94	5.91	5.75		4.56	5.19	Phosphatase, putative, expressed
Os02g0217600	2.39	2.79	2.99			2.39	Serine/threonine protein phosphatase PP2A-3 catalytic subunit, putative, expressed
Os01g0631200			3.33	0.240385			Tetrapyrrole Methylases family protein, expressed
Os06g0208700			2.72	2.33	3.35	5.36	tyrosine specific protein phosphatase family protein
Os06g0159600		3.82	4.78	11.13	6.34	8.14	U box domain containing protein.
Os09g0493500		5.46	10.57			3.09	ubiquitin fusion degradation protein, putative, expressed
Os07g0509800			3.53	0.115473	0.337838		5'-adenylylsulfate reductase 2
Os02g0748800	6.99	7.53	9.35	8.08	9.25	12.38	Glutaredoxin family protein, expressed
LOC_Os09g37240		7.05	12.76			6.08	Glutathione S-transferase, C-terminal domain containing protein
Os01g0954000			3.43	0.115473		0.132626	NADPH:quinone oxidoreductase, putative, expressed
Os06g0255100			3.17	0.232558	0.277778		oxidoreductase, 2OG-Fe oxygenase family protein, expressed
Os03g0405900		3.48	6.03			3.46	PDI, putative, expressed
Os04g0628200		5.37	9.96		9	27.36	Peroxidase 1 precursor, putative, expressed
Os09g0559600			2.57	0.328947		0.303951	Thioredoxin family protein, expressed
Os01g0242600			2.64	2.45	3.02	3.34	C2 domain-containing protein, putative, expressed
Os07g0678600		4.28	5.29			2.78	CBL-interacting serine/threonine-protein kinase 15
Os11g0113700	3.19	2.82			2.75	3.38	CBL-interacting serine/threonine-protein kinase 15
Os12g0288400	2.45			3.16			Copine domain containing protein.
Os07g0631700	2.73		3.47	4.3	3.34	3.36	EF hand family protein, expressed
Os02g0221800		2.62	3.03			3.25	EF hand family protein, expressed
Os05g0577500		10.12		25.12			EF hand family protein, expressed
Os02g0770800		9.39	4.9		5.06	3.93	Nitrate reductase, putative, expressed
Os01g0629900	3.42	4.23	6.14	3.51	3.23	4.45	Protein kinase domain containing protein, expressed
Os02g0807000	6.65	7	5.69		6.31	9.57	Protein kinase domain containing protein, expressed
Os02g0625300	16.41	22.81	21.65	5.54			Protein kinase domain containing protein, expressed
Os06g0646400		2.21				2.38	Protein kinase domain containing protein, expressed
Os05g0566400		2.89	3.17		2.65	2.49	Protein kinase domain containing protein, expressed
Os09g0513600		3.44	5.83		3.41	6.11	Protein kinase domain containing protein, expressed
Os04g0548400		3.49	4.38		2.9	5.34	Protein kinase domain containing protein, expressed
Os01g0629900			4.78	3.08	2.79	3.59	Protein kinase domain containing protein, expressed
Os09g0513600			2.61		3.02	4.6	Protein kinase domain containing protein, expressed
Os05g0134200	2.92	4.46	5.99			3.54	Protein phosphatase 2C containing protein, expressed
Os11g0109000			4.01			4.92	protein phosphatase 2c, putative, expressed
Os07g0277600			5.33			2.63	Protein translation factor SUI1 homolog (GOS2 protein).
Os03g0407900	4.09	6.68	10.11	4.92	6.99	9.55	serine/threonine-protein kinase NAK, putative, expressed
Os06g0496800	3.44	3.75	4.73		3.18	3.71	Serine/threonine-protein kinase receptor precursor, putative, expressed
LOC_Os01g579	3.73	5.18	5.29	7.35	9.48	8.34	Serine/threonine-protein kinase RLCKVII, putative, expressed
Os12g0163400			3.2			2.62	Tubby protein, putative, expressed
Os09g0546900		5.28	5.01			3.83	auxin induced protein, putative, expressed
Os06g0597000			6.23		5.44	8.61	Auxin-induced protein 22B, putative, expressed
Os12g0601400			3	3.99			Auxin-induced protein 22D, putative, expressed
Os07g0182400	3.51			2.89			AUX/IAA family protein, expressed
Os04g0519700	6.03	9.4	17.06		3.63	7.39	Auxin response factor 16, putative, expressed
Os03g0342900	22.06	20.82	31.02	18.29			Dormancy/auxin associated protein, expressed
Os10g0510400			3.22	4	4.08	3.81	dehydration-responsive family protein, putative, expressed
Os01g0883900			2.73	4.53	4.34	4.74	dehydration-responsive protein, putative, expressed
Os06g0698600		3.66	4.54		4.08	5.34	Exo70 exocyst complex subunit family protein, expressed
Os12g0119800			4.22			3.12	Harpin-induced protein 1 containing protein, expressed
Os12g0468300			3.82			15.96	NB-ARC domain containing protein, expressed
Os02g0756600			30.84	36.93			Phi-1-like phosphate-induced protein, putative, expressed
Os08g0485000			3.7	11.36	8.93	9.72	Phosphate-induced protein 1 conserved region containing protein, expressed
Os09g0363600	2.3	2.51			2.36		transducin family protein, putative, expressed
Os02g0638900	2.66	3.05	3.46		2.32	2.51	WD-40 repeat family protein, putative, expressed
Os05g0346200	3.14	6.18	9.61		4.55	6.1	AP2 domain containing protein, expressed
Os06g0222400	3.31			2.74			AP2 domain containing protein, expressed
Os09g0286600	4.25			3.09			AP2 domain containing protein, expressed
Os01g0224100	10.2	14.33	23.91			11.37	AP2 domain containing protein, expressed
Os01g0752500			2.59	0.136986	0.271003		AP2 domain containing protein, expressed
Os04g0649100			3.13			3.31	AP2 domain containing protein, expressed
Os01g0131600	2.39	2.72	2.97			2.3	AP2 domain containing protein, expressed
Os07g0580500			3.45	3.81	5.66	5.45	BES1/BZR1 homolog protein 1, putative, expressed
Os01g0814700	2.68	3.66	4.39	2.53	2.95	3.53	F-box domain containing protein, expressed
Os10g0502900	2.43	3.43	4.93		2.95	3.58	F-box domain containing protein, expressed
Os12g0511000	3.95	5.64	6.47			3.2	F-box domain containing protein, expressed
Os01g0653700		2.8	3.29		2.79	2.76	F-box domain containing protein, expressed
Os07g0196900			2.46	3.99	3.51	3.47	F-box domain containing protein, expressed
Os04g0555000			2.55	2.98	3.07	3.08	GRAS family transcription factor containing protein, expressed
Os04g0600900			6.32	10.53	11.93	15.99	growth-regulating factor, putative, expressed
Os10g0561800	2.66	3.37	3.73			2.24	HD-ZIP protein N terminus containing protein, expressed
Os01g0235700		2.68	3.65		2.8	3.86	Helix-loop-helix DNA-binding domain containing protein
Os05g0455200	3.5		4.12	5.09	3.84	3.47	homeodomain protein JUBEL2, putative, expressed
Os01g0848400			5.86	5.27	7.07	8.01	homeodomain protein JUBEL2, putative, expressed
Os01g0733200	4.05	3.95	4.58		3.34	4.09	HSF-type DNA-binding domain containing protein, expressed
Os01g0603300	3.91	3.63	3.75	2.97	4.2	4.85	MCB2 protein, putative, expressed
Os02g0641300	3.79	9.46	8.96	6.52	6.99	10.5	Myb-like DNA-binding domain containing protein, expressed
LOC_Os01g13740		4.8	5.98			3.36	myb-like DNA-binding domain, SHAQKYF class family protein
Os03g0327800			3.74			0.225225	NAC domain transcription factor, putative, expressed
Os07g0684800		3.5	4.5			2.31	NAC-domain containing protein 21/22, putative, expressed
Os06g0131700			20.73	8.15	17.16	23.91	NAM protein.
Os06g0131700	3.8	3.33			6.81	7.92	No apical meristem protein, expressed
Os02g0147800		2.63	3.94			3.46	PHD-finger family protein, expressed
Os11g0234200			12.78		21.14	102.87	PHD-finger family protein, expressed
Os02g0147800			4.96			5.31	PHD-finger family protein, expressed
Os08g0105000			3.07			2.7	PHD-finger family protein, expressed
Os01g0922600			2.61	3.33	3.58	4.15	SBP domain containing protein, expressed
Os10g0432300	3.37	6.03	9.95			4.26	TATA-box binding protein 1, putative, expressed
Os01g0812000			2.74		3.39	3.57	Transcription factor GAMYB, putative, expressed
Os01g0808100	2.67	2.4		3.02			Transcription factor HBP-1b, putative, expressed
Os01g0970500	3.26	7.94	14.3			5.69	Transcription initiation factor IIA gamma chain, putative, expressed
Os03g0321700		5.08	9.28			5.23	WRKY DNA binding domain containing protein, expressed
Os01g0186000		7.81		10.27			WRKY DNA binding domain containing protein, expressed
Os09g0466400	3.96	5	3.61		2.81	3.5	ZF-HD protein dimerisation region containing protein, expressed
Os05g0525900	5.23	3.19		18.08	9.13	10.44	Zinc finger C-x8-C-x5-C-x3-H type family protein, expressed
Os01g0192000	4.89	4.41	5.34	5.49		5.88	zinc finger family protein, putative, expressed
Os01g0158900		3.48	3.63			3.87	zinc finger family protein, putative, expressed
Os07g0581400			5.68	5.87	5.22	7.26	Zinc finger, C2H2 type family protein, expressed
Os09g0478600	3.63		3.33	2.86	2.84	2.97	Zinc finger, C3HC4 type family protein, expressed
Os03g0149800	3.82		3.94		4.98	8.17	Zinc finger, C3HC4 type family protein, expressed
Os01g0212700	15.95	26.83	35.24	15.31	34.09	42.64	Zinc finger, C3HC4 type family protein, expressed
Os01g0692700		2.63	2.96		2.88	3.42	Zinc finger, C3HC4 type family protein, expressed
Os05g0179000		6.28	7.41			5.26	Zinc finger, C3HC4 type family protein, expressed
Os06g0125800			3.16			3.12	Zinc finger, C3HC4 type family protein, expressed
Os01g0303600			3.4		4.63	5.68	Zinc finger, C3HC4 type family protein, expressed
Os01g0692700			2.41		2.6	2.79	Zinc finger, C3HC4 type family protein, expressed
Os01g0791500		2.78	2.91	3.07	3.74	4.06	ATP synthase a chain
Os07g0108800	5.93	6.64	9.36		7.69	12.03	calcium-activated outward-rectifying potassium channel 6
Os05g0120700	2.32	2.98	4.01		2.89	3.63	Calcium-transporting ATPase 1, endoplasmic reticulum-type
Os03g0203700	4.14	3.86	4.85	9.8			Calcium-transporting ATPase 2
Os02g0465900			2.87			2.71	ChaC-like protein, expressed
Os07g0557100	4.85	10.75	13		5.2	8.71	equilibrative nucleoside transporter, putative, expressed
LOC_Os03g45710			4.51	13.79	14.94	13.53	ferredoxin family protein, expressed
Os07g0523400			2.87		3.09	3.81	Glucose-6-phosphate/phosphate translocator 2
Os01g0727100			3.71	7.63			Glycosyl transferase family 8 protein, expressed
Os06g0247000	3.24	3.59	4.31	3.15	6.07	8.23	glycosyl transferase family 8 protein, putative, expressed
Os03g0300000	2.5				3.09	3.87	Glycosyltransferase 5, putative, expressed
Os03g0567600	2.39	3.17	4.05		3.1	4.24	glycosyltransferase, putative, expressed
Os09g0518000		3.83	5.42		3.56	6.02	UDP-glucoronosyl and UDP-glucosyl transferase family protein
Os01g0734800		6.36	12.77	0.359712			UDP-glucoronosyl and UDP-glucosyl transferase family protein
Os05g0528000			2.99			2.72	UDP-glucoronosyl and UDP-glucosyl transferase family protein
Os07g0593400			12.45			4.92	Got1-like family protein, expressed
Os02g0585100			5.59	14.1			heavy metal-associated domain containing protein, expressed
Os01g0686200			6.6		0.334448	0.260417	Limonoid UDP-glucosyltransferase, putative, expressed
Os02g0201500		5.9	9.57			5.12	Mitochondrial carrier protein, expressed
LOC_Os02g560			5.15		2.7		MoeZ/MoeB domain containing protein, expressed
Os10g0554200			5.17		5.94	10.76	Nitrate/chlorate transporter, putative, expressed
Os04g0388700		2.52	3.64	3.13	3.73	4.55	Nodulin-like domain containing protein.
Os01g0609300		6.78	16.5		3.7	7.65	PDR5-like ABC transporter, putative, expressed
Os04g0401700	2.63	4.8	4.14		4.38	4.97	Potassium transporter 1, putative, expressed
Os04g0401700	3.08	5.97	4.87	2.8	5.65	6.51	Potassium transporter 1, putative, expressed
Os11g0107600			2.93			4.79	PRA1 family protein, expressed
Os08g0525000			2.92	3.55	4.32	4.4	Ras GTPase family protein.
Os02g0159700	5.22	12	22.09			2.63	SCO1/SenC family protein, expressed
Os03g0218400			6.73				Sugar carrier protein C, putative, expressed
Os03g0144800			5.59		4.42	6.41	Xyloglucan galactosyltransferase KATAMARI 1
Os01g0772400		3.04	3.42			2.63	aromatic-rich family protein, putative, expressed
Os10g0462200	2.91	2.62	2.78	2.43			Conserved hypothetical protein.
Os03g0765400	16.47	16.15	24.42	17.27			Conserved hypothetical protein.
Os01g0235200		3.4	4.41			3.34	Conserved hypothetical protein.
Os01g0566100		4.5	5.61	5.33	5.04	8.05	Conserved hypothetical protein.
Os01g0550300		12.5	16.93		4.92	5.94	Conserved hypothetical protein.
Os01g0373800		34.58	49.71	15.98	8.89		Conserved hypothetical protein.
Os02g0690000			2.25	6.27	5.35	7.1	Conserved hypothetical protein.
Os08g0535900			3.29	2.98			Conserved hypothetical protein.
Os05g0586400			3.71			6.01	Conserved hypothetical protein.
Os01g0363500	2.7	2.77	2.83	2.37	2.98	2.89	expressed protein
LOC_Os03g08820	2.27	2.95	2.69		2.49	2.78	expressed protein
Os07g0246600	2.66	3.36	3.84			2.45	expressed protein
Os10g0516500	2.84					3.01	expressed protein
Os01g0185400	2.93	3.73	6.96	2.33	2.67	2.99	expressed protein
Os01g0814400	3.02	3.66	4.39		2.89	3.3	expressed protein
Os12g0620600	3.19	2.61	2.57	2.81			expressed protein
Os03g0762700	3.2	3.05			3.14	2.98	expressed protein
Os05g0344400	3.29	2.7	3.26	2.52			expressed protein
Os04g0688000	3.44	4.22	4.74	3.6	5.35	6.69	expressed protein
Os02g0127900	3.71	6.45	10.29			3.85	expressed protein
Os07g0516300	4.14	4.38	5.64			4.08	expressed protein
Os04g0649600	4.61	4.54	5.48			2.99	expressed protein
Os01g0612600	6.09	9.41	12.08	2.66	4.27	5.83	expressed protein
Os02g0702100	6.3	12.39	13.68		10.17	9.55	expressed protein
Os02g0162600	6.87	6.27			0.398406	0.165563	expressed protein
Os06g0202700	7.37	11.39	20.2			11.21	expressed protein
Os02g0328600		2.64	3.17	2.54	2.81	3.29	expressed protein
Os01g0815400		2.77	2.71	0.2849			expressed protein
Os05g0311500		2.93	3.3	0.30303			expressed protein
Os01g0906000		3.14	4.21			2.65	expressed protein
Os08g0339200		3.14	6.39			4.38	expressed protein
Os06g0693700		3.26	3.97			2.41	expressed protein
Os04g0661200		3.26	4.76			4.33	expressed protein
Os07g0618700		3.35	4.36	4.58			expressed protein
Os08g0559000		3.44	5.39			2.36	expressed protein
Os05g0578100		3.78	5.71			3.85	expressed protein
Os03g0351700		4.02	5.16	5.36	6.05	11.37	expressed protein
Os01g0198500		5.73	9.44	3.75		6.91	expressed protein
Os01g0776700		6.92	6.4		4.64		expressed protein
Os05g0482600			2.52			2.52	expressed protein
Os01g0179300			2.7			2.68	expressed protein
Os05g0176700			2.75	2.99			expressed protein
Os02g0631000			2.78			2.78	expressed protein
Os01g0179400			2.81			2.82	expressed protein
Os12g0498300			2.82			2.38	expressed protein
Os01g0917200			2.9		2.36	3.13	expressed protein
LOC_Os06g43950			2.92			3.33	expressed protein
Os07g0637200			2.95	2.43			expressed protein
Os05g0468600			3		2.91	3.92	expressed protein
Os03g0172100			3.14	3.07	4.03	3.62	expressed protein
Os02g0197900			3.15			2.71	expressed protein
Os12g0548200			3.17			3.08	expressed protein
Os02g0566700			3.37		3.18	5.22	expressed protein
Os05g0188100			3.56		4.87	11.47	expressed protein
Os04g0413900			3.69	3.36	2.54	3.21	expressed protein
Os02g0827400			3.75	0.246305			expressed protein
Os03g0336700			3.84			4.37	expressed protein
Os06g0297700			3.93		3.17	4.22	expressed protein
Os01g0698000			3.95		2.56	3	expressed protein
Os10g0561200			4.08			3.72	expressed protein
Os01g0188200			4.68		2.81	4.88	expressed protein
Os06g0675200			5.6	13.68			expressed protein
Os05g0593000			5.75		4.26	7.9	expressed protein
Os07g0516400			17.13	6.71		14	expressed protein
Os04g0166600			3.43	5.82	7.32	9.33	expressed protein
Os03g0185500			2.89			2.99	expressed protein
Os11g0118200	7.58	26.45	61.98			5.38	expressed protein
Os11g0130200		3.31	4.01	0.233645			expressed protein
Os04g0661200			3.68	2.63	3.05	3.8	expressed protein
Os06g0297700			3.66		3.28	4.26	expressed protein
Os02g0197900			2.77			2.64	expressed protein
LOC_Os01g456	3.57			5.45			hypothetical protein
Os05g0130600		4.41	6.44	10.78	13.62		hypothetical protein
Os09g0525700		14.54	28.78		8.01	17.48	hypothetical protein
LOC_Os01g74620			6.7	8.8	12.61	11.65	hypothetical protein
Os01g0745300		3.54	3.95			5.91	hypothetical protein
Os09g0493000	6.67	15.45	20.15		7.22	7.3	hypothetical protein
Os12g0164800			2.42		2.56	2.62	hypothetical protein
Os01g0745300			2.47	2.29	2.87	3.74	hypothetical protein
Os01g0745300			2.4		2.4	3.15	hypothetical protein
Os03g0247200		4.72		4.53		3.89	Hypothetical protein.
Os06g0225400			8.27			8.59	Hypothetical protein.
Os10g0522400			2.77	2.67	2.69	2.56	retrotransposon protein, putative, Ty1-copia subclass
Os09g0338500			3.89			3.45	S276, putative, expressed
Os05g0545500	2.65		2.87	2.9	2.84	3.95	transposon protein, putative, CACTA, En/Spm sub-class
Os01g0584100			3.9	3.38	3.78	5.2	transposon protein, putative, CACTA, En/Spm sub-class, expressed
Os12g0616400			4.3	4.51			transposon protein, putative, unclassified, expressed
Os03g0162500			3.84	4.38	4.3	4.59	uncharacterized plant-specific domain TIGR01615 family protein, expressed
Os03g0161100			3.63	4.72		5.36	Viral A-type inclusion protein repeat containing protein, expressed
Os01g0747800	3.33	3.33	3.65	2.65	2.95	3.04	VQ motif family protein, expressed
OS.17946.1.A1_X_AT	8.85			6.14			unknown
OSAFFX.32312.1.S1_AT	5.86	6.21	7.92	5.54	8.79	6.43	unknown
OSAFFX.32346.1.S1_AT	4.02	3.68	4.86			2.79	unknown
OSAFFX.8236.1.A1_X_AT	3.23	4.07	3.84	4.91			unknown
OS.23978.1.A1_AT	2.54	2.84	3.22	3	3.17	3.32	unknown
LOC_Os02g57920		4.74	6.68				unknown
OS.24338.1.A1_AT			10.52	9.21	16.84	18.11	unknown
OSAFFX.10394.1.S1_X_AT			7.58		2.83		unknown
OSAFFX.32339.1.S1_X_AT			7.2			14.05	unknown
OS.26604.1.S1_X_AT			5.66	7.33	9.89	8.94	unknown
OSAFFX.32313.1.A1_AT			5.41	3.24	4.56		unknown
OS.15328.1.A1_AT			4.61			3.48	unknown
OSAFFX.32348.1.A1_X_AT			3.54	4.4	5.63		unknown
OS.26744.1.A1_AT			3.36		2.75	3.68	unknown
OSAFFX.1590.1.S1_X_AT			3.32	3.92	5.38	4.75	unknown
OSAFFX.32309.1.S1_AT			3.19	7.09	7.39	6.4	unknown
Os03g0161800	0.4329	0.406504	0.353357	0.177305	0.0938086	0.102669	1,2-dihydroxy-3-keto-5-methylthiopentene dioxygenase
Os07g0641700	0.169492	0.200401	0.144509	0.389105	0.384615	0.288184	10 kDa chaperonin, putative, expressed
Os03g0266300		0.269542	0.250627		0.361011		17.4 kDa class I heat shock protein, putative, expressed
Os01g0106900	0.357143	0.4		0.196464	0.191205	0.078064	1-deoxy-D-xylulose 5-phosphate reductoisomerase, chloroplast precursor
Os06g0192600			0.3003			0.42735	26S protease regulatory subunit 7, putative, expressed
Os02g0600100		0.27027	0.166389		0.301205	0.221729	26S proteasome non-ATPase regulatory subunit 6, putative, expressed
Os03g0655700		0.344828	0.259067			0.442478	3-isopropylmalate dehydrogenase 2, chloroplast precursor, putative, expressed
Os04g0376300			0.334448			0.384615	3-oxoacyl-reductase, chloroplast precursor, putative, expressed
Os07g0229900		0.333333	0.21692		0.355872	0.285714	40S ribosomal protein S12, putative, expressed
Os06g0134000			0.308642		0.371747	0.21978	40S ribosomal protein S20, putative, expressed
Os11g0634500			0.261097			0.318471	40S ribosomal protein S29, putative, expressed
Os05g0407100	0.074129	0.129534	0.0604961	0.026434	0.0390016	0.0470146	4F5 protein family protein
Os05g0388500		0.383142	0.255102			0.438596	50S ribosomal protein L1, putative, expressed
Os03g0169400	0.377358	0.221239	0.148368		0.297619		50S ribosomal protein L18, chloroplast precursor, putative, expressed
Os01g0924000	0.425532	0.378788	0.235294			0.378788	50S ribosomal protein L27, chloroplast precursor, putative, expressed
Os08g0436800			0.390625		0.42735	0.348432	60S ribosomal protein L34, putative, expressed
Os09g0413500			0.236967			0.3367	60S ribosomal protein L34, putative, expressed
Os09g0413500			0.28169			0.364964	60S ribosomal protein L34, putative, expressed
Os02g0797200			0.37594		0.436681	0.348432	60S ribosomal protein L39, putative
Os09g0529100			0.371747			0.42735	6-phosphogluconolactonase family protein, expressed
Os02g0491400	0.123153	0.0766284	0.0447027	0.157233			70 kDa peptidylprolyl isomerase, putative, expressed
Os08g0525600	0.240964	0.172414	0.141844	0.288184	0.212766	0.18797	70 kDa peptidylprolyl isomerase, putative, expressed
Os01g0963600	0.246914				0.3367		ABA/WDS induced protein, expressed
Os04g0588600	0.302115	0.248756	0.133869	0.299401	0.295858	0.204082	ABC transporter family protein, expressed
Os10g0415900	0.364964	0.208333	0.130719		0.377358	0.2849	acetyltransferase, GNAT family protein, expressed
Os10g0415900		0.199601	0.124224		0.381679	0.294985	acetyltransferase, GNAT family protein, expressed
Os08g0102000			0.2849			0.362319	acetyltransferase, GNAT family protein, expressed
Os08g0242700		0.381679	0.189753	0.3663	0.371747	0.23753	ACT domain-containing protein, putative, expressed
Os05g0438800	0.238663	0.215517	0.112486	0.337838		0.276243	Actin-1, putative, expressed
Os03g0227000			0.429185			0.3861	Adaptin N terminal region family protein, expressed
Os03g0699300		0.282486	0.123762			0.326797	Adenylosuccinate synthetase, chloroplast precursor, putative, expressed
Os03g0208900			0.384615		0.398406	0.380228	ADP-glucose pyrophosphorylase family protein, putative, expressed
Os02g0128600		0.371747	0.285714		0.411523	0.307692	ADP-ribosylation factor, putative, expressed
Os06g0196300	0.202429			0.283286		0.3003	AhpC/TSA family protein, expressed
Os10g0517400	0.363636			0.298507			aldo/keto reductase family protein, putative, expressed
Os03g0438100			0.294985			0.2457	Allene oxide cyclase precursor (EC 5.3.99.6) (Allene oxide cylase).
Os04g0470700	0.285714	0.147275	0.106724			0.4	Amino acid transporter c (Fragment).
Os07g0205700			0.389105		0.409836	0.292398	aminopeptidase P, cytosolic, putative, expressed
Os09g0362800			0.343643	0.357143	0.238095	0.257732	aminopeptidase, putative, expressed
Os02g0806900		0.342466	0.168634		0.201613	0.254453	aminotransferase, classes I and II family protein, expressed
Os03g0252800			0.414938			0.344828	aminotransferase, classes I and II family protein, expressed
Os05g0317200			0.284091		0.364964	0.325733	AMP-binding enzyme family protein, expressed
Os09g0470000		0.289855	0.115741			0.285714	anion transporter family protein, expressed
Os03g0851700	0.389105			0.346021	0.337838	0.255754	Ankyrin repeat domain protein 2, putative, expressed
Os07g0448400			0.27933		0.389105		Aquaporin PIP2.2, putative, expressed
Os02g0666200			0.259067		0.423729		Aquaporin RWC3, putative, expressed
Os01g0975900			0.0695894	0.0454959			Aquaporin TIP1.1, putative, expressed
Os06g0548000			0.330033			0.330033	Aspartate aminotransferase, mitochondrial precursor, putative, expressed
Os03g0299900		0.304878	0.204082			0.371747	Aspartate aminotransferase, putative, expressed
Os01g0967900			0.269542			0.33557	Aspartyl aminopeptidase, putative, expressed
Os02g0686400		0.413223	0.344828		0.384615	0.294985	Aspartyl-tRNA synthetase, putative, expressed
Os05g0597200			0.362319		0.409836		AT hook motif family protein, expressed
Os05g0148700			0.164474	0.395257		0.2457	ATA15 protein, putative, expressed
Os10g0580800		0.358423	0.244499			0.404858	ATP-dependent Clp protease proteolytic subunit 3, putative, expressed
Os05g0592100	0.328947	0.223214	0.13587	0.328947	0.3003	0.210526	ATP-dependent Clp protease proteolytic subunit, putative, expressed
Os07g0202100			0.383142		0.440529	0.35461	ATP-dependent RNA helicase An3, putative, expressed
Os03g0669000	0.378788	0.297619	0.406504		0.378788	0.328947	ATP-dependent RNA helicase DDX47, putative, expressed
Os11g0100100		0.230947	0.0997009			0.2849	Autophagy-related protein 8 precursor, putative
Os08g0109400		0.298507	0.136986	0.327869	0.37037	0.226757	AUX/IAA family protein, expressed
Os01g0919800			0.294985	0.143062	0.114286		Auxin Efflux Carrier family protein, expressed
Os04g0563000		0.238095	0.221729		0.310559	0.307692	axi 1, putative, expressed
Os04g0637000	0.364964	0.333333	0.263852	0.389105	0.200401	0.183486	Basic leucine zipper protein (Liguleless2).
Os02g0321800			0.16129		0.205339	0.165563	B-cell receptor-associated 31-like family protein.
Os09g0515200		0.393701	0.396825		0.331126	0.249377	Beta 7 subunit of 20S proteasome.
Os01g0866600			0.438596			0.421941	BolA-like family protein, putative, expressed
Os01g0279800		0.219298	0.0987167		0.280899	0.194175	BRASSINOSTEROID INSENSITIVE 1-associated receptor kinase 1 precursor
Os12g0162400			0.276243			0.460829	Calcineurin B-like protein 3, putative, expressed
Os02g0729400			0.294118	0.384615		0.325733	calcium sensing receptor, putative, expressed
Os07g0619200		0.235849	0.113507		0.3367	0.156006	Calcium-binding EF-hand domain containing protein.
Os02g0122600	0.327869	0.225734	0.283286		0.425532	0.403226	calcium-binding protein, putative, expressed
Os05g0507300		0.310559	0.161551	0.314465	0.333333	0.208333	Calreticulin-3 precursor, putative, expressed
Os02g0708100		0.332226	0.253165	0.362319	0.344828	0.240964	carbamoyl-phosphate synthase, small subunit family protein, expressed
Os09g0431600	0.332226	0.34965	0.315457		0.440529	0.401606	CBS domain containing protein, expressed
Os02g0818000	0.389105	0.189036	0.136986			0.303951	CBS domain containing protein, expressed
Os08g0196700	0.0535045			0.0893655			CCAAT-binding transcription factor subunit B family protein, expressed
Os03g0784800			0.383142			0.41841	Cell differentiation protein rcd1, putative, expressed
Os04g0466100	0.325733	0.2849	0.210084		0.273224	0.206612	cell division protein FtsH, putative, expressed
Os03g0426900	0.304878			0.299401	0.383142	0.35461	Chaperone clpB 1, putative, expressed
Os01g0600900	0.252525	0.083612	0.0526039			0.23753	Chlorophyll a-b binding protein 2, chloroplast precursor, putative, expressed
Os09g0296800			0.229358	0.353357	0.357143		Chlorophyll a-b binding protein E, chloroplast precursor, putative, expressed
Os07g0562700			0.2849			0.326797	Chlorophyll a-b binding protein of LHCII type III, chloroplast precursor, putative, expressed
Os10g0324900			0.383142		0.355872	0.353357	chromdomain-containing protein CRD101, putative, expressed
Os05g0551000			0.277008	0.367647			CHY zinc finger family protein, expressed
Os10g0181600		0.331126				0.261097	CMV 1a interacting protein 1, putative, expressed
Os07g0656500	0.393701	0.244499	0.156006			0.303951	CobN/magnesium chelatase family protein
Os06g0730800		0.35461	0.170068		0.369004	0.231481	coiled-coil domain containing 12, putative, expressed
Os10g0400900			0.363636		0.358423	0.342466	Colon cancer-associated protein Mic1-like containing protein, expressed
Os01g0770100	0.347222	0.16835	0.0919963			0.383142	condensation domain-containing protein, putative
Os01g0940600	0.102775	0.0475964		0.183486	0.0927644		Conserved hypothetical protein.
Os10g0206500	0.252525	0.222717	0.0860585	0.184502	0.148588	0.117371	Conserved hypothetical protein.
Os06g0202300	0.367647		0.225734	0.298507	0.306748	0.262467	Conserved hypothetical protein.
Os10g0412600	0.367647		0.181818	0.355872	0.328947	0.338983	Conserved hypothetical protein.
Os06g0360300		0.266667	0.110254	0.3663	0.324675	0.178253	Conserved hypothetical protein.
Os02g0216300		0.31746	0.26178	0.381679	0.341297	0.274725	Conserved hypothetical protein.
Os02g0718000		0.289017	0.17331	0.390625	0.219298		Conserved hypothetical protein.
Os07g0646600			0.260417	0.401606	0.307692	0.214133	Conserved hypothetical protein.
Os05g0516100	0.271003		0.225225		0.185529		Conserved hypothetical protein.
Os01g0168300			0.223714		0.367647	0.342466	Conserved hypothetical protein.
Os04g0274400		0.276243	0.229358		0.377358	0.334448	Conserved hypothetical protein.
Os09g0109800		0.383142	0.236967		0.3861	0.289855	Conserved hypothetical protein.
Os03g0851500			0.283286		0.390625		Conserved hypothetical protein.
Os06g0157800			0.3125		0.392157	0.33557	Conserved hypothetical protein.
Os07g0253000			0.228833			0.15674	Conserved hypothetical protein.
Os02g0823600			0.401606			0.31348	Conserved hypothetical protein.
Os12g0614000			0.278552			0.371747	Conserved hypothetical protein.
Os01g0680600	0.3663	0.319489	0.303951			0.404858	Conserved hypothetical protein.
Os03g0197400			0.320513		0.403226	0.334448	COP9 signalosome complex subunit 4, putative, expressed
Os10g0552800		0.155763	0.153846		0.126103		Cortical cell delineating protein precursor, putative, expressed
Os01g0495900	0.338983	0.280899	0.15456			0.337838	CRS2-associated factor 1, putative, expressed
Os01g0209000			0.346021			0.420168	curculin-like lectin family protein, putative, expressed
Os09g0110300		0.288184		0.314465	0.21978	0.195312	cyclase family protein, putative, expressed
Os08g0319900			0.374532			0.409836	cyclase family protein, putative, expressed
Os02g0649800			0.108342			0.17762	Cytochrome b5, putative, expressed
Os10g0546600			0.082713	0.222222			Cytochrome P450 family protein, expressed
Os06g0129900		0.223214	0.14881		0.42735		Cytochrome P450 family protein, expressed
Os03g0371400	0.199601	0.25974		0.248139	0.26738	0.147493	Cytochrome P450 family protein.
Os08g0447000		0.240964	0.140845		0.393701	0.328947	D-3-phosphoglycerate dehydrogenase, chloroplast precursor, putative, expressed
LOC_Os05g09550	0.271739	0.162866	0.17452	0.295858		0.141044	Der1-like family protein, expressed
Os12g0567200		0.4	0.255102			0.404858	Diaminopimelate epimerase, putative, expressed
Os05g0160000			0.436681			0.3663	Dihydrolipoyl dehydrogenase, mitochondrial precursor, putative, expressed
Os02g0101400			0.297619	0.425532		0.306748	D-isomer specific 2-hydroxyacid dehydrogenase, NAD binding domain containing protein
Os03g0221700			0.406504	0.289017	0.293255	0.337838	D-mannose binding lectin family protein, expressed
Os03g0792500		0.440529	0.346021			0.389105	DNA polymerase III clamp loader subunit, C-terminal domain containing protein.
Os01g0238600			0.25		0.327869	0.229358	DNA-binding protein, putative, expressed
Os07g0636100		0.278552	0.273973	0.297619	0.162338		DNA-binding storekeeper protein, putative, expressed
Os12g0560400	0.406504	0.341297	0.282486	0.390625	0.291545	0.200803	DNA-directed RNA polymerase II 14.5 kDa polypeptide, putative, expressed
Os01g0180800	0.35461	0.229358	0.172414	0.253807	0.166389	0.143472	dnaK protein, expressed
Os07g0178700	0.185529	0.199203	0.0512295	0.012219			early light-inducible protein ELIP, putative, expressed
Os07g0619400			0.268097	0.367647		0.180505	EF hand family protein, expressed
Os06g0691600		0.261097	0.178891			0.226244	EF hand family protein, expressed
Os02g0722300			0.315457		0.347222		Endomembrane protein 70 containing protein, expressed
LOC_Os02g398	0.406504	0.26455	0.219298	0.352113	0.217865	0.146413	Enhancer of rudimentary family protein, expressed
Os10g0552900		0.26455	0.167504		0.34965	0.31746	Enoyl-CoA hydratase, putative, expressed
Os04g0445200			0.440529	0.390625	0.393701	0.25974	enzyme of the cupin superfamily, putative, expressed
Os07g0186400		0.289855	0.269542		0.348432	0.290698	ES43, putative, expressed
Os09g0460300	0.188679			0.0695894			esterase, putative, expressed
Os01g0580000		0.340136	0.265957			0.310559	Esterase, putative, expressed
Os03g0296400		0.282486	0.184502		0.404858	0.265957	Eukaryotic translation initiation factor 2 alpha subunit family protein, expressed
Os07g0124500		0.383142	0.341297		0.371747	0.257732	Eukaryotic translation initiation factor 3 subunit 8, putative, expressed
Os10g0569200		0.338983	0.27933		0.444444	0.347222	Eukaryotic translation initiation factor 3 subunit 9, putative, expressed
LOC_Os06g483	0.34965	0.347222		0.37594	0.318471	0.383142	Eukaryotic translation initiation factor 5, putative, expressed
Os02g0557600		0.4329	0.37037	0.416667	0.358423	0.26738	eukaryotic translation initiation factor SUI1 family protein, putative, expressed
Os02g0557600			0.338983		0.390625	0.347222	eukaryotic translation initiation factor SUI1 family protein, putative, expressed
Os01g0763700	0.232019	0.192308	0.134953	0.404858	0.3861	0.251889	Exo70 exocyst complex subunit family protein.
Os10g0140700	0.19305		0.228833	0.0384615			expressed protein
Os10g0205700	0.274725		0.247525	0.0476417			expressed protein
Os03g0729000	0.218341			0.0967118	0.113766	0.095511	expressed protein
Os02g0773500	0.0658328			0.127551			expressed protein
Os02g0775300			0.332226	0.142653	0.134409	0.10395	expressed protein
Os02g0622500	0.235849		0.309598	0.150376	0.210526	0.228311	expressed protein
Os11g0209000	0.254453	0.178571	0.113636	0.181818	0.146628	0.0766284	expressed protein
Os07g0413800	0.11274	0.0951475	0.196464	0.19305	0.255102		expressed protein
Os05g0232200			0.260417	0.217865	0.209644	0.176367	expressed protein
Os10g0536500	0.318471	0.188679	0.130548	0.219298	0.377358	0.244499	expressed protein
Os04g0639200			0.194553	0.234742	0.31746	0.236967	expressed protein
Os05g0574700	0.390625			0.248139	0.241546	0.19084	expressed protein
Os01g0912700			0.340136	0.255102	0.304878	0.229358	expressed protein
Os01g0276900	0.37594			0.273224			expressed protein
Os08g0114100			0.299401	0.275482	0.292398	0.232019	expressed protein
Os12g0460100			0.27933	0.275482	0.35461	0.242131	expressed protein
Os06g0294000	0.165289	0.100301		0.283286	0.140647	0.0714286	expressed protein
Os02g0216300	0.321543	0.20202	0.0967118	0.304878	0.240385	0.195695	expressed protein
Os01g0692300	0.251889	0.27248	0.239234	0.309598	0.304878	0.205761	expressed protein
Os09g0332100	0.170648	0.0853971	0.11236	0.31348	0.304878	0.249377	expressed protein
Os02g0129300	0.127877	0.134771	0.150376	0.320513		0.311526	expressed protein
Os02g0169000	0.236407			0.322581	0.25		expressed protein
Os12g0438400	0.130548	0.167504	0.102775	0.331126	0.297619	0.232558	expressed protein
Os03g0381300	0.266667	0.166667	0.149925	0.333333	0.315457	0.259067	expressed protein
Os01g0585300		0.341297	0.325733	0.33557	0.320513	0.187266	expressed protein
Os08g0254900		0.246914	0.337838	0.338983	0.212314		expressed protein
Os02g0658300		0.37594	0.269542	0.344828	0.255102	0.192678	expressed protein
Os03g0851200			0.254453	0.344828	0.363636	0.215983	expressed protein
Os06g0703800		0.384615	0.298507	0.346021		0.280899	expressed protein
Os08g0521800			0.384615	0.34965		0.280899	expressed protein
Os01g0141600			0.414938	0.350877		0.3367	expressed protein
Os03g0109700			0.309598	0.35461			expressed protein
Os07g0546200		0.141044		0.363636	0.308642		expressed protein
Os01g0171800			0.37037	0.369004			expressed protein
Os02g0697700	0.340136	0.298507	0.176678	0.37594	0.261097	0.205761	expressed protein
Os01g0929200	0.324675		0.265957	0.378788			expressed protein
Os02g0139100	0.303951		0.358423	0.381679	0.332226	0.383142	expressed protein
Os02g0637900			0.202429	0.3861	0.308642	0.266667	expressed protein
Os02g0833400	0.363636	0.350877	0.257732	0.387597	0.458716	0.341297	expressed protein
Os06g0264800	0.321543	0.223214	0.139665	0.390625	0.311526	0.181488	expressed protein
Os01g0504100		0.199203		0.392157		0.414938	expressed protein
Os04g0692200	0.320513			0.396825			expressed protein
Os06g0152800	0.287356	0.308642	0.248139	0.396825			expressed protein
Os12g0276100		0.364964	0.253165	0.398406	0.409836	0.3003	expressed protein
Os01g0920200		0.3003	0.240964	0.4	0.303951	0.22779	expressed protein
Os09g0132600	0.390625	0.276243	0.30303	0.401606	0.316456	0.236967	expressed protein
Os07g0260300			0.403226	0.404858			expressed protein
Os03g0581600	0.398406	0.231481	0.117786	0.406504	0.266667	0.210526	expressed protein
Os07g0109700		0.344828	0.282486	0.411523	0.334448	0.242718	expressed protein
Os12g0276100		0.3663	0.225225	0.421941		0.33557	expressed protein
Os01g0104100	0.420168	0.337838	0.27933	0.4329	0.392157	0.324675	expressed protein
Os03g0826800			0.2457	3.03			expressed protein
Os02g0103900		0.198413	0.18622		0.245098		expressed protein
Os03g0670000			0.384615		0.257732	0.202429	expressed protein
LOC_Os03g568		0.332226	0.246305		0.294118	0.191939	expressed protein
Os09g0361300	0.31746	0.263158	0.20284		0.307692		expressed protein
Os03g0226700	0.398406	0.238663	0.192308		0.31746	0.232019	expressed protein
Os02g0824700		0.25	0.152905		0.31746	0.263158	expressed protein
Os02g0730500		0.291545	0.280899		0.355872	0.286533	expressed protein
Os02g0225300		0.301205	0.204918		0.369004	0.327869	expressed protein
Os12g0541400		0.301205	0.174216		0.381679	0.310559	expressed protein
Os05g0228400	0.436681				0.398406	0.283286	expressed protein
Os02g0731600	0.318471	0.230415	0.14881		0.406504	0.2457	expressed protein
Os04g0665800			0.251889		0.414938	0.249377	expressed protein
Os09g0133800			0.374532		0.414938	0.320513	expressed protein
Os02g0223700		0.30581			0.416667	0.35461	expressed protein
Os02g0664700		0.438596	0.371747		0.41841	0.319489	expressed protein
Os05g0367100			0.392157		0.42735	0.33557	expressed protein
Os01g0250600			0.383142		0.440529		expressed protein
Os10g0467000		0.328947				0.20202	expressed protein
Os06g0493100			0.311526			0.226757	expressed protein
Os04g0276600			0.180832			0.228833	expressed protein
Os01g0238500	0.299401	0.141044	0.0705716			0.246914	expressed protein
Os07g0179500	0.183824	0.0919963	0.0969932			0.276243	expressed protein
Os01g0332900			0.296736			0.280899	expressed protein
Os07g0599000			0.222222			0.296736	expressed protein
Os03g0749900		0.254453	0.138122			0.299401	expressed protein
Os02g0581100			0.236407			0.316456	expressed protein
Os03g0137300			0.338983			0.319489	expressed protein
Os02g0622400			0.37594			0.327869	expressed protein
Os02g0100200		0.277778	0.34965			0.332226	expressed protein
Os04g0559200	0.334448	0.211416	0.174825			0.33557	expressed protein
Os07g0607200			0.37594			0.341297	expressed protein
Os01g0973400	0.44843	0.373134	0.241546			0.350877	expressed protein
Os01g0595400		0.352113	0.331126			0.359712	expressed protein
Os05g0490900			0.26738			0.362319	expressed protein
Os01g0198900			0.2			0.363636	expressed protein
Os02g0744000			0.166945			0.3663	expressed protein
Os01g0676200	0.343643	0.325733	0.361011			0.367647	expressed protein
Os04g0105700			0.203252			0.37037	expressed protein
Os03g0804400			0.33557			0.373134	expressed protein
Os02g0658300			0.406504			0.377358	expressed protein
Os02g0592500			0.357143			0.381679	expressed protein
Os04g0528100	0.37037	0.33557	0.227273			0.384615	expressed protein
Os07g0485600			0.294985			0.396825	expressed protein
Os11g0526200			0.342466			0.401606	expressed protein
Os07g0609000			0.395257			0.416667	expressed protein
Os11g0110100		0.248139	0.176056			0.416667	expressed protein
Os01g0362000			0.325733			0.421941	expressed protein
Os09g0372400			0.332226			0.42735	expressed protein
Os03g0381200		0.255102	0.175439		0.350877	0.302115	F-actin capping protein beta subunit, putative, expressed
Os03g0841900			0.280899	0.341297			FAD dependent oxidoreductase family protein, expressed
Os09g0248100	0.3003				0.297619		Fasciclin domain containing protein, expressed
Os02g0103800			0.367647	0.35461			Ferredoxin-NADP reductase, leaf isozyme, chloroplast precursor, putative, expressed
Os04g0678200	0.408163	0.185185	0.138313			0.33557	fiber protein Fb34, putative, expressed
LOC_Os09g325			0.143885		0.25974	0.244499	FK506-binding protein 2-1 precursor, putative, expressed
Os05g0458100		0.442478			0.438596	0.348432	FK506-binding protein 4, putative, expressed
Os06g0663800	0.408163	0.308642	0.189036	0.420168		0.362319	FK506-binding protein, putative, expressed
Os12g0123500			0.253165			0.254453	GDA1/CD39 family protein, expressed
Os02g0744900	0.374532	0.236967	0.14556			0.295858	Geranylgeranyl hydrogenase, putative, expressed
Os07g0633100		0.215983	0.2331	0.383142			glucan endo-1,3-beta-glucosidase 4 precursor, putative, expressed
Os09g0424200	0.228311	0.176056		0.308642	0.225734		glutamine amidotransferase class-I family protein, expressed
Os10g0369000			0.22779		0.334448	0.253165	glutamyl-tRNA synthetase family protein, expressed
Os01g0368900		0.191571	0.0694444	0.324675	0.269542	0.0914077	Glutaredoxin-like family protein
Os12g0175500	0.395257	0.294985	0.355872			0.291545	glutaredoxin-related protein, expressed
Os02g0814800			0.231481			0.257732	glutathione S-transferase C-terminal domain-containing protein, putative, expressed
Os10g0525400		0.199203	0.227273			0.377358	Glutathione S-transferase, N-terminal domain containing protein, expressed
Os12g0210300	0.373134	0.222222	0.102881			0.239234	Glutathione S-transferase, putative, expressed
Os11g0642800			0.277008			0.319489	glutathione synthetase family protein, expressed
Os06g0317200			0.369004	2.92			Glycine rich protein family protein, expressed
Os12g0485000	0.41841	0.341297	0.21692			0.393701	Glycoprotease family protein, expressed /// LOC_Os01g19140 // Glycoprotease family protein, expressed
Os05g0366600			0.328947		0.34965	0.221239	Glycosyl hydrolase family 1 protein, expressed
Os02g0602800			0.30581		0.377358	0.331126	Got1-like family protein, expressed
Os06g0609400			0.226244		0.322581	0.247525	GTPase activating protein, putative
Os01g0732200		0.298507	0.207469			0.367647	GTP-binding protein, putative, expressed
Os01g0686800			0.247525		0.37594	0.250627	Guanine nucleotide-binding protein beta subunit, putative, expressed
Os02g0728600		0.310559	0.132275	0.416667	0.277778	0.197239	H/ACA ribonucleoprotein complex subunit 2, putative, expressed
Os03g0565200			0.236967	0.384615		0.323625	HAD-superfamily hydrolase, subfamily IA, variant 3 containing protein, expressed
Os11g0300400			0.166667	0.3861	0.341297	0.230947	haloacid dehalogenase-like hydrolase family protein, putative, expressed
Os11g0580800			0.333333			0.37594	HCF106 precursor protein, putative, expressed
Os01g0840100	0.065445	0.139082	0.253807	0.0398406	0.0904159	0.10582	Heat shock cognate 70 kDa protein, putative, expressed
Os05g0460000	0.090009		0.201613	0.0504796	0.0755287		Heat shock cognate 70 kDa protein, putative, expressed
Os03g0161900			0.194175	0.207039	0.302115	0.248139	Heat shock factor protein 1, putative, expressed
Os08g0500700	0.17452	0.169205		0.147059	0.139082	0.231481	Heat shock protein 82, putative, expressed
Os06g0716100			0.344828			2.66	Heat shock protein DnaJ family protein.
Os09g0526600	0.113122	0.124378	0.0867303	0.0769231	0.0777001	0.084317	HSF-type DNA-binding domain containing protein, expressed
Os02g0758000	0.118343			0.0665779	0.226757		Hsp20/alpha crystallin family protein, expressed
Os04g0675500	0.186567			0.0591716		0.238663	DnaJ domain containing protein, expressed
Os01g0239100	0.293255	0.208333	0.27933		0.301205		DnaJ domain containing protein, expressed
Os06g0592500	0.222222		4.24	0.0660066			Helix-turn-helix family protein, expressed
Os03g0101300	0.348432	0.347222	0.228311	0.3861		0.364964	Hexose carrier protein HEX6, putative, expressed
Os10g0539900			0.136986	0.41841			hexose transporter, putative, expressed
Os02g0709200		0.3663	0.255102			0.325733	Histidinol-phosphate aminotransferase, chloroplast precursor, putative, expressed
Os05g0466600			0.326797			0.340136	Histone H4, putative, expressed
Os01g0557100	0.35461		0.250627	0.284091	0.27248	0.13947	hydrolase, alpha/beta fold family protein, expressed
Os01g0595600			0.315457	0.342466	0.362319	0.271003	hydrolase, alpha/beta fold family protein, expressed
Os05g0590300	0.246914	0.194553	0.0847458			0.3003	hydrolase, alpha/beta fold family protein, expressed
LOC_Os02g133			0.149925	0.348432		0.190476	hydrolase, NUDIX family protein, expressed
Os09g0540500			0.347222		0.408163	0.277008	hydroxyproline-rich glycoprotein family protein, putative, expressed
Os05g0516100	0.250627		0.201613		0.223214	0.310559	hypothetical protein
Os07g0164200	0.280112	0.166389	0.159744		0.239234		hypothetical protein
Os03g0733000			0.434783		0.321543	0.2457	hypothetical protein
Os07g0646300			0.309598		0.4329	0.338983	hypothetical protein
Os07g0633800			0.252525		0.456621		hypothetical protein
LOC_Os12g36930			0.197239			0.322581	hypothetical protein
Os09g0453100			0.215517			0.37594	hypothetical protein
LOC_Os03g26770			0.361011			0.392157	hypothetical protein
Os07g0620500			0.444444	0.434783	0.27248	0.208333	Hypothetical protein.
Os01g0939400		0.323625	0.246914			0.333333	Hypothetical protein.
Os05g0298900			0.238663			0.380228	Hypothetical protein.
Os02g0168700	0.250627				0.166667		immunophilin, putative, expressed
Os08g0320400		0.431034	0.31348		0.363636	0.307692	Indole-3-glycerol phosphate synthase, chloroplast precursor, putative, expressed
Os11g0216900		0.322581	0.194932	0.27933	0.2849	0.168067	Initiation factor 2 subunit family protein, expressed
Os04g0463400	0.183486	0.143678	0.10627	0.265252	0.296736	0.311526	Integral membrane protein, expressed
Os01g0867700			0.33557		0.263158	0.283286	integral membrane Yip1 family protein, putative, expressed
Os02g0105500			0.31348		0.398406	0.285714	IQ calmodulin-binding motif family protein, expressed
Os04g0602900			0.359712		0.440529	0.387597	Isoprenylcysteine carboxyl methyltransferase family protein, expressed
Os05g0573700		0.369004	0.263158			0.348432	Ketol-acid reductoisomerase, chloroplast precursor, putative, expressed
Os05g0295800			0.325733			0.440529	Lactoylglutathione lyase, putative, expressed
Os07g0694700			0.346021	0.258398	0.238095	0.208333	L-ascorbate peroxidase 2, cytosolic, putative, expressed
Os05g0407200	0.374532	0.280899	0.2		0.384615	0.333333	LEC14B protein, putative, expressed
Os11g0173500		0.291545	0.176991		0.334448	0.246305	Leucine Rich Repeat family protein, expressed
Os09g0378300		0.271003	0.217865			0.431034	leucyl-tRNA synthetase family protein, expressed
Os11g0143500		0.315457	0.242131		0.28169	0.234742	L-galactono-1,4-lactone dehydrogenase, putative, expressed
Os04g0253000		0.378788	0.201613		0.361011	0.236967	linker histone H1 and H5 family protein, expressed
Os02g0286200			0.389105		0.37037	0.340136	lipase class 3 family protein, putative, expressed
Os04g0657500	0.30581	0.250627	0.0983284	0.298507	0.280112	0.176678	Lipase family protein, expressed
Os07g0479200			0.343643		0.408163	0.398406	Mannose-P-dolichol utilization defect 1 protein homolog, putative, expressed
Os03g0709000	0.27027	0.359712		0.30303	0.175131	0.158228	MAPEG family protein, expressed
Os03g0572900			0.321543	0.247525	0.211864	0.143062	MATE efflux family protein, expressed
Os10g0557900	0.374532	0.284091	0.277008		0.358423	0.248139	Matrixin family protein, expressed
Os02g0775100	0.323625	0.231481	0.143678	0.358423	0.342466	0.295858	Metal tolerance protein C3, putative, expressed
Os02g0829500			0.26178	0.392157		0.37594	metallo-beta-lactamase family protein, putative, expressed
Os05g0404600			0.293255		0.374532	0.326797	methyl-binding domain protein MBD101, putative, expressed
Os10g0397800		0.340136				0.392157	Mitochondrial carrier protein, expressed
Os01g0732000			0.322581			0.377358	Mitochondrial import receptor subunit TOM7-1 (Translocase of outer membrane 7 kDa subunit 1).
Os07g0159800			0.331126		0.350877	0.251256	ML domain protein, putative, expressed
Os09g0280600			0.268817		0.41841	0.408163	Mnd1 family protein, expressed
Os02g0558300			0.37037			0.315457	molybdopterin converting factor, subunit 1 family protein, expressed
Os08g0151800			0.425532		0.440529	0.406504	Monodehydroascorbate reductase, chloroplast precursor, putative, expressed
Os01g0200500		0.318471	0.206186			0.357143	MPPN domain containing protein, expressed
Os08g0566900		0.406504	0.225734		0.4	0.367647	Mpv17/PMP22 family protein.
Os08g0155100			0.421941		0.310559	0.290698	MSP domain containing protein, expressed
Os05g0426000		0.277008	0.235849	0.308642	0.293255	0.218341	MtN3/saliva family protein, expressed
Os03g0699400			0.358423		0.436681	0.369004	N-acetyltransferase 5, putative, expressed
Os04g0403500			0.390625	0.302115	0.35461	0.288184	NAD dependent epimerase/dehydratase family protein, expressed
Os03g0405000			0.277778		0.303951	0.30581	NAD dependent epimerase/dehydratase family protein, expressed
Os02g0816800		0.310559	0.176678		0.31746	0.253165	NAD dependent epimerase/dehydratase family protein, expressed
Os11g0591100			0.320513			0.34965	NAD dependent epimerase/dehydratase family protein, expressed
Os10g0113900			0.19084			0.299401	NADH-dependent oxidoreductase 2, putative, expressed
Os10g0113100		0.320513	0.31746			0.310559	NADH-dependent oxidoreductase 2, putative, expressed
Os05g0380300		0.363636	0.332226		0.290698	0.311526	NB-ARC domain containing protein, expressed
Os06g0287700			0.371747	0.3003	0.34965	0.284091	NBS-LRR disease resistance protein homologue.
Os08g0102100			0.404858		0.389105	0.357143	Nicalin precursor, putative, expressed
Os02g0814900	0.404858	0.359712	0.265252			0.374532	nicotinamide-nucleotide adenylyltransferase, putative, expressed
Os05g0133100		0.315457	0.178571	0.37037	0.330033	0.195695	Nitrogen regulatory protein P-II, putative, expressed
Os10g0210500			0.257732			0.204918	nodulin MtN21 family protein, putative, expressed
Os01g0117900	0.204918	0.15625	0.13624			0.362319	nodulin MtN21 family protein, putative, expressed
Os04g0474800		0.304878	0.140647			0.304878	Non-cyanogenic beta-glucosidase precursor, putative, expressed
Os04g0474900		0.338983	0.224719			0.31746	Non-cyanogenic beta-glucosidase precursor, putative, expressed
Os12g0266000		0.381679	0.359712		0.346021	0.275482	Non-protein coding transcript, unclassifiable transcript.
Os11g0116000	0.362319	0.118624	0.27027		0.434783	0.271003	Nonspecific lipid-transfer protein precursor, putative, expressed
Os06g0231300	0.235294	0.201207	0.194932	0.209205	0.151976	0.15528	Nuclear migration protein nudC, putative, expressed
Os05g0519900		0.380228	0.25		0.306748	0.307692	Oligosaccharyl transferase STT3 subunit homolog, putative, expressed
Os08g0520300		0.326797	0.266667		0.315457	0.2457	oligouridylate-binding protein, putative, expressed
LOC_Os07g279			0.171527	0.246914	0.230947	0.136799	O-methyltransferase family protein
Os06g0110100			0.409836		0.42735	0.341297	OSEYA1.
Os03g0565100		0.248139	0.310559	0.436681	0.217865	0.220751	OST3/OST6 family protein, putative, expressed
Os02g0164800		0.318471	0.257732			0.348432	OTU-like cysteine protease family protein, expressed
Os12g0225200		0.350877	0.333333	0.369004	0.403226	0.342466	outer envelope protein, putative, expressed
Os09g0245500		0.332226	0.211416		0.458716	0.325733	oxidoreductase, 2OG-Fe oxygenase family protein, expressed
Os04g0407800		0.257732	0.149031			0.225734	oxidoreductase, 2OG-Fe oxygenase family protein, expressed
Os10g0548000			0.34965	0.404858			oxidoreductase, short chain dehydrogenase/reductase family protein, expressed
Os01g0151700		0.265252	0.163666		0.30581	0.218818	oxidoreductase, short chain dehydrogenase/reductase family protein, expressed
Os07g0141400			0.195695			0.373134	Oxygen-evolving enhancer protein 2, chloroplast precursor, putative, expressed
Os08g0104300		0.348432	0.226757	0.292398	0.231481		PA domain containing protein, expressed
Os06g0494000			0.315457		0.411523	0.303951	Paired amphipathic helix repeat containing protein.
Os06g0325500		0.4	0.314465		0.380228	0.268817	Pantothenate kinase 4, putative, expressed
Os11g0673100		0.331126	0.250627			0.332226	pentatricopeptide, putative
Os05g0365500		0.268817	0.322581		0.157978	0.123457	pentatricopeptide, putative, expressed
Os02g0118000	0.292398	0.2	0.118483		0.34965	0.2457	pentatricopeptide, putative, expressed
Os09g0375100			0.268817		0.358423	0.278552	pentatricopeptide, putative, expressed
Os05g0355200		0.285714	0.223214		0.378788		pentatricopeptide, putative, expressed
Os02g0690800		0.307692	0.204082			0.377358	Peptidase family M20/M25/M40 containing protein, expressed
Os01g0142100		0.37594	0.220751			0.367647	peptidase M50 family protein, putative, expressed
Os05g0277300			0.341297			0.436681	Peptide chain release factor 1, putative, expressed
LOC_Os01g449	0.331126	0.343643	0.276243	0.289017	0.334448	0.302115	peptide deformylase, putative
Os01g0284700	0.408163	0.294118	0.220264			0.373134	Peptidyl-prolyl cis-trans isomerase, chloroplast precursor, putative, expressed
Os11g0602900	0.355872	0.194932	0.0963391			0.380228	peptidyl-prolyl cis-trans isomerase, cyclophilin-type family protein, expressed
Os12g0145500			0.195312		0.390625	0.373134	peptidyl-prolyl cis-trans isomerase, FKBP-type family protein, expressed
Os06g0130500		0.346021	0.243902		0.383142	0.3861	Peptidyl-prolyl cis-trans isomerase-like 3, putative, expressed
Os01g0132800			0.326797			0.330033	peptidyl-tRNA hydrolase family protein, expressed
Os07g0677200			0.185529			0.15748	Peroxidase 2 precursor, putative, expressed
Os02g0245100		0.387597			0.293255	0.236967	Peroxisomal targeting signal 2 receptor, putative, expressed
Os02g0564100		0.319489	0.167224			0.343643	PHD finger protein, putative, expressed
Os02g0564100		0.390625	0.273973			0.465116	PHD finger protein, putative, expressed
Os01g0218900			0.287356			0.353357	PHD-finger family protein, expressed
Os03g0748200		0.4	0.223714			0.390625	PHD-finger family protein, expressed
Os01g0832000	0.401606	0.307692	0.179211	0.425532		0.318471	phosphatidate cytidylyltransferase family protein, expressed
Os08g0500800	0.242131	0.189036	0.137552	0.197628	0.201613	0.167504	Phosphoribosylglycinamide formyltransferase, chloroplast precursor, putative, expressed
Os12g0601200		0.169492	0.130719		0.260417	0.198413	phosphoribulokinase/uridine kinase family protein, putative, expressed
Os08g0560900		0.30581	0.156006		0.374532	0.225734	Photosystem I reaction center subunit II, chloroplast precursor, putative, expressed
Os05g0560000			0.204082			0.273973	Photosystem I reaction center subunit VI, chloroplast precursor, putative, expressed
Os12g0189400			0.308642			0.182815	Photosystem I reaction centre subunit N, chloroplast precursor, putative, expressed
Os03g0343900		0.396825	0.196078			0.355872	Photosystem II reaction centre X protein containing protein, expressed
Os01g0363300	0.324675	0.25641	0.209644	0.378788	0.374532	0.299401	plant integral membrane protein TIGR01569 containing protein, expressed
Os11g0621000			0.4		0.387597	0.296736	Plant viral-response family protein, expressed
Os09g0572700			0.218341	0.215517	0.195695	0.196464	Plastocyanin-like domain containing protein, expressed
Os06g0218600		0.113895	0.0739098		0.186916	0.125945	Plastocyanin-like domain containing protein, expressed
Os03g0333300		0.383142	0.258398			0.446429	possible Photosystem II reaction center Psb27 protein, putative, expressed
Os05g0335800		0.292398		0.297619			POT family protein, expressed
Os05g0428700			0.232019	0.285714	0.191939		Potassium channel AKT2/3, putative, expressed
Os03g0397500		0.408163				0.31746	Pre-mRNA splicing factor PRP17, putative, expressed
Os02g0564500		0.408163	0.307692		0.395257	0.327869	pRGR1, putative, expressed
Os05g0568900			0.328947	0.344828	0.352113	0.249377	Protease Do-like 1, chloroplast precursor, putative, expressed
Os03g0387100		0.320513	0.171527			0.27933	Proteasome subunit alpha type 2, putative, expressed
Os06g0176000			0.306748		0.291545	0.236967	Proteasome subunit alpha type 4 (EC 3.4.25.1) (20S proteasome alpha subunit C) (20S proteasome subunit alpha-3).
Os08g0548900			0.309598		0.413223	0.316456	Proteasome subunit alpha type 7, putative, expressed
Os02g0770000			0.377358			0.383142	Proteasome subunit beta type 6 precursor, putative, expressed
Os08g0171100		0.328947	0.172712		0.416667	0.288184	Protein BABY BOOM 2, putative, expressed
Os05g0480000			0.309598	0.373134			Protein kinase domain containing protein, expressed
Os09g0237600			0.333333		0.3003	0.257069	Protein kinase domain containing protein, expressed
Os09g0355400		0.243902	0.151286	0.342466	0.240964	0.214133	Protein kinase domain containing protein.
Os01g0201200	0.380228			0.0725689	0.0267308		protein kinase, putative, expressed
Os06g0663900	0.4	0.306748	0.294985	0.416667	0.353357	0.359712	protein kinase, putative, expressed
Os06g0663900		0.262467	0.3003		0.403226		protein kinase, putative, expressed
Os02g0260400			0.17301		0.367647		Protein of unknown function DUF37 family protein.
Os08g0464000	0.201613	0.127389	0.0815661	0.332226	0.231481	0.180505	Protein of unknown function DUF704 domain containing protein.
Os04g0470300		0.3663	0.240385		0.295858	0.233645	Protein of unknown function UPF0136 family protein.
Os10g0370000		0.398406	0.268817		0.4	0.361011	Protein phosphatase 2C containing protein, expressed
Os01g0552300	0.383142		0.380228	0.396825		0.325733	Protein phosphatase 2C PPH1, putative, expressed
Os05g0270400		0.37037			0.416667	0.325733	Protein phosphatase inhibitor family protein.
Os06g0677500			0.348432		0.411523		Protein prenyltransferase alpha subunit repeat containing protein, expressed
Os11g0482100			0.413223		0.44843	0.395257	Protein transport protein Sec24-like CEF, putative, expressed
Os02g0168500		0.208768	0.166945	0.395257	0.187617	0.163934	protein-O-fucosyltransferase 1, putative, expressed
Os04g0678700	0.191205	0.0919963	0.13624		0.131752	0.110865	Protochlorophyllide reductase A, chloroplast precursor, putative, expressed
Os01g0260700			0.3663		0.390625	0.327869	Purine-rich single-stranded DNA-binding protein, putative, expressed
Os05g0110600			0.392157			0.446429	Rab5-interacting family protein.
Os12g0155200			0.266667			0.396825	rac GTPase activating protein 1, putative, expressed
Os01g0640800	0.350877	0.367647	0.3125	0.44843	0.42735	0.367647	radical SAM enzyme, Cfr family protein, expressed
Os11g0456000			0.211416		0.18622		Rapid ALkalinization Factor family protein, expressed
Os10g0503800	0.190476	0.156986	0.160256	0.359712	0.363636	0.247525	Remorin, C-terminal region family protein, expressed
Os07g0142000	0.337838	0.278552	0.209205	0.342466	0.258398	0.175747	Reticulon family protein, expressed
Os11g0588300			0.371747	0.393701	0.35461	0.242131	retrotransposon protein, putative, Ty1-copia subclass
Os11g0262600			0.151057			0.326797	retrotransposon protein, putative, unclassified
Os02g0596000	0.35461	0.250627	0.152439			0.398406	rhodanese family protein, putative, expressed
Os01g0911200			0.411523		0.434783	0.37594	Ribophorin II family protein.
Os02g0127700			0.340136			0.346021	Ribose-phosphate pyrophosphokinase 1, putative, expressed
Os02g0689700	0.322581	0.230415	0.25974		0.238095	0.138889	ribosomal protein L18 family protein, putative, expressed
Os07g0544900	0.409836	0.324675	0.149031	0.387597	0.26455		ribosomal protein L28 containing protein, expressed
Os10g0411700			0.340136			0.34965	Ribosomal protein S28.
Os10g0452800		0.363636	0.205761		0.384615	0.309598	Ribosomal RNA assembly protein mis3, putative, expressed
Os12g0420200			0.283286	0.273224		0.283286	RNA binding protein, putative, expressed
Os01g0316600	0.218341	0.265252	0.167224	0.156006	0.210526	0.173611	RNA recognition motif family protein
Os03g0265600	0.285714	0.294985	0.232019	0.222717	0.265957	0.25641	RNA recognition motif family protein, expressed
Os03g0265600	0.363636		0.296736	0.324675	0.37037	0.357143	RNA recognition motif family protein, expressed
Os08g0320100	0.4	0.25974	0.302115	0.342466	0.235849	0.205761	RNA recognition motif family protein, expressed
Os03g0374500	0.294118	0.2457	0.199203	0.352113	0.289855	0.306748	RNA recognition motif family protein, expressed
Os12g0136200		0.3003	0.176991		0.362319	0.276243	RNA recognition motif family protein, expressed
Os08g0567200		0.3663	0.246914		0.416667	0.297619	RNA recognition motif family protein, expressed
Os03g0152700			0.246914			0.350877	RNA-binding S4 domain containing protein.
Os03g0844900			0.255102	0.341297	0.371747	0.26738	S1 RNA binding domain containing protein, expressed
Os12g0137200			0.220264	0.212314			saccharopine dehydrogenase family protein, expressed
Os02g0782600			0.390625		0.326797	0.30581	SacI homology domain containing protein, expressed
Os04g0465000		0.355872	0.359712		0.393701		SAM domain family protein, expressed
Os01g0166700	0.373134		0.236967	0.274725	0.294985	0.21322	Saposin-like type B, region 1 family protein, expressed
Os01g0166700	0.421941	0.383142	0.226757	0.342466		0.225225	Saposin-like type B, region 1 family protein, expressed
Os01g0104800		0.2457	0.178571		0.235849	0.2079	Sas10/Utp3 family protein.
Os07g0209100	0.381679	0.22779	0.205761	0.318471	0.408163	0.341297	seed imbibition protein, putative, expressed
Os11g0432900			0.389105		0.421941	0.318471	Serine carboxypeptidase family protein, expressed
Os12g0409000	0.381679	0.289017	0.19802			0.367647	Serine hydroxymethyltransferase, mitochondrial precursor, putative, expressed
Os04g0432000			0.141044			0.26455	Serine/threonine-protein kinase SAPK7, putative, expressed
Os04g0136900		0.232019	0.130378		0.278552	0.198807	Serine-rich 25 kDa antigen protein, putative, expressed
Os11g0610900	0.350877	0.259067	0.251256			0.26738	seryl-tRNA synthetase family protein, expressed
Os01g0624500			0.251889			0.3861	SGS domain containing protein, expressed
LOC_Os07g22390			0.343643			0.373134	shoot gravitropism 2, putative, expressed
LOC_Os02g02530	0.119474	0.0890472	0.088574	0.19305	0.085034	0.130208	signal peptide peptidase family protein, expressed
Os06g0257200	0.325733	0.143678			0.297619	0.228833	Signal recognition particle, 9 kDa and 14 kDa protein family protein.
Os07g0486500	0.241546	0.177305	0.148588	0.421941		0.332226	small G protein family protein, putative, expressed
Os08g0151400		0.392157			0.384615	0.332226	small nuclear ribonucleoprotein E, putative, expressed
Os02g0531200			0.275482			0.377358	Sodium Bile acid symporter family protein, expressed
LOC_Os09g314	0.246305	0.253807	0.258398	0.18018	0.259067	0.248756	splicing factor U2af 38 kDa subunit, putative, expressed
Os01g0516600			0.3861		0.334448	0.285714	Stable protein 1.
Os02g0644100		0.21097	0.196078	0.390625	0.2331	0.253807	stress-inducible protein, putative, expressed
Os07g0614000	0.299401	0.297619	0.14771	0.302115	0.362319	0.204082	Strictosidine synthase family protein, expressed
Os05g0303000	0.271739	0.243902	0.231481	0.253807	0.238663	0.22779	Stromal 70 kDa heat shock-related protein, chloroplast precursor, putative, expressed
Os02g0143100			0.34965	0.413223	0.4	0.3367	sucrose phosphate phosphatase, putative, expressed
Os09g0322000			0.290698			0.309598	Sugar carrier protein A, putative, expressed
Os04g0454200		0.121951	0.302115			0.240964	Sugar transporter family protein, expressed
Os08g0561700		0.280899	0.226244			0.456621	Superoxide dismutase, chloroplast precursor, putative, expressed
Os04g0439100	0.299401	0.275482	0.273224	0.377358	0.3125	0.224215	T-complex protein 11 containing protein, expressed
Os04g0439100		0.395257	0.322581			0.294118	T-complex protein 11 containing protein, expressed
Os05g0383000			0.3861		0.322581	0.236407	Tetratricopeptide repeat protein 11, putative, expressed
Os02g0100300			0.325733	0.392157		0.390625	tetratricopeptide repeat, putative, expressed
Os02g0255700		0.240964	0.194175			0.280899	tetratricopeptide repeat, putative, expressed
Os02g0255700	0.280899	0.2079	0.156006			0.308642	tetratricopeptide repeat, putative, expressed
Os01g0679600			0.315457			0.378788	THAP domain protein 4, putative, expressed
Os01g0229600	0.0576701			0.059312			thioesterase family protein, expressed
Os02g0521700		0.328947	0.215517			0.414938	thioesterase family protein, putative, expressed
Os06g0665900		0.330033	0.172712		0.367647	0.245098	Thioredoxin family protein, expressed
Os01g0168200	0.373134	0.347222	0.3367	0.230947	0.225734	0.191571	Thioredoxin-like protein.
Os02g0538000	0.304878	0.239808	0.229885			0.324675	Threonyl-tRNA synthetase, putative, expressed
Os06g0705100	0.358423	0.261097	0.15015	0.363636	0.380228	0.235294	thylakoid lumenal 16.5 kDa protein, chloroplast precursor, putative, expressed
Os03g0711700			0.21322			0.429185	Transcription factor S-II family protein, expressed
Os08g0176900			0.357143		0.3367	0.348432	Transcription factor TGA4, putative, expressed
Os10g0443200		0.266667	0.150602			0.200401	Translin family protein, expressed
Os07g0496600		0.3861	0.291545			0.374532	transposon protein, putative, unclassified, expressed
Os05g0170900			0.323625	0.298507	0.362319	0.294985	Triose phosphate/phosphate translocator, non-green plastid, chloroplast precursor, putative, expressed
Os06g0183100		0.203252	0.166945		0.408163	0.3861	Two-component response regulator ARR12, putative, expressed
Os01g0952500	0.253807	0.30303	0.236407	0.225225	0.251256	0.188679	Two-component response regulator ARR8, putative, expressed
Os01g0770200	0.347222	0.19305		0.318471	0.298507	0.236407	Tyrosine/DOPA decarboxylase 2, putative, expressed
LOC_Os07g10500			0.3861			0.30581	Ubiquinol-cytochrome c reductase complex 14 kDa protein, putative
Os11g0497000			0.320513		0.355872	0.348432	ubiquitin activating enzyme, putative, expressed
Os09g0293400		0.3861	0.284091		0.286533	0.280899	Ubiquitin-conjugating enzyme E2.
Os02g0120600			0.30303	0.245098	0.217391	0.106496	Ubiquitin-conjugating enzyme E2-17 kDa 9, putative, expressed
Os10g0447100			0.392157			0.413223	Ubiquitin-conjugating enzyme E2-23 kDa, putative, expressed
Os11g0145400		0.33557	0.213675	0.319489	0.318471	0.212766	Ubiquitin-like protein 5, putative, expressed
Os06g0187500	0.126422			0.248756	0.174825		UDP-glucoronosyl and UDP-glucosyl transferase family protein, expressed
Os06g0593800			0.265957	0.257732	0.289017	0.215517	UDP-glucoronosyl and UDP-glucosyl transferase family protein, expressed
LOC_Os02g37690			0.307692			0.4	UDP-glucoronosyl and UDP-glucosyl transferase family protein, expressed
Os08g0206900			0.2849		0.414938	0.358423	UDP-N-acetylglucosamine pyrophosphorylase, putative, expressed
Os10g0122000	0.296736	0.143678	0.117233	0.309598	0.17762	0.170358	UDP-rhamnose:rhamnosyltransferase, putative, expressed
Os09g0109500			0.293255		0.359712	0.383142	UNC-50 family protein, putative, expressed
Os04g0108300	0.396825	0.243309	0.181159			0.401606	Uncharacterized ACR, COG1399 family protein, expressed
Os04g0108300		0.30581	0.21322			0.421941	Uncharacterized ACR, COG1399 family protein, expressed
Os01g0886000			0.348432			0.37037	Uncharacterized ACR, COG1678 family protein, expressed
Os08g0478100			0.328947			0.251256	Uncharacterized protein family UPF0029 containing protein, expressed
OS.50431.1.S1_AT			0.15015	0.196078			unknown
OS.50431.1.S1_AT			0.15015	0.196078			unknown
OSAFFX.26050.1.S1_AT	0.352113	0.160772	0.160514	0.223214	0.229885	0.197628	unknown
OS.51247.1.S1_AT			0.303951	0.31746	0.170358	0.0979432	unknown
OS.50776.1.S1_AT			0.384615		0.341297	0.180505	unknown
OS.5412.1.S1_AT	0.304878		0.358423		0.35461	0.27248	unknown
OS.50457.2.S1_AT		0.314465	0.176056			0.255102	unknown
OS.38200.1.S1_AT		0.308642	0.3663			0.323625	unknown
OS.10592.1.S1_AT		0.311526	0.217865			0.343643	unknown
Os01g0966500			0.396825		0.341297	0.322581	vacuolar protein sorting 55 family protein, putative, expressed
Os02g0273700		0.33557	0.206186			0.327869	VHS domain containing protein, expressed
Os08g0266600	0.253807	0.224215	0.19685		0.242131	0.205761	WD-40 repeat protein family, putative, expressed
Os10g0465000	0.266667	0.154321	0.10917			0.341297	WD-repeat protein 26, putative, expressed
Os01g0322800			0.306748			0.3861	Will die slowly protein, putative, expressed
Os07g0669100			0.239808			0.456621	Xylose isomerase, putative, expressed
Os03g0431100			0.252525			0.37037	XYPPX repeat containing protein.
Os11g0551800		0.343643	0.3861		0.423729	0.332226	Yippee-like protein At4g27740, putative, expressed
Os01g0834700	0.294118	0.217391	0.19305	0.315457	0.246305	0.2457	Zinc finger C-x8-C-x5-C-x3-H type family protein, expressed
Os01g0834700	0.242718	0.209205	0.174216	0.319489		0.259067	Zinc finger C-x8-C-x5-C-x3-H type family protein, expressed
Os08g0564500			0.393701			0.3861	Zinc finger protein 593, putative, expressed
Os02g0203700		0.324675	0.181159			0.210084	Zinc finger protein ZF2, putative, expressed
Os07g0631200	0.162338			0.0812348			Zinc finger, C3HC4 type family protein, expressed
LOC_Os03g17170			0.0935454	0.332226			Zinc finger, C3HC4 type family protein, expressed
Os06g0708900			0.411523			0.425532	Zinc knuckle family protein, expressed
Os02g0692700			0.411523	0.423729	0.33557	0.268817	zinc-binding family protein, putative, expressed
Os06g0141200			0.193798	0.383142		0.107759	Zn-finger in Ran binding protein and others containing protein, expressed
Os02g0116000			0.406504		0.409836	0.31348	Zn-finger, C2H2 type domain containing protein.
Os07g0615900	0.3861	0.238095	0.155039			0.331126	Zn-finger, GATA type domain containing protein.
