# Supplementary material for: Comparative Transcriptome Profiling of Chilling Stress Responsiveness in Two Contrasting Rice Genotypes
Source: PLoS One. 2012 Aug 17;7(8):e43274. doi: 10.1371/journal.pone.0043274 (PMC3422246; doi:10.1371/journal.pone.0043274)
Supplement: Table S9 — LTH-specific DEGs during LR chilling stress. (XLS) [file pone.0043274.s011.xls]

## Sheet: Table S9
Table S9. LTH-specific DEGs at LR chilling stress
TIGR Name	LTH8	LTH24	LTH48	Annotation
LOC_Os01g11110			3.26	14-3-3, putative, expressed
LOC_Os08g21350		2.43	3.14	cig3, putative, expressed
LOC_Os08g19170	3.04	6.33	5.9	G-patch domain containing protein, expressed
LOC_Os12g30030			2.61	HesB/YadR/YfhF family protein, putative, expressed
LOC_Os11g01240			7.15	IBR domain containing protein
LOC_Os01g08960			2.62	Phosducin family protein, expressed
LOC_Os11g36430			2.67	RING-H2 finger protein RHF2a, putative, expressed
LOC_Os06g40110		4.61	6.4	RNA polymerase Rpc34 subunit family protein, expressed
LOC_Os02g48340	2.55	2.71	3.13	RNA recognition motif family protein, expressed
LOC_Os03g61990			3.17	RNA recognition motif family protein, expressed
LOC_Os02g12850			9.11	RNA recognition motif family protein, expressed
LOC_Os03g61990			2.48	RNA recognition motif family protein, expressed
Os05g0427300	2.8	3.69	5	RNA-binding region RNP-1 (RNA recognition motif) domain containing protein.
LOC_Os05g33810		2.9	4.19	SBP domain containing protein, expressed
LOC_Os03g10350		3.02	4.28	TPR Domain containing protein, expressed
LOC_Os07g06710			2.37	TPR Domain containing protein, expressed
LOC_Os01g14870		10.26	19.86	U1 zinc finger family protein, expressed
LOC_Os10g41100			2.62	CCT motif family protein, expressed
LOC_Os04g52540			2.83	Piwi domain containing protein, expressed
LOC_Os12g05640	2.93	5.7	8.33	Rf1 protein, mitochondrial precursor, putative, expressed
Os12g0611200			2.86	RNA helicase.
LOC_Os01g60440		2.49	2.52	HEAT repeat-containing protein, putative, expressed
LOC_Os03g13950			2.92	Actin-depolymerizing factor, putative, expressed
LOC_Os02g57400			3.49	2-phosphoglycerate kinase, putative, expressed
LOC_Os05g02220			2.72	ACT domain-containing protein, putative, expressed
LOC_Os02g09130			4.75	ankryin repeat S-palmitoyl transferase, putative, expressed
LOC_Os06g22030			2.84	AT hook motif family protein, expressed
LOC_Os11g36030			3.58	AT hook motif family protein, expressed
LOC_Os01g42030		6.49	17.72	ATPase, AAA family protein, expressed
LOC_Os02g46990			3.22	ATPase, AAA family protein, expressed
Os03g0334700		2.71	2.82	ATPase, E1-E2 type family protein.
LOC_Os10g02930		5.18	7.8	Helicase SEN1, putative, expressed
LOC_Os03g12840		2.88	3.12	inositol 1, 3, 4-trisphosphate 5/6-kinase, putative, expressed
Os07g0472500		2.52		Myosin heavy chain-like protein (Fragment).
LOC_Os02g57660		2.71	2.93	Phosphatidylinositol-4-phosphate 5-kinase 9, putative, expressed
LOC_Os01g57110		2.52	2.9	SNF2 domain-containing protein, putative, expressed
LOC_Os04g53720			7.31	SNF2 domain-containing protein, putative, expressed
LOC_Os01g44990			2.76	SNF2 family N-terminal domain containing protein, expressed
LOC_Os07g37610			2.19	B3 DNA binding domain containing protein, expressed
LOC_Os08g01090			2.36	B3 DNA binding domain containing protein, expressed
LOC_Os12g38620		9.73	14.34	Bromodomain associated family protein, expressed
LOC_Os08g03360	2.37		2.52	DNA-binding bromodomain-containing protein
LOC_Os09g04440		4.86		DNA-binding protein, putative, expressed
LOC_Os12g13940		2.93	3.19	DNA-binding storekeeper protein, putative, expressed
LOC_Os04g41570	2.83	3.71	3.5	ER33 protein, putative, expressed
LOC_Os11g40360	3.39	3.71	3.56	hAT family dimerisation domain containing protein
LOC_Os08g09880			63.4	hAT family dimerisation domain containing protein
LOC_Os04g40310		2.33	3.75	isocitrate dehydrogenase, NAD-dependent family protein, expressed
LOC_Os05g51590			2.61	B2 protein, putative, expressed
LOC_Os07g05570			2.56	pentatricopeptide, putative, expressed
LOC_Os12g15460			8.71	pentatricopeptide, putative, expressed
LOC_Os06g40030			3.69	D-mannose binding lectin family protein, expressed
LOC_Os12g44320			51.98	D-mannose binding lectin family protein, expressed
LOC_Os06g06870			2.73	MIZ zinc finger family protein, expressed
LOC_Os03g22350		2.74	3.84	Brix domain containing protein, expressed
LOC_Os03g08560		3.51	4.38	ATPase 10, plasma membrane-type, putative
LOC_Os02g12900		12.54	24.67	Cysteine synthase, putative, expressed
LOC_Os08g12830		2.79	3.07	Cytidylyltransferase family protein, expressed
LOC_Os08g38720			3.06	Cytochrome oxidase assembly protein, expressed
LOC_Os03g11560		3.09	3.88	digalactosyldiacylglycerol synthase 2, putative, expressed
LOC_Os01g48960			3.42	Glutamate synthase, chloroplast precursor, putative, expressed
LOC_Os02g16630			3.23	N-anthranilate isomerase family protein, expressed
LOC_Os01g20860		3.58	5.2	Phospholipase D. Active site motif family protein, expressed
LOC_Os07g09340	3.1	4.75	6.93	Plasma membrane ATPase 1, putative, expressed
LOC_Os06g46450			4.68	Polyprenyl synthetase family protein, expressed
Os02g0668100			5.17	Polyprenyl synthetase family protein.
LOC_Os12g17320		3.74	4.04	Prenyl transferase, putative, expressed
LOC_Os03g17730			2.77	prephenate dehydratase family protein, expressed
LOC_Os01g34450		3.87	5.36	prephenate dehydratase, putative, expressed
LOC_Os03g08660		3.3	4	satase isoform II, putative
LOC_Os01g74010			3.97	Streptomyces cyclase/dehydrase family protein, expressed
LOC_Os04g33300		2.39	2.46	Uridylate kinase, putative, expressed
LOC_Os01g53390			6.75	Anthocyanidin 5,3-O-glucosyltransferase, putative, expressed
LOC_Os10g04860		4.29		Aldehyde oxidase 1, putative, expressed
LOC_Os06g39520			2.6	Myristoyl-acyl carrier protein thioesterase
LOC_Os02g37080			2.51	ASC1-like protein 1, putative, expressed
LOC_Os02g39790			2.46	S-adenosylmethionine decarboxylase proenzyme
LOC_Os01g45200			3.1	NAD dependent epimerase/dehydratase family protein, expressed
LOC_Os03g60380			4.28	NAD dependent epimerase/dehydratase family protein, expressed
LOC_Os05g33730		2.25	2.49	serine hydrolase, putative, expressed
LOC_Os01g65410		3.3	4.99	Serine hydroxymethyltransferase
LOC_Os12g03720			2.54	SIS domain containing protein, expressed
LOC_Os01g63810		3.23	3.65	Starch binding domain containing protein, expressed
LOC_Os09g15420			3.5	UDP-glucose 4-epimerase GEPI48, putative, expressed
LOC_Os07g43820		4.88	17.69	Xylanase inhibitor protein 1 precursor, putative, expressed
Os12g0406100			3.13	Glycoside hydrolase, family 43 protein.
LOC_Os09g36810			6.46	Glycosyl hydrolases family 35 protein, expressed
LOC_Os06g01360	2.61	2.32	2.32	Homogentisate 1,2-dioxygenase, putative, expressed
LOC_Os10g42710			2.37	Poly polymerase catalytic domain containing protein, expressed
LOC_Os12g16350			3.71	3-hydroxyisobutyryl-coenzyme A hydrolase
LOC_Os01g65220			2.28	5'-3' exoribonuclease, putative, expressed
LOC_Os01g63820		3.05	4.12	Double-stranded RNA binding motif family protein, expressed
LOC_Os01g63820			3.46	Double-stranded RNA binding motif family protein, expressed
LOC_Os06g39870		9.74	20.13	26S protease regulatory subunit 8
Os01g0972900			5.5	B-type cell cycle switch protein ccs52B.
LOC_Os02g33330			2.67	B-type cyclin, putative, expressed
LOC_Os02g33330			2.6	B-type cyclin, putative, expressed
LOC_Os10g33310			2.34	Cyclin-dependent kinase inhibitor family protein, expressed
LOC_Os03g44760			3.5	meiosis protein, putative, expressed
LOC_Os05g44380			3.71	MPPN domain containing protein, expressed
LOC_Os12g05260		3.65	3.99	Phytosulfokines 5 precursor, putative, expressed
LOC_Os02g10380			3.08	regulator of chromosome condensation, putative, expressed
LOC_Os01g41010			3	senescence-associated protein SAG102, putative, expressed
Os09g0272900		0.183486		Skp1 (Fragment).
LOC_Os02g58640			3.32	Tumour susceptibility gene 101 protein containing protein, expressed
LOC_Os05g45450	3.18	4.45	11.07	nuclear protein, putative, expressed
LOC_Os09g36220	2.76	3.34	3.5	Two-component response regulator-like PRR95
LOC_Os03g13460	2.71		2.94	microtubule associated protein family protein, putative, expressed
LOC_Os08g03440			2.28	Actin-like protein 3, putative, expressed
LOC_Os02g57220			3.32	Actin-related protein 2/3 complex subunit 1B
LOC_Os02g06580			18.13	Formin Homology 2 Domain containing protein, expressed
Os03g0182400			2.69	SAC domain protein 4.
LOC_Os01g62390		2.34	2.48	Growth regulator protein, putative, expressed
LOC_Os07g39900		2.68	3.32	Interferon-related developmental regulator family protein, expressed
LOC_Os11g06420		2.44	4.15	Tubby protein, putative, expressed
LOC_Os08g01290			9.09	Tubby protein, putative, expressed
LOC_Os07g42280	5.98	7.61	8.03	von Willebrand factor type A domain containing protein, expressed
Os02g0619600		3.87	7.27	von Willebrand factor, type A domain containing protein.
LOC_Os02g10990			7.88	6-4 photolyase, putative, expressed
LOC_Os10g08580		3.05	2.94	Deoxyribodipyrimidine photo-lyase, putative, expressed
Os04g0507000			6.04	DNA mismatch repair protein.
Os08g0427500			2.86	DNA repair protein Rad4 family protein.
Os10g0322200			2.98	UDP-glucuronosyl/UDP-glucosyltransferase family protein.
LOC_Os03g14380	2.45	3.97	5.59	Autophagy protein Apg9 containing protein, expressed
LOC_Os01g63770	9.32	10.51	10.66	AUX1-like permease, putative, expressed
LOC_Os05g43040			3.05	beta-9 tubulin, putative, expressed
LOC_Os02g03110			2.48	CDP-diacylglycerol-inositol 3-phosphatidyltransferase 1
LOC_Os03g48940		2.59		Chloride channel protein CLC-d, putative, expressed
LOC_Os06g45050			5.37	Clathrin assembly protein, putative, expressed
LOC_Os04g23580		4.81	6.13	Core-2/I-Branching enzyme family protein, expressed
LOC_Os12g40340		2.7	4.26	EXS family protein, putative, expressed
LOC_Os01g74000			5.99	Glycerol-3-phosphate dehydrogenase, putative, expressed
LOC_Os02g39340			2.57	glycine-rich protein, putative, expressed
LOC_Os03g49480	2.58	2.88	3.34	GNS1/SUR4 family protein, expressed
LOC_Os07g28940		2.66	2.74	Golgi-localized GRIP domain-containing protein
LOC_Os04g32370			2.99	hydroxyproline-rich glycoprotein family protein
LOC_Os09g14520	3.06	4.06	5.44	integral membrane family protein, putative, expressed
LOC_Os04g52780	11.03	18.38	20.05	Leucine Rich Repeat family protein, expressed
LOC_Os02g05960		21.96	27.64	Leucine Rich Repeat family protein, expressed
LOC_Os08g39060			2.52	Leucine Rich Repeat family protein, expressed
LOC_Os06g45020			3	Leucine Rich Repeat family protein, expressed
LOC_Os02g38040			6.55	Leucine Rich Repeat family protein, expressed
LOC_Os11g41170			7.23	Leucine Rich Repeat family protein, expressed
LOC_Os02g05970			10.33	Leucine Rich Repeat family protein, expressed
LOC_Os11g41170			3.36	Leucine Rich Repeat family protein, expressed
LOC_Os07g40630		7	7.26	leucine-rich repeat transmembrane protein kinase, putative, expressed
Os05g0257100		4.65	6.59	Leucine-rich repeat, plant specific containing protein.
LOC_Os03g49250			2.36	LysM domain containing protein, expressed
LOC_Os03g02530		3.47	4.16	membrane protein, putative, expressed
LOC_Os04g02910			2.32	membrane related protein CP5, putative, expressed
LOC_Os01g50460	3.69	5.12	5.15	MtN3/saliva family protein, expressed
LOC_Os01g50460	4.09	4.79	4.71	MtN3/saliva family protein, expressed
LOC_Os02g03230		2.6	2.93	Nodule membrane protein, putative, expressed
LOC_Os07g09010			6.19	nodulin family protein, putative, expressed
LOC_Os02g52930		3.95		nodulin MtN21 family protein, putative, expressed
LOC_Os02g05320			2.57	phosphatidate cytidylyltransferase family protein, expressed
LOC_Os02g41890			6.42	Phytosulfokine receptor precursor, putative, expressed
LOC_Os09g26160			8.91	Receptor family ligand binding region containing protein, expressed
LOC_Os06g49460			2.5	RER1B protein, putative, expressed
LOC_Os10g34910		4.4	6.42	secretory protein, putative
LOC_Os10g34930		3.8	4.92	secretory protein, putative, expressed
LOC_Os03g55640			3.14	signal peptidase I family protein, expressed
LOC_Os06g06040		49.05	90.53	thiol methyltransferase, putative, expressed
LOC_Os01g08460		5.07	6.16	TMS membrane family protein, putative, expressed
LOC_Os03g05390			2.68	transmembrane protein, putative, expressed
LOC_Os03g03820			2.29	Adenylate kinase, chloroplast precursor
Os03g0116300	3.84	6.79	8.31	Alpha/beta hydrolase fold domain containing protein.
Os03g0116300	2.5	3.16	3.41	Alpha/beta hydrolase fold domain containing protein.
LOC_Os01g67530		3.07	3.68	AMP-binding enzyme family protein, expressed
LOC_Os02g02700			3.2	AMP-binding enzyme family protein, expressed
LOC_Os02g30210			2.62	beta scruin, putative, expressed
LOC_Os01g47540		3.05	4.31	CTD-phosphatase, putative, expressed
LOC_Os10g05020		3.85	12.77	Cytochrome P450 family protein, expressed
LOC_Os01g43740			17.48	Cytochrome P450 family protein, expressed
LOC_Os07g23570		5.38	6.28	Cytochrome P450 family protein, expressed
Os08g0159900			3.49	DEAD box polypeptide 46.
Os09g0441400			12.17	Elicitor-inducible cytochrome P450.
LOC_Os01g21580		2.8	4.01	esterase/lipase/thioesterase family protein, putative
LOC_Os05g49900			4.11	Fatty acid elongase, putative, expressed
LOC_Os09g34860		3.04	4.09	hydrolase, alpha/beta fold family protein, expressed
LOC_Os10g24900			3.42	Kelch motif family protein, expressed
LOC_Os10g24900			2.8	Kelch motif family protein, expressed
LOC_Os11g38980			2.78	kelch repeat-containing F-box family protein, putative, expressed
LOC_Os02g28040			3.1	lipase class 3 family protein, putative, expressed
LOC_Os03g40930			10.98	Lipase, putative, expressed
LOC_Os02g47610		10.21	19.99	NmrA-like family protein, expressed
LOC_Os02g56460			52.25	NmrA-like family protein, expressed
LOC_Os03g14950			3.6	Patatin-like phospholipase family protein, expressed
LOC_Os01g63220			4.03	pfkB-type carbohydrate kinase family protein, putative, expressed
LOC_Os03g61130			2.48	phosphoesterase family protein, putative, expressed
LOC_Os12g37630		2.77	2.92	Phospholipase/Carboxylesterase family protein, expressed
LOC_Os07g06850		4.03	4.87	PrMC3, putative, expressed
LOC_Os07g09970			2.44	Protease inhibitor/seed storage/LTP family protein, expressed
LOC_Os07g42160	2.52			RelA/SpoT containing protein, expressed
LOC_Os07g41460			4.7	Sulfotransferase domain containing protein, expressed
LOC_Os10g40550		3.36	4.11	trehalose-6-phosphate phosphatase, putative, expressed
LOC_Os11g10780			2.84	Ulp1 protease family protein, putative, expressed
LOC_Os07g08950		2.46	2.7	D-lactate dehydrogenase 2, mitochondrial precursor
LOC_Os04g48880	2.94	3.93	3.58	beta-carotene hydroxylase, putative, expressed
LOC_Os02g35100		3.65	3.45	DDT domain containing protein, expressed
LOC_Os05g41480		2.65	3.09	phosphate translocator, putative, expressed
LOC_Os05g49590		2.84	3.56	phytochrome A supressor spa1, putative, expressed
LOC_Os03g08270			3.88	Ataxin-2 C-terminal region family protein, expressed
LOC_Os03g15880			2.38	Coronatine-insensitive protein 1, putative, expressed
LOC_Os04g30890			2.83	gonidia forming protein GlsA, putative, expressed
LOC_Os11g24630			2.91	HAD-superfamily phosphatase, subfamily IIIC containing protein
Os06g0163500			3.03	Peptidase S8 and S53, subtilisin, kexin,
Os03g0220700			17.89	Peptidase, trypsin-like serine and cysteine proteases domain containing protein.
Os03g0358000			2.37	PWWP domain containing protein.
LOC_Os02g36400		4.88	5.96	Ubiquitin carboxyl-terminal hydrolase 4, putative, expressed
LOC_Os06g49800			3.1	Ubiquitin interaction motif family protein, expressed
LOC_Os02g53140		3.28	3.68	Ubiquitin ligase protein COP1, putative, expressed
LOC_Os01g42250			5.04	ubiquitin, putative, expressed
LOC_Os02g50460	10.01			U-box domain containing protein, expressed
LOC_Os10g01060		6.16	6.81	U-box domain containing protein, expressed
LOC_Os03g43570		2.56	3.47	UBX domain-containing protein 1, putative, expressed
LOC_Os01g68970			2.32	CPR5 protein, putative, expressed
LOC_Os03g59170			2.59	adenosine 5'-phosphosulfate reductase 8
LOC_Os11g10480			2.59	Alcohol dehydrogenase 1, putative, expressed
LOC_Os04g37710		2.9	2.84	dihydrofolate reductase, putative, expressed
LOC_Os03g52340			2.76	Endoplasmic oxidoreductin 1 precursor, putative, expressed
LOC_Os04g53190			3.68	FAD binding domain containing protein, expressed
Os10g0436800		2.4	2.74	Flavodoxin/nitric oxide synthase domain containing protein.
Os03g0295800		2.26		Gamma interferon inducible lysosomal thiol reductase GILT family protein.
LOC_Os02g40500		2.97	3.33	Glutaredoxin, putative, expressed
LOC_Os12g35340		2.62	2.74	Glutaredoxin-like family protein, expressed
LOC_Os08g44340		3.54	4.05	Monodehydroascorbate reductase, putative, expressed
LOC_Os12g15680		6.8	10.38	Multicopper oxidase family protein, expressed
Os01g0665300		20.56	35.41	NLI interacting factor domain containing protein.
LOC_Os04g27850		2.6	2.76	oxidoreductase, 2OG-Fe oxygenase family protein, expressed
LOC_Os04g44150			30.01	oxidoreductase, 2OG-Fe oxygenase family protein, expressed
LOC_Os05g33310			3.12	oxidoreductase, 2OG-Fe oxygenase family protein, putative, expressed
Os07g0509800			6.65	PAPS-reductase-like protein precursor.
LOC_Os05g42000			3.85	Peroxidase family protein, expressed
LOC_Os02g47110			3.12	ADP-ribosylation factor, putative, expressed
Os01g0974300	2.3			ARM repeat fold domain containing protein.
Os06g0674800	2.81	3.3	3.73	ARM repeat fold domain containing protein.
Os08g0534900		2.72	2.63	ARM repeat fold domain containing protein.
LOC_Os01g72690		2.83	3.56	ATP-NAD kinase family protein, putative, expressed
LOC_Os06g43190		2.86	3.42	C2 domain containing protein, expressed
LOC_Os04g30160		5.72	11.61	Calcium binding EGF domain containing protein, expressed
LOC_Os07g44290	3.63	4.55	5.14	CBL-interacting serine/threonine-protein kinase 1
LOC_Os02g06570	4.55	6.59	8.59	CBL-interacting serine/threonine-protein kinase 15
LOC_Os05g43840		2.62	3.38	CBL-interacting serine/threonine-protein kinase 15
LOC_Os06g40370		2.29		CBL-interacting serine/threonine-protein kinase 24
LOC_Os03g20380		4.12	3.5	CIPK-like protein 1, putative, expressed
LOC_Os03g20380			2.93	CIPK-like protein 1, putative, expressed
LOC_Os02g32160			2.38	Copine family protein, expressed
LOC_Os05g44910		2.78	2.66	Dual specificity phosphatase, catalytic domain containing protein
LOC_Os08g04630		5.07	9.33	EF hand family protein, expressed
LOC_Os06g51250			2.29	EF hand family protein, expressed
LOC_Os02g55880			2.62	EF hand family protein, expressed
LOC_Os04g41950			2.81	EF hand family protein, expressed
LOC_Os08g44390			5.71	EF hand family protein, expressed
LOC_Os03g49500		2.26	2.49	Ethylene receptor, putative, expressed
LOC_Os05g05160		2.71	3.07	Extracellular signal-regulated kinase 1, putative, expressed
LOC_Os06g33320		3.35	3.36	extra-large G-protein, putative, expressed
LOC_Os12g40190		2.42	2.9	extra-large guanine nucleotide binding protein, putative, expressed
LOC_Os04g56530			2.52	MAP3K epsilon protein kinase, putative, expressed
LOC_Os02g35010		4.37	5.54	mitogen-activated kinase kinase kinase alpha, putative, expressed
LOC_Os09g30454		6.01		OsWAK87 - OsWAK receptor-like protein kinase, expressed
Os07g0495100			5.04	Possible protein kinase CK2 regulatory subunit (Fragment).
LOC_Os12g27520		3.14	3.84	Protein kinase AFC1, putative, expressed
LOC_Os03g60710	2.5	2.54	3	Protein kinase APK1B, chloroplast precursor, putative, expressed
LOC_Os07g42200		2.93	3.89	Protein kinase APK1B, chloroplast precursor, putative, expressed
LOC_Os11g26130	2.65	2.81	3.21	Protein kinase domain containing protein, expressed
LOC_Os09g39650	4.25		5.07	Protein kinase domain containing protein, expressed
LOC_Os01g48330		2.35	2.34	Protein kinase domain containing protein, expressed
LOC_Os09g29170		2.38	3.83	Protein kinase domain containing protein, expressed
LOC_Os01g51290		2.84		Protein kinase domain containing protein, expressed
LOC_Os04g41160		3.25	3.91	Protein kinase domain containing protein, expressed
LOC_Os06g08280		4.98	6.41	Protein kinase domain containing protein, expressed
LOC_Os03g62340			2.4	Protein kinase domain containing protein, expressed
LOC_Os02g57420			2.55	Protein kinase domain containing protein, expressed
LOC_Os04g35080			2.81	Protein kinase domain containing protein, expressed
LOC_Os09g25090			2.84	Protein kinase domain containing protein, expressed
LOC_Os02g37880			3	Protein kinase domain containing protein, expressed
LOC_Os01g60280			3.33	Protein kinase domain containing protein, expressed
LOC_Os01g70130			3.67	Protein kinase domain containing protein, expressed
LOC_Os07g28930			3.79	Protein kinase domain containing protein, expressed
LOC_Os10g37190			4.36	Protein kinase domain containing protein, expressed
LOC_Os09g29170			3.57	Protein kinase domain containing protein, expressed
Os09g0552300		3.97	5.04	Protein kinase domain containing protein.
LOC_Os09g37230		3.12	3.34	protein kinase family protein, putative, expressed
LOC_Os01g61620		5.6	8.79	protein kinase family protein, putative, expressed
LOC_Os03g02320		3.46	3.6	protein kinase, putative, expressed
Os02g0617600			3.91	Protein phosphatase 2A regulatory subunit PR55 family protein.
Os01g0583100			2.82	Protein phosphatase 2C ABI2 (EC 3.1.3.16) (PP2C) (Abscisic acid- insensitive 2).
LOC_Os05g46040			3.74	Protein phosphatase 2C ABI2, putative, expressed
LOC_Os04g49490		10.33	11.66	protein phosphatase 2C family protein, putative, expressed
LOC_Os03g04430	2.49			protein phosphatase 2C homolog, putative, expressed
LOC_Os10g39780			3.38	protein phosphatase 2C homolog, putative, expressed
LOC_Os04g25570			2.5	protein phosphatase 2c, putative, expressed
Os11g0569500	4.03		3.16	Receptor kinase-like protein.
LOC_Os12g41710			3.76	receptor-like serine/threonine kinase, putative, expressed
LOC_Os01g28730		7.67	9.1	serine/threonine protein kinase, putative, expressed
LOC_Os08g40200	3.15	3.9	4.27	serine/threonine protein phosphatase, putative, expressed
LOC_Os01g71000		2.68	3.17	Serine/threonine-protein kinase RLCKVII, putative, expressed
LOC_Os08g10290			7.38	SHR5-receptor-like kinase, putative, expressed
LOC_Os03g13520			2.59	Type I inositol-1,4,5-trisphosphate 5-phosphatase CVP2
LOC_Os04g34600		2.52	2.83	ABA/WDS induced protein, expressed
LOC_Os12g29400		8.09	18.96	ABA-responsive protein, putative, expressed
LOC_Os09g02710			2.69	CBS domain containing protein, expressed
LOC_Os09g02710			2.5	CBS domain containing protein, expressed
LOC_Os02g42600		3.92	5.9	C-terminal domain phosphatase-like 1, putative, expressed
LOC_Os05g41460			3.06	Cysteine proteinase inhibitor-II, putative, expressed
LOC_Os11g36960		2.84	4.7	DnaJ domain containing protein, expressed
LOC_Os07g43330			2.4	DNAJ heat shock N-terminal domain-containing protein
LOC_Os03g44620	2.55	2.64	2.94	DnaJ protein homolog, putative, expressed
LOC_Os01g73960	3.07	3.98	4.61	Drought induced 19 protein containing protein, expressed
LOC_Os05g51630		3.09	3.16	early-responsive to dehydration protein, putative, expressed
LOC_Os09g26820		2.54	2.99	Exo70 exocyst complex subunit family protein, expressed
LOC_Os08g35470		3.85		Exo70 exocyst complex subunit family protein, expressed
LOC_Os08g33710			4	Extracellular ribonuclease LE precursor, putative, expressed
LOC_Os11g33100			2.44	Germin-like protein subfamily 3 member 4 precursor
LOC_Os11g02730			3.55	Harpin-induced protein 1 containing protein, expressed
LOC_Os08g15230			2.81	heat shock protein, putative, expressed
LOC_Os07g47670		2.9	3.06	Hypoxia induced protein conserved region containing protein
LOC_Os04g57320			3.9	Immutans protein, putative, expressed
LOC_Os03g63010			3.54	Immutans protein, putative, expressed
LOC_Os04g57320			3.07	Immutans protein, putative, expressed
LOC_Os04g55650			3.94	Low-temperature-induced cysteine proteinase precursor
LOC_Os01g50160			4.36	multidrug resistance protein 1 homolog, putative, expressed
LOC_Os06g47800			4.11	NB-ARC domain containing protein, expressed
LOC_Os11g11950			9.05	NB-ARC domain containing protein, expressed
LOC_Os02g52360			5.05	peptidyl-prolyl cis-trans isomerase, cyclophilin-type family protein, expressed
LOC_Os08g45030		3.03	5.64	P-glycoprotein 1, putative, expressed
LOC_Os03g63270			3.6	regulatory protein, putative, expressed
LOC_Os03g62620			2.43	salt tolerance protein, putative, expressed
LOC_Os01g62300		2.74	3.72	SLT1 protein, putative, expressed
LOC_Os01g05790			2.72	SLT1 protein, putative, expressed
LOC_Os01g39890			2.66	submergence induced protein SI397, putative, expressed
LOC_Os01g57450		2.59	4.2	universal stress protein, putative, expressed
LOC_Os01g52640	3.13	3.74	4.51	WD-40 repeat family protein, putative, expressed
LOC_Os02g42590	3.29	5.14	6.79	WD-40 repeat family protein, putative, expressed
LOC_Os07g44410	3.71	7.81	10.37	WD40-like Beta Propeller Repeat family protein, expressed
LOC_Os07g07350			3.31	Zinc finger A20 and AN1 domains containing protein
LOC_Os08g02640			3.24	Succinate dehydrogenase iron-sulfur protein
LOC_Os09g20350	2.69	2.69	3.03	AP2 domain containing protein, expressed
LOC_Os02g06330	4.52	4.33		AP2 domain containing protein, expressed
LOC_Os03g60120		2.49	2.72	AP2 domain containing protein, expressed
LOC_Os06g47590		3.16	3.85	AP2 domain containing protein, expressed
LOC_Os03g03260			3.53	Associated with HOX family protein, expressed
LOC_Os06g47150		3.3	4.28	Auxin response factor 16, putative, expressed
Os04g0442000			2.45	Auxin response factor 2 (ARF1-binding protein) (ARF1-BP).
LOC_Os06g09660			2.45	Auxin response factor family protein, expressed
Os10g0510500	2.32	3.18	3.23	Auxin responsive SAUR protein family protein.
LOC_Os05g48590		2.54	3.06	Auxin-responsive protein IAA8, putative, expressed
LOC_Os06g20410		2.58	3.17	BAH domain containing protein, expressed
LOC_Os06g45040	5.66	8.04	11.82	B-box zinc finger family protein
LOC_Os08g08120		2.99	3.46	B-box zinc finger family protein, expressed
LOC_Os06g05890			2.34	B-box zinc finger family protein, expressed
LOC_Os03g46440	4.34		8.12	BTB/POZ domain containing protein, expressed
LOC_Os03g46440	3.44	4.55	5.81	BTB/POZ domain containing protein, expressed
LOC_Os05g03860	2.44	2.6	2.73	bZIP transcription factor family protein, expressed
LOC_Os01g36220		3.17	4.57	bZIP transcription factor family protein, expressed
LOC_Os06g39960			5.56	bZIP transcription factor family protein, expressed
LOC_Os08g40560			3	C2H2 zinc-finger protein, putative, expressed
LOC_Os01g15630			2.64	C3H2C3 RING-finger protein, putative, expressed
LOC_Os12g42400			3.51	CCAAT-binding transcription factor subunit B family protein, expressed
LOC_Os03g43930	2.79	5.11	7.53	class III HD-Zip protein 4, putative, expressed
LOC_Os10g26620	3.38	4.3	5.06	Dof domain, zinc finger family protein, expressed
LOC_Os10g26620	5.73	9.22	11.29	Dof domain, zinc finger family protein, expressed
LOC_Os07g48570		2.81	3.72	Dof domain, zinc finger family protein, expressed
LOC_Os08g31580	2.6			DRE binding factor 1, putative, expressed
LOC_Os08g31580	3.04	2.42		DRE binding factor 1, putative, expressed
LOC_Os02g33430			4.34	E2F protein, putative, expressed
LOC_Os02g54160			2.44	ethylene response element binding protein, putative, expressed
LOC_Os09g31400			2.87	ETHYLENE-INSENSITIVE3-like 3 protein, putative, expressed
LOC_Os01g17390		2.56	3.43	F-box family protein, putative, expressed
LOC_Os01g52980			6.11	F-box domain containing protein, expressed
LOC_Os01g54850		4.04	5.65	F-box domain containing protein, expressed
LOC_Os01g56390		2.72	3.47	F-box domain containing protein, expressed
LOC_Os02g06520		3.07	4.25	F-box domain containing protein, expressed
LOC_Os02g35560			2.46	F-box domain containing protein, expressed
LOC_Os02g56810			6.6	F-box domain containing protein, expressed
LOC_Os03g50050		2.67	5.98	F-box domain containing protein, expressed
LOC_Os04g40910		2.76	4.43	F-box domain containing protein, expressed
LOC_Os05g41130			4.36	F-box family protein, putative, expressed
LOC_Os07g12600			2.81	F-box domain containing protein, expressed
LOC_Os08g01430			5.43	F-box domain containing protein, expressed
LOC_Os08g33140			2.9	F-box domain containing protein, expressed
LOC_Os10g41650			3.14	F-box domain containing protein, expressed
LOC_Os06g31100			2.55	GAMYB-binding protein, putative, expressed
LOC_Os04g46020			4.36	GATA zinc finger family protein, expressed
LOC_Os03g49990			2.32	gibberellin response modulator, putative, expressed
LOC_Os04g50060	2.74	3.17	4.1	GRAS family transcription factor containing protein, expressed
LOC_Os10g40390			3.53	GRAS family transcription factor containing protein, expressed
LOC_Os09g29930		3.58	3.19	Helix-loop-helix DNA-binding domain containing protein
LOC_Os02g12380		3.23	6	histone deacetylase, putative, expressed
LOC_Os02g43330	8.69		9.67	Homeobox domain containing protein, expressed
LOC_Os01g67970			2.99	jmjC domain containing protein, expressed
LOC_Os05g34670			2.8	KH domain-containing quaking protein, putative, expressed
LOC_Os06g45840		2.55	3.49	myb family transcription factor, putative, expressed
LOC_Os06g01670		3.1	3.8	myb family transcription factor, putative, expressed
LOC_Os02g45670		3.87	3.74	myb family transcription factor, putative, expressed
LOC_Os01g62410		3.09	4.08	Myb-like DNA-binding domain containing protein, expressed
LOC_Os04g41830		6.34	7.38	Myb-like DNA-binding domain containing protein, expressed
LOC_Os09g314			2.45	myb-like DNA-binding domain containing protein, expressed
LOC_Os08g04840		3.76	4.22	myb-like DNA-binding domain, SHAQKYF class family protein, expressed
LOC_Os06g45890			3.39	myb-like DNA-binding domain, SHAQKYF class family protein, expressed
LOC_Os01g09280			3.99	myb-like DNA-binding domain, SHAQKYF class family protein, expressed
LOC_Os11g08210	3.05	3	3.05	NAC-domain containing protein 2, putative, expressed
Os08g0562200		10.99	15.4	No apical meristem (NAM) protein domain containing protein.
LOC_Os08g44820		2.45	3.75	No apical meristem protein, expressed
LOC_Os01g73460			4.56	PHD finger family protein, putative, expressed
LOC_Os02g48810			2.24	PHD-finger family protein, expressed
LOC_Os08g01420			3.38	PHD-finger family protein, expressed
LOC_Os11g06130			3.66	PHD-finger family protein, expressed
LOC_Os08g01420			3.13	PHD-finger family protein, expressed
LOC_Os01g62460		2.77	3.27	SCARECROW, putative, expressed
LOC_Os08g08210			2.93	SET domain-containing protein, putative, expressed
LOC_Os03g60130	2.48			transcription elongation factor S-II family protein, expressed
LOC_Os04g51320		10.68	13.03	transcription factor GT-3b, putative, expressed
LOC_Os03g27250			2.28	transcription factor jumonji, putative, expressed
LOC_Os09g12770	2.55	2.99	3.73	transfactor, putative, expressed
LOC_Os01g47560			3.94	WRKY DNA binding domain containing protein, expressed
LOC_Os11g02480			4.09	WRKY DNA binding domain containing protein, expressed
LOC_Os09g23660			2.6	ZIM motif family protein, expressed
LOC_Os03g02160			2.56	Zinc finger C-x8-C-x5-C-x3-H type family protein, expressed
LOC_Os01g09620	4.01	3.77	4.26	zinc finger family protein, putative, expressed
LOC_Os06g43200	2.31			zinc finger family protein, putative, expressed
LOC_Os03g62250			2.32	zinc finger family protein, putative, expressed
LOC_Os04g42980			3.01	zinc finger family protein, putative, expressed
LOC_Os11g38800			2.55	Zinc finger protein, putative, expressed
LOC_Os02g57430			3.63	zinc finger protein, putative, expressed
LOC_Os04g08060		3.24	4.22	Zinc finger, C2H2 type family protein, expressed
LOC_Os12g24490	30.03	56.67	64.78	Zinc finger, C3HC4 type family protein, expressed
LOC_Os04g49000		2.45	2.8	Zinc finger, C3HC4 type family protein, expressed
LOC_Os01g69040		3.05	4.23	Zinc finger, C3HC4 type family protein, expressed
LOC_Os01g07390		3.09	4.72	Zinc finger, C3HC4 type family protein, expressed
LOC_Os01g60730		3.59		Zinc finger, C3HC4 type family protein, expressed
LOC_Os07g27950			2.45	Zinc finger, C3HC4 type family protein, expressed
LOC_Os08g38060			2.51	Zinc finger, C3HC4 type family protein, expressed
LOC_Os01g47740			2.54	Zinc finger, C3HC4 type family protein, expressed
LOC_Os09g32690			2.64	Zinc finger, C3HC4 type family protein, expressed
LOC_Os05g07070			2.69	Zinc finger, C3HC4 type family protein, expressed
LOC_Os04g55510			2.86	Zinc finger, C3HC4 type family protein, expressed
LOC_Os05g07070			2.54	Zinc finger, C3HC4 type family protein, expressed
Os05g0299700		2.62	3.25	Zinc finger-like protein
LOC_Os10g41200	2.44	2.72	2.97	ZmMybst1, putative, expressed
Os06g0318700			2.29	Zn-finger, C-x8-C-x5-C-x3-H type domain containing protein.
LOC_Os05g07700			7.14	60S ribosomal protein L10-3
LOC_Os02g05330			3.3	Eukaryotic initiation factor 4A, putative, expressed
LOC_Os02g38220		2.97	3.14	eukaryotic translation initiation factor 4B, putative, expressed
LOC_Os03g02310	3.05	3.48	4.16	LOC496359 protein, putative, expressed
LOC_Os03g20170	3.29	4.6	4.88	ABC transporter family protein, expressed
LOC_Os01g73530			2.78	ABC transporter family protein, expressed
LOC_Os03g04920		3.61	5.4	ABC transporter family protein, putative, expressed
LOC_Os07g33780			2.73	ABC transporter family protein, putative, expressed
LOC_Os01g67720			2.6	ABC1 family protein, expressed
LOC_Os07g37180			12.93	ABC1 family protein, putative, expressed
LOC_Os04g35540		5.33	9.66	Amino acid permease family protein, expressed
LOC_Os06g43700			3.03	amino acid transporter family protein, putative, expressed
LOC_Os12g34110			2.55	ATP synthase subunit C family protein
LOC_Os01g45550	6.68			auxin efflux carrier protein, putative, expressed
LOC_Os12g39660		3.03	3.81	Calcium-transporting ATPase 2, plasma membrane-type
LOC_Os12g39660			2.56	Calcium-transporting ATPase 2, plasma membrane-type
LOC_Os01g56420			4.56	Ctr copper transporter family protein, expressed
LOC_Os07g29220			2.6	Cyclopropane-fatty-acyl-phospholipid synthase family protein
LOC_Os10g02920			10.02	Cytochrome b561 family protein, expressed
LOC_Os05g04330			2.31	DNA methyltransferase DMT106, putative, expressed
LOC_Os04g38880			4.71	Dynein light chain type 1 family protein, expressed
LOC_Os12g01530	3.15	3.94	4.12	Ferritin 1, chloroplast precursor, putative, expressed
LOC_Os10g26630		2.94	4.32	glycosyl transferase family 2 protein, putative, expressed
LOC_Os01g48200	2.53	3.2	3.62	glycosyl transferase family 48 protein, putative, expressed
LOC_Os02g32750			2.81	Glycosyltransferase 5, putative, expressed
LOC_Os04g01280			3.1	Glycosyltransferase family 43 protein, expressed
LOC_Os01g72610	3.32	3.6	4.24	glycosyltransferase, putative, expressed
LOC_Os06g49320			2.72	glycosyltransferase, putative, expressed
Os09g0416200			3.3	H(+)/hexose cotransporter.
LOC_Os04g39290	3.89	6.44	6.84	heavy metal-associated domain containing protein, expressed
LOC_Os01g74490			8.26	heavy metal-associated domain containing protein, expressed
LOC_Os03g06090			3.62	high-affinity nickel-transport family protein, putative, expressed
LOC_Os03g03590			2.74	K+ efflux antiporter, putative, expressed
LOC_Os12g18110			5.93	Lysosomal Cystine Transporter family protein, expressed
LOC_Os03g43720	2.96			major facilitator superfamily protein, expressed
LOC_Os11g05390			4.14	Major Facilitator Superfamily protein, expressed
LOC_Os03g43720			3.14	major facilitator superfamily protein, expressed
Os11g0135900			3.26	Major facilitator superfamily protein.
LOC_Os01g31980		3.51	3.17	MATE efflux family protein, expressed
LOC_Os08g44870			3.96	MATE efflux family protein, expressed
LOC_Os06g40200		3.01	3.83	Mitochondrial carrier protein, expressed
LOC_Os03g16080		4.23	4.59	Mitochondrial carrier protein, expressed
LOC_Os01g51250			2.64	Mitochondrial carrier protein, expressed
LOC_Os01g32980			3.03	Mitochondrial carrier protein, expressed
LOC_Os02g17700			2.93	NADPH:adrenodoxin oxidoreductase, mitochondrial precursor, putative, expressed
LOC_Os03g30550			2.98	Nuclear transport factor 2 domain containing protein, expressed
LOC_Os08g40590		5.71	6.84	Oxysterol-binding protein, expressed
Os09g0392400	3.13		2.79	PDR13 ABC transporter.
LOC_Os08g39080			2.35	peroxisomal targeting signal 1 receptor, putative, expressed
LOC_Os02g04020			2.75	phosphatidylinositol transfer-like protein III, putative, expressed
LOC_Os03g21680		7.47	7.29	phospholipid-translocating P-type ATPase, flippase family protein, expressed
Os03g0326000			4.06	Phospholipid-transporting ATPase 1 (EC 3.6.3.1) (Aminophospholipid flippase 1).
Os03g0326000			3.78	Phospholipid-transporting ATPase 1 (EC 3.6.3.1) (Aminophospholipid flippase 1).
LOC_Os08g29150			3.39	Phospholipid-transporting ATPase 9, putative, expressed
LOC_Os03g17740			2.34	plastidic phosphate translocator-like protein2, putative, expressed
LOC_Os02g46460	3.53	3.28	3.61	POT family protein, expressed
LOC_Os02g37040			2.73	POT family protein, expressed
LOC_Os01g65200			3.13	POT family protein, expressed
LOC_Os03g58410	2.85	2.59	3.74	PRA1 family protein, expressed
LOC_Os03g53070			2.86	PRA1 family protein, expressed
LOC_Os01g41040		2.81	4.45	Protein SYS1 homolog, putative, expressed
LOC_Os01g62950		3.58		Ras-related protein Rab11C, putative, expressed
LOC_Os03g09140			4.6	Ras-related protein Rab-6A, putative, expressed
LOC_Os10g39860			3.76	rhodanese, putative, expressed
LOC_Os01g50610	5.92	14.91	20.94	SAM dependent carboxyl methyltransferase family protein
LOC_Os06g27790		4.74		Selenium-binding protein, putative, expressed
LOC_Os06g02590			3.51	START domain-containing protein, putative, expressed
LOC_Os03g11900			6.73	Sugar carrier protein C, putative, expressed
LOC_Os02g17500			2.6	Sugar transporter family protein, expressed
LOC_Os11g41870			15.8	Sugar transporter family protein, expressed
LOC_Os01g70780			2.95	SVP1-like protein 2, putative, expressed
LOC_Os01g08400			2.95	Syntaxin 32, putative, expressed
LOC_Os01g09010			2.69	Transferase family protein, expressed
LOC_Os02g40090			2.51	transporter, putative, expressed
LOC_Os07g46780			2.7	tryptophan/tyrosine permease family protein, putative, expressed
LOC_Os01g41430	3.93			UDP-glucoronosyl and UDP-glucosyl transferase family protein, expressed
LOC_Os03g45260			2.34	Vesicle transport v-SNARE protein, expressed
LOC_Os08g01740			4.15	VHS domain containing protein, expressed
LOC_Os03g14690			3.42	V-type ATPase 116kDa subunit family protein, expressed
LOC_Os01g55500			3.24	xanthine/uracil permease family protein, expressed
Os06g0566300			4.07	Zinc transporter ZIP family protein.
LOC_Os05g12260		2.56	3.31	CAPIP1, putative, expressed
Os01g0882500			3.1	Conserved hypothetical protein
Os03g0221600	10.04	19.41	39.13	Conserved hypothetical protein.
Os03g0765800		2.39	3.44	Conserved hypothetical protein.
Os02g0549700		2.65		Conserved hypothetical protein.
Os01g0971700		2.74	3.42	Conserved hypothetical protein.
Os12g0154000		4.41	6.14	Conserved hypothetical protein.
Os02g0213400		5.25	5.75	Conserved hypothetical protein.
Os01g0373700		19.34	23.9	Conserved hypothetical protein.
Os05g0376300			2.44	Conserved hypothetical protein.
Os05g0383200			2.44	Conserved hypothetical protein.
Os07g0607800			2.57	Conserved hypothetical protein.
Os03g0588200			2.65	Conserved hypothetical protein.
Os07g0626300			2.7	Conserved hypothetical protein.
Os07g0595700			3.16	Conserved hypothetical protein.
Os07g0622900			3.18	Conserved hypothetical protein.
Os09g0380400			3.5	Conserved hypothetical protein.
Os02g0653300			4.14	Conserved hypothetical protein.
Os02g0515100			5.1	Conserved hypothetical protein.
Os09g0376300			16.37	Conserved hypothetical protein.
Os03g0595800			20.49	Conserved hypothetical protein.
Os03g0595800			4.61	Conserved hypothetical protein.
Os07g0607800			2.46	Conserved hypothetical protein.
LOC_Os09g36000			2.46	EAP30 family protein
LOC_Os05g46240	3.03	3.26	3.02	expressed protein
LOC_Os12g22090	2.75	3.04	3.34	expressed protein
LOC_Os12g22090	2.69	2.82	3.01	expressed protein
LOC_Os01g42700	2.64	2.91	3.2	expressed protein
LOC_Os06g51480	2.3		2.2	expressed protein
LOC_Os09g30350	2.31			expressed protein
LOC_Os07g37310	2.49	2.88	3.33	expressed protein
LOC_Os02g53410	2.51	5.53	5.1	expressed protein
LOC_Os01g56850	2.51			expressed protein
LOC_Os07g28440	2.56	3.01	3.5	expressed protein
LOC_Os03g15530	2.58	2.87		expressed protein
LOC_Os04g06520	2.67	5.44	5.88	expressed protein
LOC_Os08g42940	2.71	3.25	3.1	expressed protein
LOC_Os09g37520	2.75	3.41	3.9	expressed protein
LOC_Os01g66350	2.76	4.11	5.45	expressed protein
LOC_Os08g42320	2.78		2.74	expressed protein
LOC_Os11g17930	2.87	3.15	3.52	expressed protein
LOC_Os04g35070	2.97	3.18	4	expressed protein
LOC_Os12g22090	3.04	3.23	3.6	expressed protein
LOC_Os02g29500	3.04			expressed protein
LOC_Os03g57750	3.12	3.09	3.99	expressed protein
LOC_Os12g39970	3.36	3.96	5.21	expressed protein
LOC_Os01g70820	3.37	3.9	4.33	expressed protein
LOC_Os12g23780	3.5	3.08	2.85	expressed protein
LOC_Os01g37040	3.6		2.93	expressed protein
LOC_Os07g08970	3.69	5.53	5.68	expressed protein
LOC_Os01g66190	3.84	3.87	4.54	expressed protein
LOC_Os04g49620	3.89	4.81	5.81	expressed protein
LOC_Os11g33050	4.07	4.01	3.92	expressed protein
LOC_Os01g48360	4.17	6.63	9.94	expressed protein
LOC_Os01g32670	4.31	17.91	45.77	expressed protein
LOC_Os03g11840	4.65			expressed protein
LOC_Os08g08850	4.78	6.93	5.56	expressed protein
LOC_Os05g46240	4.79	6.57	7.34	expressed protein
LOC_Os06g10100	5.06			expressed protein
LOC_Os01g60420	6.36		6.39	expressed protein
LOC_Os03g39110	10.85	26.15	32.63	expressed protein
LOC_Os09g27330	13.72	9.26	25	expressed protein
LOC_Os09g10780	14.03	16.42	27.04	expressed protein
LOC_Os08g31860	16.44	20.12	23.52	expressed protein
LOC_Os08g42800	16.6	18.09	12.07	expressed protein
LOC_Os07g38360		2.4	2.74	expressed protein
LOC_Os05g23530		2.41	2.83	expressed protein
LOC_Os05g43560		2.5	2.86	expressed protein
LOC_Os07g44820		2.53	2.99	expressed protein
LOC_Os12g01590		2.58		expressed protein
LOC_Os11g06010		2.68	2.96	expressed protein
LOC_Os11g05100		2.68	3.24	expressed protein
LOC_Os03g61090		2.69	2.86	expressed protein
LOC_Os05g13790		2.81	3.87	expressed protein
LOC_Os01g43370		2.85	3.47	expressed protein
LOC_Os09g22440		2.85	3.71	expressed protein
LOC_Os08g33320		2.86	4.32	expressed protein
LOC_Os09g25410		2.87	2.61	expressed protein
LOC_Os05g41160		3.14	4.41	expressed protein
LOC_Os02g35610		3.23	4.06	expressed protein
LOC_Os03g24730		3.3	3.63	expressed protein
LOC_Os02g44010		3.32	3.66	expressed protein
LOC_Os10g33420		3.36	3.06	expressed protein
LOC_Os01g51040		3.36		expressed protein
LOC_Os08g41650		3.41	4.24	expressed protein
LOC_Os02g03700		3.41	5.37	expressed protein
LOC_Os09g34110		3.43	4.87	expressed protein
LOC_Os01g56880		3.54	4.73	expressed protein
LOC_Os03g55770		3.58	4.82	expressed protein
LOC_Os12g37890		3.59	5.73	expressed protein
LOC_Os07g13520		3.75	5.84	expressed protein
LOC_Os09g24440		3.76	4.66	expressed protein
LOC_Os02g47580		4.75	6.41	expressed protein
LOC_Os03g44670		4.95	5.44	expressed protein
LOC_Os03g38940		5.2	5.64	expressed protein
LOC_Os10g25060		7.25	8.93	expressed protein
LOC_Os08g42310		7.26	7.89	expressed protein
LOC_Os03g04600		7.36	11.18	expressed protein
LOC_Os01g74370		8.84	8.32	expressed protein
LOC_Os06g51240		9.65	21.65	expressed protein
LOC_Os08g34060		13.16	16.03	expressed protein
LOC_Os07g03120		13.43	39.36	expressed protein
LOC_Os02g39610		20.35	29.19	expressed protein
LOC_Os06g05410		38.26	131.38	expressed protein
LOC_Os01g64930			2.25	expressed protein
LOC_Os09g38070			2.3	expressed protein
LOC_Os07g23790			2.3	expressed protein
LOC_Os11g19130			2.32	expressed protein
LOC_Os03g30570			2.33	expressed protein
LOC_Os11g43950			2.34	expressed protein
LOC_Os01g56300			2.37	expressed protein
LOC_Os01g49930			2.38	expressed protein
LOC_Os06g46820			2.4	expressed protein
LOC_Os08g33640			2.48	expressed protein
LOC_Os12g42420			2.52	expressed protein
LOC_Os10g34400			2.56	expressed protein
LOC_Os01g63050			2.56	expressed protein
LOC_Os07g23550			2.57	expressed protein
LOC_Os11g09850			2.59	expressed protein
LOC_Os01g10680			2.59	expressed protein
LOC_Os01g19870			2.61	expressed protein
LOC_Os10g35710			2.69	expressed protein
LOC_Os01g36950			2.75	expressed protein
LOC_Os01g47460			2.81	expressed protein
LOC_Os04g39560			2.83	expressed protein
LOC_Os02g04160			2.85	expressed protein
LOC_Os01g03750			2.85	expressed protein
LOC_Os10g32850			2.86	expressed protein
LOC_Os06g04480			2.86	expressed protein
LOC_Os08g42020			2.9	expressed protein
LOC_Os02g09440			2.9	expressed protein
LOC_Os05g19970			2.91	expressed protein
LOC_Os03g36080			2.92	expressed protein
LOC_Os05g33610			2.93	expressed protein
LOC_Os07g01060			2.94	expressed protein
LOC_Os02g05710			2.95	expressed protein
LOC_Os01g13490			2.97	expressed protein
LOC_Os10g41120			2.98	expressed protein
LOC_Os01g50040			2.99	expressed protein
LOC_Os10g40580			3.02	expressed protein
LOC_Os02g48170			3.02	expressed protein
LOC_Os01g18600			3.05	expressed protein
LOC_Os03g25850			3.06	expressed protein
LOC_Os02g33770			3.08	expressed protein
LOC_Os04g38520			3.11	expressed protein
LOC_Os03g48660			3.13	expressed protein
LOC_Os04g53990			3.14	expressed protein
LOC_Os01g12890			3.14	expressed protein
LOC_Os02g45000			3.23	expressed protein
LOC_Os10g31040			3.25	expressed protein
LOC_Os10g39430			3.27	expressed protein
LOC_Os04g36600			3.34	expressed protein
LOC_Os03g44800			3.36	expressed protein
LOC_Os05g25210			3.38	expressed protein
LOC_Os04g39540			3.47	expressed protein
LOC_Os04g41330			3.56	expressed protein
LOC_Os03g13870			3.56	expressed protein
LOC_Os03g22560			3.59	expressed protein
LOC_Os11g35420			3.62	expressed protein
LOC_Os04g57770			4.4	expressed protein
LOC_Os09g02400			4.53	expressed protein
LOC_Os09g39240			5.78	expressed protein
LOC_Os05g40630			6.02	expressed protein
LOC_Os10g34940			6.14	expressed protein
LOC_Os03g53390			6.73	expressed protein
LOC_Os04g51140			6.95	expressed protein
LOC_Os10g26670			7.03	expressed protein
LOC_Os07g12540			7.23	expressed protein
LOC_Os02g37180			7.44	expressed protein
LOC_Os04g57700			7.62	expressed protein
LOC_Os03g32420			10.47	expressed protein
LOC_Os05g41550			10.71	expressed protein
LOC_Os11g05080			11.48	expressed protein
LOC_Os03g39860			11.78	expressed protein
LOC_Os01g40290			15.37	expressed protein
LOC_Os12g08930			18.64	expressed protein
LOC_Os02g32280			42.46	expressed protein
LOC_Os02g31220			2.27	expressed protein
LOC_Os02g34470	2.32	2.52	2.56	expressed protein
LOC_Os10g38890		3.84	4.01	expressed protein
LOC_Os01g54930		2.29	2.44	expressed protein
LOC_Os12g02490		3.04	3.85	expressed protein
LOC_Os11g01370		2.99	3.74	expressed protein
LOC_Os12g38560		4.37	4.73	expressed protein
LOC_Os07g38360			6.71	expressed protein
LOC_Os05g41550			5.81	expressed protein
LOC_Os10g38890			4.1	expressed protein
LOC_Os05g41550			3.72	expressed protein
LOC_Os03g04600			3.44	expressed protein
LOC_Os04g57700			3.16	expressed protein
LOC_Os07g44820			2.9	expressed protein
LOC_Os04g38520			2.6	expressed protein
LOC_Os10g31040			2.5	expressed protein
LOC_Os12g31440			2.48	expressed protein
LOC_Os09g39240			3.33	expressed protein
LOC_Os03g19940	2.78			hypothetical protein
LOC_Os07g37700	3.49	3.01	3.45	hypothetical protein
LOC_Os01g23360		4.52	5.92	hypothetical protein
LOC_Os01g25920			2.99	hypothetical protein
LOC_Os01g72620			3.67	hypothetical protein
LOC_Os09g36230			8.04	hypothetical protein
LOC_Os06g09990			16.49	hypothetical protein
LOC_Os02g06460			27.82	hypothetical protein
LOC_Os11g44540			3.23	hypothetical protein
LOC_Os12g02610		6.4	7.21	hypothetical protein
LOC_Os04g05550		3.86	4.11	hypothetical protein
LOC_Os01g72620			2.61	hypothetical protein
Os01g0507000	3.8	4.95	5.51	Hypothetical protein.
Os12g0458900	2.68	2.88	3.05	Hypothetical protein.
Os01g0507000	5.39			Hypothetical protein.
Os08g0170800		2.48	3.49	Hypothetical protein.
Os07g0474700		2.86	3.16	Hypothetical protein.
Os10g0118900		5.22	8.05	Hypothetical protein.
Os03g0387900		7.11	9.77	Hypothetical protein.
Os04g0180900			2.4	Hypothetical protein.
Os03g0231400			2.44	Hypothetical protein.
Os06g0505700			3.16	Hypothetical protein.
Os11g0115800			3.43	Hypothetical protein.
Os09g0568000			4.04	Hypothetical protein.
Os07g0516500			6.36	Hypothetical protein.
Os06g0579600			12.87	Hypothetical protein.
Os06g0225400			3.22	Hypothetical protein.
LOC_Os08g07390			3.46	Mla1, putative, expressed
LOC_Os05g46490	2.6	2.93	2.55	mov34 family protein, putative, expressed
LOC_Os12g04010			2.86	Mpp10 protein, expressed
LOC_Os02g56480			2.49	PB1 domain containing protein, expressed
LOC_Os02g38050			3.24	PB1 domain containing protein, expressed
LOC_Os08g27720			2.7	Pirin, putative, expressed
LOC_Os02g06400			6.44	Plant protein family protein, expressed
LOC_Os02g13150			3.01	Pollen-specific protein SF21, putative, expressed
LOC_Os02g10650		2.3	3.97	polyphosphoinositide binding protein Ssh1p, putative, expressed
Os04g0542000			3.38	Protein of unknown function DUF584 family protein.
Os01g0882300			2.96	Protein of unknown function DUF803 family protein.
LOC_Os07g36820		3.38	4.48	Protein of unknown function, DUF614 containing protein, expressed
LOC_Os02g04090	3.72		3.58	retrotransposon protein, putative, LINE subclass
LOC_Os09g26440	5.55	4.7		retrotransposon protein, putative, unclassified
LOC_Os01g04680		18.06	34.36	retrotransposon protein, putative, unclassified
LOC_Os12g04880	2.73	2.67		retrotransposon protein, putative, unclassified, expressed
LOC_Os09g15250	3.63	4.8	5.91	retrotransposon protein, putative, unclassified, expressed
LOC_Os07g05440			3.03	retrotransposon protein, putative, unclassified, expressed
LOC_Os08g35020			4.93	retrotransposon protein, putative, unclassified, expressed
LOC_Os09g15250			4.38	retrotransposon protein, putative, unclassified, expressed
LOC_Os03g45770		2.65	3.93	S3 self-incompatibility locus-linked pollen 3.15 protein
LOC_Os12g39200			2.53	seed maturation protein PM23, putative, expressed
LOC_Os01g60530	3.06	3.53	3.66	transposon protein, putative, CACTA, En/Spm sub-class, expressed
LOC_Os10g42650			2.64	transposon protein, putative, CACTA, En/Spm sub-class, expressed
LOC_Os02g30530	2.74			transposon protein, putative, Mutator sub-class, expressed
LOC_Os08g23700			2.43	transposon protein, putative, Mutator sub-class, expressed
LOC_Os03g15010		2.22	2.57	transposon protein, putative, unclassified, expressed
LOC_Os02g10840		2.47	3.5	transposon protein, putative, unclassified, expressed
LOC_Os08g05940			4.28	transposon protein, putative, unclassified, expressed
LOC_Os03g21660		4.08	8.65	transposon protein, putative, unclassified, expressed
LOC_Os10g34390		2.56	2.54	Uncharacterized ACR, COG1678 family protein, expressed
	4.98			unknown
	3.64	7.21	11.01	unknown
	2.59	2.47	2.64	unknown
LOC_Os02g57920		4.74	6.68	unknown
			12.97	unknown
			12.95	unknown
			6.78	unknown
			4.14	unknown
			3.23	unknown
			3.12	unknown
			3	unknown
			2.84	unknown
			2.72	unknown
			2.65	unknown
			2.37	unknown
LOC_Os04g55240	5.7	5.36	8.6	VQ motif family protein, expressed
LOC_Os01g56940		8.76	14.55	XPG I-region family protein, expressed
LOC_Os03g20180			2.7	YT521-B-like family protein, expressed
LOC_Os04g51940			3.27	YT521-B-like family protein, expressed
LOC_Os01g66960			0.358423	15 kDa selenoprotein precursor, putative, expressed
LOC_Os04g33830			0.4	16kDa membrane protein, putative, expressed
LOC_Os03g16020	0.131579			17.4 kDa class I heat shock protein, putative, expressed
LOC_Os01g08860	0.277008			17.5 kDa class II heat shock protein, putative, expressed
LOC_Os02g33450		0.425532	0.409836	2-cys peroxiredoxin BAS1, chloroplast precursor, putative, expressed
LOC_Os09g28690			0.245098	2-Hydroxyisoflavanone dehydratase, putative, expressed
LOC_Os12g08260			0.314465	2-oxoisovalerate dehydrogenase alpha subunit, mitochondrial precursor
LOC_Os03g49710		0.321543	0.338983	30S ribosomal protein S13, putative, expressed
LOC_Os12g42090			0.41841	37 kDa inner envelope membrane protein, chloroplast precursor
LOC_Os04g35090			0.33557	40S ribosomal protein S10, putative, expressed
LOC_Os01g58790		0.306748	0.191571	4-diphosphocytidyl-2-C-methyl-D-erythritol kinase, chloroplast precursor
LOC_Os01g47330	0.371747	0.236967		50S ribosomal protein L12-2, chloroplast precursor, putative, expressed
LOC_Os03g60100	0.423729	0.320513	0.255102	50S ribosomal protein L17, putative, expressed
LOC_Os03g61260	0.37037	0.207039	0.201613	50S ribosomal protein L18, chloroplast precursor, putative, expressed
LOC_Os01g53280			0.352113	50S ribosomal protein L20, putative, expressed
LOC_Os02g04460		0.367647		50S ribosomal protein L3, chloroplast precursor, putative, expressed
LOC_Os03g03360			0.330033	50S ribosomal protein L5, chloroplast precursor, putative, expressed
LOC_Os02g57670		0.381679	0.393701	50S ribosomal protein L9, chloroplast precursor, putative, expressed
LOC_Os01g65400	0.358423	0.31348	0.246914	5'-3' exonuclease, N-terminal resolvase-like domain containing protein, expressed
LOC_Os05g11710			0.348432	60S ribosomal protein L11, putative, expressed
LOC_Os01g10820			0.286533	60S ribosomal protein L11, putative, expressed
LOC_Os06g35730		0.232019	0.136054	60S ribosomal protein L11-1, putative, expressed
LOC_Os05g49030			0.302115	60S ribosomal protein L18a, putative, expressed
LOC_Os05g28750			0.374532	60S ribosomal protein L29, putative
LOC_Os01g59730	0.296736		0.172414	60S ribosomal protein L30, putative, expressed
LOC_Os05g41110			0.353357	60S ribosomal protein L30, putative, expressed
LOC_Os05g48320			0.337838	60S ribosomal protein L37a, putative, expressed
LOC_Os04g51630			0.396825	60S ribosomal protein L7-1, putative, expressed
LOC_Os05g50750			0.364964	AAA-type ATPase family protein, putative, expressed
LOC_Os05g02890		0.324675	0.320513	ABC transporter family protein, putative, expressed
LOC_Os01g55950			0.361011	Acetamidase, putative, expressed
LOC_Os02g39580			0.373134	acetolactate synthase small subunit, putative, expressed
LOC_Os11g32280			0.246914	acetyltransferase, GNAT family protein, expressed
LOC_Os02g53500		0.367647	0.247525	Activator 1 36 kDa subunit, putative, expressed
LOC_Os03g63930			0.232558	Acyl carrier protein III, chloroplast precursor, putative, expressed
LOC_Os07g12150			0.290698	Acyl carrier protein, mitochondrial precursor, putative, expressed
LOC_Os07g47820			0.327869	Acyl-CoA dehydrogenase, C-terminal domain containing protein, expressed
LOC_Os06g15380			0.396825	Acylphosphatase family protein
LOC_Os03g61720	0.180832			Acyltransferase family protein, expressed
LOC_Os04g42520			0.26178	Adenine phosphoribosyltransferase 2, putative, expressed
Os07g0484800			0.151976	Adenine phosphoribosyltransferase.
LOC_Os07g22950			0.390625	Adenylate kinase isoenzyme 6, putative, expressed
LOC_Os04g01510			0.25	AGR_C_3597p, putative, expressed
LOC_Os02g43280			0.212314	aldehyde dehydrogenase family protein, expressed
LOC_Os04g33040			0.224215	Alpha amylase, catalytic domain containing protein, expressed
LOC_Os12g07150			0.287356	Amidase family protein, expressed
LOC_Os04g44110		0.290698	0.234192	amidohydrolase family protein, expressed
LOC_Os01g65090	0.406504	0.328947	0.292398	aminotransferase, classes I and II family protein, expressed
LOC_Os06g03800		0.151976		ankyrin repeat family protein, putative, expressed
LOC_Os03g04300			0.413223	Ankyrin repeat protein, chloroplast precursor, putative, expressed
LOC_Os05g31750		0.167224	0.239234	Annexin family protein, expressed
LOC_Os02g50010			0.341297	APO protein 3, mitochondrial precursor, putative, expressed
LOC_Os02g13870			0.100503	Aquaporin NIP1.2, putative, expressed
LOC_Os07g26690			0.30581	aquaporin PIP2.4, putative, expressed
LOC_Os07g26690			0.290698	aquaporin PIP2.4, putative, expressed
LOC_Os04g47220			0.319489	Aquaporin RWC3, putative, expressed
LOC_Os03g19280		0.367647	0.28169	Argininosuccinate lyase, putative, expressed
LOC_Os12g13320			0.378788	Argininosuccinate synthase, chloroplast precursor, putative, expressed
LOC_Os11g08090			0.248756	Armadillo/beta-catenin-like repeat family protein, expressed
LOC_Os02g55420			0.320513	Aspartate aminotransferase, chloroplast precursor, putative, expressed
LOC_Os11g34210			0.320513	Aspartyl/glutamyl-tRNA amidotransferase subunit B, putative, expressed
LOC_Os04g42320			0.404858	AT hook motif family protein, expressed
LOC_Os03g19510			0.311526	ATP-dependent Clp protease proteolytic subunit 1, putative, expressed
LOC_Os03g22430			0.332226	ATP-dependent Clp protease proteolytic subunit, putative, expressed
LOC_Os04g45040			0.37037	ATP-dependent RNA helicase ste13, putative, expressed
LOC_Os04g26910		0.460829		Auxin-induced protein PCNT115, putative, expressed
LOC_Os01g52720			0.23753	auxin-induced, putative, expressed
LOC_Os11g44810			0.316456	auxin-repressed protein-like protein ARP1, putative, expressed
Os01g0952800			0.0897666	Basic helix-loop-helix dimerisation region bHLH domain containing protein.
LOC_Os10g40720		0.185529	0.309598	Beta-expansin 1a precursor, putative, expressed
Os02g0658800	0.19084		0.105932	Beta-expansin.
LOC_Os01g34920			0.371747	Beta-galactosidase precursor, putative, expressed
LOC_Os03g26530		0.242131	0.244499	beta-ketoacyl-CoA synthase family protein, putative, expressed
LOC_Os09g12290			0.233645	Bifunctional aspartokinase/homoserine dehydrogenase 2, chloroplast precursor, putative, expressed
LOC_Os08g10570	0.390625	0.319489	0.228311	bifunctional purine biosynthesis protein PurH containing protein, expressed
Os07g0172900		0.246305		Biopterin transport-related protein BT1 family protein.
LOC_Os01g03320			0.223214	Bowman-Birk type bran trypsin inhibitor precursor, putative, expressed
LOC_Os07g26700			0.374532	Brain protein 44, putative, expressed
LOC_Os09g20660			0.371747	Brain protein 44, putative, expressed
LOC_Os10g40200	0.31746	0.26178	0.238663	Branched-chain-amino-acid aminotransferase 5, chloroplast precursor, putative, expressed
LOC_Os10g40200	0.315457	0.239234	0.226757	Branched-chain-amino-acid aminotransferase 5, chloroplast precursor, putative, expressed
LOC_Os02g57510			0.359712	BS14b, putative, expressed
LOC_Os07g47400		0.175747	0.076746	C2 domain containing protein, expressed
Os04g0175600			0.337838	Caffeic acid O-methyltransferase (EC 2.1.1.6).
Os07g0641200		0.355872	0.295858	CaMK1.
LOC_Os02g02400	0.333333	0.191205	0.161812	Catalase isozyme A, putative, expressed
LOC_Os03g52690			0.350877	CBS domain containing protein, expressed
LOC_Os11g38030			0.325733	CDK5RAP1, putative, expressed
LOC_Os10g22520			0.189394	Cellulase containing protein, expressed
LOC_Os10g20090		0.27933	0.25974	Cellulose synthase family protein, expressed
LOC_Os11g32650		0.289855		Chalcone synthase, putative, expressed
Os04g0457000		0.247525	0.21097	Chlorophyll a/b-binding protein CP24, photosystem II (Fragment).
LOC_Os01g52240		0.357143		Chlorophyll a-b binding protein 2, chloroplast precursor, putative, expressed
LOC_Os01g41710		0.242131	0.150602	Chlorophyll a-b binding protein 2, chloroplast precursor, putative, expressed
LOC_Os08g33820		0.322581	0.199601	Chlorophyll a-b binding protein 4, chloroplast precursor, putative, expressed
LOC_Os06g21590		0.403226	0.240385	Chlorophyll a-b binding protein 6A, chloroplast precursor, putative, expressed
LOC_Os04g38410		0.390625	0.319489	Chlorophyll a-b binding protein CP24 10B, chloroplast precursor, putative, expressed
LOC_Os03g10060	0.138504			Chloroplast 30S ribosomal protein S10, putative, expressed
Os02g0267000		0.371747		Chloroplast thylakoidal processing peptidase (Putative signal peptidase I).
LOC_Os01g16530			0.320513	Clp protease family protein, expressed
LOC_Os10g10180			0.2079	CMV 1a interacting protein 1, putative, expressed
LOC_Os02g55630			0.392157	CobW/P47K family protein, expressed
LOC_Os10g26640			0.307692	complex 1 family protein, putative, expressed
Os01g0501000			0.341297	Conserved hypothetical protein.
Os01g0606400	0.290698	0.15674	0.146199	Conserved hypothetical protein.
Os02g0302200			0.411523	Conserved hypothetical protein.
Os02g0635700		0.31348	0.322581	Conserved hypothetical protein.
Os03g0161500			0.390625	Conserved hypothetical protein.
Os04g0513000			0.342466	Conserved hypothetical protein.
Os04g0619800			0.215517	Conserved hypothetical protein.
Os05g0173500			0.247525	Conserved hypothetical protein.
Os05g0202500	0.34965	0.258398	0.159236	Conserved hypothetical protein.
Os05g0291700	0.326797		0.23753	Conserved hypothetical protein.
Os06g0340200	0.325733			Conserved hypothetical protein.
Os07g0142100			0.0626566	Conserved hypothetical protein.
Os07g0160300		0.421941	0.275482	Conserved hypothetical protein.
Os07g0452700		0.348432	0.220751	Conserved hypothetical protein.
Os09g0242600		0.396825		Conserved hypothetical protein.
Os10g0100300			0.34965	Conserved hypothetical protein.
LOC_Os04g48410			0.306748	Copper/zinc superoxide dismutase family protein, expressed
LOC_Os04g37780			0.257732	Core histone H2A/H2B/H3/H4 family protein, expressed
LOC_Os06g13100		0.359712	0.182482	CREG1 protein precursor, putative, expressed
LOC_Os03g51250			0.442478	cyclase-associated protein, putative, expressed
LOC_Os02g55780			0.37594	Cyclin, N-terminal domain containing protein
LOC_Os01g74650			0.4329	Cysteine synthase, chloroplast precursor, putative, expressed
LOC_Os01g49670			0.37037	Cytidylyltransferase family protein, expressed
LOC_Os02g42890			0.367647	Cytochrome b561 family protein, expressed
LOC_Os03g55720		0.401606	0.352113	cytochrome b6f complex subunit, putative, expressed
LOC_Os03g56190			0.398406	Cytochrome c oxidase subunit VIa family protein, expressed
LOC_Os02g02000	0.27933	0.218818	0.146413	Cytochrome P450 74A3, putative, expressed
LOC_Os02g07680			0.289017	Cytochrome P450 97B2, putative, expressed
LOC_Os10g34480		0.225734		Cytochrome P450 family protein, expressed
LOC_Os06g43430		0.13459		Cytochrome P450 family protein, expressed
LOC_Os11g27730			0.357143	Cytochrome P450 family protein, expressed
LOC_Os01g11340			0.230947	cytochrome P450 family protein, putative, expressed
LOC_Os04g51290		0.292398	0.357143	DAG protein, chloroplast precursor, putative, expressed
LOC_Os07g49110			0.369004	D-alanine ligase family, putative, expressed
LOC_Os02g50560			0.344828	DEAD/DEAH box helicase, putative, expressed
LOC_Os04g43140			0.219298	DEAD/DEAH box helicase, putative, expressed
Os05g0536400			0.295858	Delta-1-pyrroline-5-carboxylate dehydrogenase (EC 1.5.1.12).
LOC_Os06g09520	0.298507	0.124378	0.15674	diacylglycerol kinase, putative, expressed
LOC_Os01g34700			0.420168	Dienelactone hydrolase family protein, expressed
LOC_Os03g02690	0.31746		0.307692	Dihydrodipicolinate reductase, C-terminus family protein, expressed
LOC_Os12g08170			0.3861	dihydrolipoamide S-acetyltransferase, putative, expressed
Os09g0560500			0.2457	Dihydroneopterin aldolase family protein.
LOC_Os08g44210			0.413223	Dihydroneopterin aldolase, putative, expressed
LOC_Os12g38760			0.297619	diphosphonucleotide phosphatase 1, putative, expressed
LOC_Os11g10870	0.2849		0.222717	Dirigent-like protein, expressed
LOC_Os01g12830			0.323625	D-isomer specific 2-hydroxyacid dehydrogenase
LOC_Os01g65890		0.246305	0.243902	DNA repair metallo-beta-lactamase family protein, expressed
Os09g0542000		0.323625	0.299401	DNA/RNA-binding protein Alba/DUF78 domain containing protein.
LOC_Os04g33440		0.206612	0.144928	DNA-binding protein S1FA2, putative, expressed
LOC_Os01g55030			0.209205	DNA-binding protein, putative, expressed
LOC_Os11g08940			0.444444	DNA-directed RNA polymerase II 8.2 kDa polypeptide, putative, expressed
LOC_Os04g41040			0.210526	DNA-directed RNA polymerases II 24 kDa polypeptide, putative, expressed
LOC_Os06g02620	0.429185	0.398406	0.31746	DnaJ C terminal region family protein, expressed
LOC_Os07g09450			0.371747	DNAJ protein, putative, expressed
LOC_Os10g41820			0.324675	Dynamin-related protein 1C, putative, expressed
LOC_Os06g47000		0.233645	0.140845	EF hand family protein, expressed
LOC_Os03g29770			0.332226	EF hand family protein, expressed
LOC_Os02g12800			0.353357	Elongation factor 1-gamma, putative, expressed
LOC_Os05g28210	0.112994	0.109649		Embryonic abundant protein 1, putative
LOC_Os08g14000		0.134048	0.212314	Endo-1,3;1,4-beta-D-glucanase precursor, putative, expressed
LOC_Os05g32330			0.373134	endonuclease/exonuclease/phosphatase family protein, putative, expressed
LOC_Os06g50300		0.217865	0.224719	Endoplasmin homolog precursor, putative, expressed
Os06g0594100			0.431034	Enoyl-CoA hydratase/isomerase domain containing protein.
Os07g0622700			0.240964	Epoxide hydrolase family protein.
Os12g0118600		0.438596	0.423729	Epoxide hydrolase family protein.
LOC_Os08g10450			0.403226	equilibratiave nucleoside transporter 1, putative, expressed
LOC_Os03g58530			0.326797	ES43, putative, expressed
LOC_Os08g37040			0.0726216	esterase, putative, expressed
LOC_Os02g48900		0.220751	0.217391	Eukaryotic aspartyl protease family protein, expressed
LOC_Os03g08790			0.145985	Eukaryotic aspartyl protease family protein, expressed
LOC_Os12g07740			0.389105	Eukaryotic translation initiation factor 2 gamma subunit, putative, expressed
LOC_Os01g02010	0.228833		0.17331	expressed protein
LOC_Os01g07890	0.263852	0.220751	0.208333	expressed protein
LOC_Os01g10210			0.215517	expressed protein
LOC_Os01g12270		0.30303	0.195695	expressed protein
LOC_Os01g16550			0.408163	expressed protein
LOC_Os01g26920			0.357143	expressed protein
LOC_Os01g26970			0.330033	expressed protein
LOC_Os01g32460	0.337838			expressed protein
LOC_Os01g32830		0.316456	0.222717	expressed protein
LOC_Os01g38480			0.362319	expressed protein
LOC_Os01g39780			0.152905	expressed protein
LOC_Os01g41640			0.381679	expressed protein
LOC_Os01g42120		0.189036		expressed protein
LOC_Os01g52120			0.130719	expressed protein
LOC_Os01g53620			0.314465	expressed protein
LOC_Os01g58470	0.33557	0.261097	0.215983	expressed protein
LOC_Os01g66000			0.341297	expressed protein
LOC_Os01g68270		0.276243	0.15015	expressed protein
LOC_Os01g72950			0.243309	expressed protein
LOC_Os01g73670			0.456621	expressed protein
LOC_Os02g07880			0.28169	expressed protein
LOC_Os02g09470			0.221239	expressed protein
LOC_Os02g15540			0.332226	expressed protein
LOC_Os02g15750			0.353357	expressed protein
LOC_Os02g26790			0.333333	expressed protein
LOC_Os02g27960			0.293255	expressed protein
LOC_Os02g33060	0.138696	0.0832639	0.0783085	expressed protein
LOC_Os02g37600			0.367647	expressed protein
LOC_Os02g42550			0.248139	expressed protein
LOC_Os02g46750			0.310559	expressed protein
LOC_Os02g57030			0.387597	expressed protein
LOC_Os02g58790			0.298507	expressed protein
LOC_Os03g01420		0.395257	0.310559	expressed protein
LOC_Os03g11580		0.403226	0.343643	expressed protein
LOC_Os03g13450	0.156986			expressed protein
LOC_Os03g22720			0.343643	expressed protein
LOC_Os03g27840			0.205761	expressed protein
LOC_Os03g29730	0.403226	0.3861	0.332226	expressed protein
LOC_Os03g31160			0.263852	expressed protein
LOC_Os03g37810		0.371747	0.299401	expressed protein
LOC_Os03g40920			0.263158	expressed protein
LOC_Os03g41110		0.373134		expressed protein
LOC_Os03g46310			0.308642	expressed protein
LOC_Os03g48110			0.377358	expressed protein
LOC_Os03g53640			0.322581	expressed protein
LOC_Os03g53980			0.292398	expressed protein
LOC_Os03g59300			0.236407	expressed protein
LOC_Os04g11030	0.231481	0.277778		expressed protein
LOC_Os04g11390			0.197239	expressed protein
LOC_Os04g33000	0.380228	0.278552	0.183824	expressed protein
LOC_Os04g33450	0.302115		0.234192	expressed protein
LOC_Os04g41900		0.167785	0.243309	expressed protein
LOC_Os04g44590			0.323625	expressed protein
LOC_Os04g54320			0.265957	expressed protein
LOC_Os04g55600		0.200803	0.139665	expressed protein
LOC_Os04g57970		0.199203	0.133511	expressed protein
LOC_Os05g01530			0.218341	expressed protein
LOC_Os05g02410			0.396825	expressed protein
LOC_Os05g03750		0.287356	0.193424	expressed protein
LOC_Os05g07640		0.259067	0.134771	expressed protein
LOC_Os05g11260	0.308642		0.16835	expressed protein
LOC_Os05g33510			0.321543	expressed protein
LOC_Os05g34760			0.333333	expressed protein
LOC_Os05g35530			0.377358	expressed protein
LOC_Os05g36340		0.322581		expressed protein
LOC_Os05g40910	0.245098	0.184162	0.133333	expressed protein
LOC_Os05g46500	0.389105			expressed protein
LOC_Os06g02530	0.122549	0.0602047		expressed protein
LOC_Os06g05440		0.295858	0.348432	expressed protein
LOC_Os06g09840			0.289855	expressed protein
LOC_Os06g23534		0.378788	0.310559	expressed protein
LOC_Os06g33340			0.363636	expressed protein
LOC_Os06g42060			0.378788	expressed protein
LOC_Os06g47220			0.380228	expressed protein
LOC_Os07g01990			0.408163	expressed protein
LOC_Os07g04930			0.262467	expressed protein
LOC_Os07g06550			0.37594	expressed protein
LOC_Os07g10440	0.179533	0.148368	0.27248	expressed protein
LOC_Os07g12390		0.387597		expressed protein
LOC_Os07g13590			0.406504	expressed protein
LOC_Os07g31490			0.334448	expressed protein
LOC_Os07g37240		0.257732	0.135501	expressed protein
LOC_Os07g37570			0.4	expressed protein
LOC_Os07g41710			0.384615	expressed protein
LOC_Os07g45350			0.367647	expressed protein
LOC_Os08g02630		0.367647	0.17452	expressed protein
LOC_Os08g04090		0.302115	0.246305	expressed protein
LOC_Os08g04920			0.37037	expressed protein
LOC_Os08g06520			0.361011	expressed protein
LOC_Os08g13254	0.409836			expressed protein
LOC_Os08g17390	0.308642	0.259067	0.2457	expressed protein
LOC_Os08g24200		0.167785	0.193798	expressed protein
LOC_Os08g26710		0.248139	0.130378	expressed protein
LOC_Os08g27540		0.315457	0.224215	expressed protein
LOC_Os08g30930		0.371747	0.374532	expressed protein
LOC_Os08g31830			0.277008	expressed protein
LOC_Os08g39430	0.331126	0.247525	0.22779	expressed protein
LOC_Os09g07320			0.3367	expressed protein
LOC_Os09g17620		0.390625	0.266667	expressed protein
LOC_Os09g34000		0.323625	0.194175	expressed protein
LOC_Os09g34140			0.27248	expressed protein
LOC_Os09g35990			0.21692	expressed protein
LOC_Os09g36990		0.181488	0.105374	expressed protein
LOC_Os10g31660			0.168634	expressed protein
LOC_Os10g34270			0.359712	expressed protein
LOC_Os10g40410			0.302115	expressed protein
LOC_Os10g41980			0.148148	expressed protein
LOC_Os10g42250			0.37037	expressed protein
LOC_Os11g03920			0.28169	expressed protein
LOC_Os11g07980	0.249377			expressed protein
LOC_Os11g34230		0.403226	0.280112	expressed protein
LOC_Os11g34790		0.348432	0.311526	expressed protein
LOC_Os11g40200			0.390625	expressed protein
LOC_Os11g41150	0.3003	0.251889	0.289855	expressed protein
LOC_Os11g41150		0.318471	0.369004	expressed protein
LOC_Os12g03060			0.411523	expressed protein
LOC_Os12g13340			0.135135	expressed protein
LOC_Os12g26220		0.288184	0.2	expressed protein
LOC_Os12g37390			0.408163	expressed protein
LOC_Os12g44130			0.166389	expressed protein
LOC_Os02g58790			0.294985	expressed protein
LOC_Os03g05910			0.144718	FAD binding domain containing protein, expressed
LOC_Os08g23180			0.294985	Fasciclin domain containing protein, expressed
LOC_Os06g15020		0.369004		fatty acid condensing enzyme CUT1, putative
LOC_Os04g49940			0.218341	ferredoxin, putative, expressed
LOC_Os06g36450			0.212766	Ferroportin1 family protein, expressed
LOC_Os04g24110	0.280899	0.0759878	0.0951475	Flavonol-3-O-glycoside-7-O-glucosyltransferase 1, putative, expressed
LOC_Os02g11110	0.271739			Flavonol-3-O-glycoside-7-O-glucosyltransferase 1, putative, expressed
LOC_Os01g70730			0.28169	flowering promoting factor-like 1, putative, expressed
LOC_Os08g09860			0.387597	FMN-dependent dehydrogenase family protein, expressed
LOC_Os06g45370		0.333333		fructose-1,6-bisphosphatase family protein, expressed
LOC_Os02g41910			0.116414	Gamma-thionins family protein, expressed
LOC_Os11g48070		0.288184	0.284091	GDSL-like Lipase/Acylhydrolase family protein, expressed
LOC_Os05g11950			0.224719	GDSL-like Lipase/Acylhydrolase family protein, expressed
LOC_Os02g57110			0.0987167	GDSL-like Lipase/Acylhydrolase family protein, expressed
LOC_Os08g13440		0.319489	0.145773	Germin-like protein subfamily 1 member 7 precursor, putative, expressed
LOC_Os07g07340			0.0930233	Glucan endo-1,3-beta-glucosidase 5 precursor, putative, expressed
LOC_Os01g71340			0.31746	Glucan endo-1,3-beta-glucosidase, acidic isoform precursor, putative, expressed
LOC_Os07g22350			0.343643	Glucose-6-phosphate 1-dehydrogenase 2, chloroplast precursor, putative, expressed
LOC_Os01g72980		0.338983	0.257732	Glucose-inhibited division protein A, putative, expressed
LOC_Os08g45140			0.369004	Glutaredoxin, putative, expressed
LOC_Os03g06740	0.383142	0.346021	0.246305	Glutathione reductase, chloroplast precursor, putative, expressed
LOC_Os07g28480			0.223214	glutathione S-transferase GSTU1, putative, expressed
LOC_Os10g38700			0.275482	glutathione S-transferase GSTU6, putative, expressed
LOC_Os10g38780			0.27248	glutathione S-transferase GSTU6, putative, expressed
LOC_Os10g42720	0.409836	0.341297	0.328947	Glycerol-3-phosphate acyltransferase, chloroplast precursor, putative, expressed
LOC_Os08g39350			0.343643	Glycerophosphoryl diester phosphodiesterase family protein, expressed
LOC_Os01g70520			0.31348	Glycosyl hydrolase family 1 protein, expressed
LOC_Os08g13920		0.321543	0.239234	Glycosyl hydrolases family 16 protein, expressed
LOC_Os04g53950			0.186916	Glycosyl hydrolases family 16 protein, expressed
LOC_Os08g14700			0.19802	Glycosyl hydrolases family 17 protein
LOC_Os02g03850			0.364964	Glycosyl transferase family, a/b domain containing protein, expressed
LOC_Os05g31490			0.363636	Golgi transport complex protein, putative, expressed
LOC_Os02g55000			0.16835	G-patch domain containing protein, expressed
LOC_Os07g47300			0.186916	GTP1/OBG family protein, putative, expressed
LOC_Os02g01440			0.277778	GTP-binding protein, putative, expressed
LOC_Os06g04040	0.118064			Guanine nucleotide-binding protein beta subunit-like protein 1, putative, expressed
LOC_Os03g25450	0.247525		0.104712	H/ACA ribonucleoprotein complex subunit 4, putative, expressed
LOC_Os06g43620	0.259067	0.118483	0.2	Haemolysin-III related family protein, expressed
LOC_Os08g01220		0.217865	0.212314	Harpin-induced protein 1 containing protein, expressed
LOC_Os04g53660		0.311526	0.189394	hAT family dimerisation domain containing protein, expressed
LOC_Os10g34470			0.396825	HD domain containing protein, expressed
Os03g0255200	0.330033	0.197628	0.15949	Heat shock protein DnaJ, N-terminal domain containing protein.
LOC_Os03g22490		0.324675	0.234742	heavy metal-associated domain containing protein, expressed
LOC_Os02g30650			0.384615	heavy metal-associated domain containing protein, expressed
LOC_Os04g32030			0.27933	heavy metal-associated domain containing protein, expressed
LOC_Os03g56950		0.331126	0.320513	Helix-loop-helix DNA-binding domain containing protein, expressed
LOC_Os01g13190			0.321543	Histidinol dehydrogenase, chloroplast precursor, putative, expressed
LOC_Os02g51830			0.319489	histidyl-tRNA synthetase family protein, expressed
LOC_Os01g05900		0.3861	0.364964	Histone H2B.2, putative, expressed
LOC_Os05g36280			0.111235	Histone H3, putative, expressed
Os11g0155900			0.26178	Histone H3.
LOC_Os05g38740		0.396825	0.280899	Histone H4, putative, expressed
LOC_Os09g26340		0.232558	0.16129	Histone H4, putative, expressed
LOC_Os01g41880		0.337838	0.230415	Hyaluronan/mRNA binding family protein, expressed
LOC_Os05g45660			0.404858	Hyaluronan/mRNA binding family protein, expressed
LOC_Os03g07910			0.348432	hydrolase, carbon-nitrogen family protein, expressed
LOC_Os03g02710		0.350877		Hydroxymethylglutaryl-CoA synthase, putative, expressed
LOC_Os04g42200		0.245098	0.258398	hypothetical protein
LOC_Os10g01380			0.446429	hypothetical protein
LOC_Os05g02740			0.261097	hypothetical protein
LOC_Os03g12280			0.257069	hypothetical protein
LOC_Os05g02740			0.239808	hypothetical protein
LOC_Os01g40730			0.344828	hypothetical protein
LOC_Os04g26590		0.30581	0.189036	hypothetical protein
LOC_Os08g03790		0.348432	0.277008	hypothetical protein
LOC_Os05g02740			0.239808	hypothetical protein
Os04g0249700		0.406504		Hypothetical protein.
Os02g0651500		0.404858	0.359712	Hypothetical protein.
Os08g0347200		0.4	0.396825	Hypothetical protein.
Os11g0311100		0.355872	0.3125	Hypothetical protein.
Os07g0267300		0.350877		Hypothetical protein.
Os01g0888900		0.3125	0.21692	Hypothetical protein.
Os07g0194300		0.15748	0.13089	Hypothetical protein.
Os11g0170400			0.411523	Hypothetical protein.
Os08g0214900			0.390625	Hypothetical protein.
Os01g0967600			0.383142	Hypothetical protein.
Os11g0626700			0.380228	Hypothetical protein.
Os01g0777400			0.3663	Hypothetical protein.
Os02g0145000			0.362319	Hypothetical protein.
Os04g0458400			0.337838	Hypothetical protein.
Os01g0777900			0.257732	Hypothetical protein.
LOC_Os03g14510			0.343643	Immature colon carcinoma transcript 1 protein precursor, putative, expressed
LOC_Os02g52940			0.434783	inorganic pyrophosphatase family protein, expressed
LOC_Os04g57590			0.3861	intracellular protease, PfpI family protein, expressed
LOC_Os04g40310			0.328947	isocitrate dehydrogenase, NAD-dependent family protein, expressed
LOC_Os12g16260	0.355872	0.3125	0.268097	Isoflavone reductase homolog, putative, expressed
LOC_Os07g36190			0.306748	Isopentenyl-diphosphate delta-isomerase I, putative, expressed
LOC_Os02g14860			0.3861	KE2 family protein, expressed
LOC_Os04g40740			0.37037	Kelch motif family protein, expressed
LOC_Os03g60110			0.392157	KH domain-containing protein, putative, expressed
LOC_Os05g06280			0.401606	kinesin motor family protein, putative, expressed
LOC_Os12g07820			0.420168	L-ascorbate peroxidase 6, chloroplast precursor, putative, expressed
LOC_Os06g50340	0.406504	0.314465	0.224719	Leucine Rich Repeat family protein, expressed
LOC_Os02g13640		0.373134	0.255754	Leucine Rich Repeat family protein, expressed
LOC_Os03g11360		0.324675	0.25641	Leucine Rich Repeat family protein, expressed
LOC_Os01g03020	0.374532	0.294985	0.323625	Leucyl-tRNA synthetase, putative, expressed
LOC_Os08g44320			0.327869	Low molecular weight phosphotyrosine protein phosphatase containing protein, expressed
LOC_Os03g25620		0.380228	0.364964	Low temperature viability protein, expressed
LOC_Os06g45650		0.297619	0.201613	MADS-box protein ZMM17, putative, expressed
LOC_Os03g59640			0.362319	magnesium chelatase ATPase subunit D family protein, expressed
LOC_Os06g44150		0.357143	0.271003	magnesium transporter CorA-like family protein, putative, expressed
LOC_Os01g17170			0.193798	Magnesium-protoporphyrin IX monomethyl ester cyclase, chloroplast precursor
LOC_Os07g38400		0.320513	0.246305	Major Facilitator Superfamily protein, expressed
LOC_Os09g39680			0.393701	Major Facilitator Superfamily protein, expressed
Os01g0936800			0.320513	Major sperm protein domain containing protein.
LOC_Os01g61380			0.234192	Malate dehydrogenase, mitochondrial precursor, putative, expressed
LOC_Os02g13660			0.2457	meiosis 5, putative, expressed
LOC_Os06g35970			0.128535	meiosis 5, putative, expressed
LOC_Os01g67000			0.301205	membrane-associated 30 kDa protein, chloroplast precursor, putative, expressed
LOC_Os01g58080		0.181159	0.14245	membrane-associated salt-inducible protein, putative, expressed
LOC_Os03g12530			0.334448	Metal tolerance protein C3, putative, expressed
LOC_Os07g09060			0.288184	methylmalonate-semialdehyde dehydrogenase, putative, expressed
LOC_Os06g13170			0.328947	methyltransferase GidB family protein
LOC_Os02g56030			0.383142	Methyltransferase WBSCR22, putative, expressed
LOC_Os02g51030			0.4	methyltransferase, UbiE/COQ5 family protein, expressed
LOC_Os02g51110			0.285714	MIP family channel proteins containing protein, expressed
LOC_Os05g29860	0.37037	0.283286	0.37037	Mitochondrial carrier protein, expressed
Os04g0581300			0.112108	Mitochondrial import inner membrane translocase subunit Tim13.
LOC_Os03g57420			0.338983	ML domain protein, putative, expressed
Os09g0510000			0.309598	Molluscan rhodopsin C-terminal tail family protein.
Os09g0268300	0.304878	0.196078	0.106496	Monosaccharide transporter 3.
Os09g0560800			0.321543	MOSC, N-terminal beta barrel domain containing protein.
LOC_Os12g42730			0.319489	Mov34/MPN/PAD-1 family protein, expressed
LOC_Os10g36350		0.347222	0.295858	MSP domain containing protein, expressed
LOC_Os06g12110		0.26738	0.171821	mTERF family protein, expressed
LOC_Os01g63190			0.337838	Multicopper oxidase family protein, expressed
LOC_Os10g36530			0.122549	MutS domain V family protein, expressed
Os03g0773100			0.45045	Myb/SANT domain protein.
LOC_Os12g38400			0.258398	Myb-like DNA-binding domain containing protein, expressed
LOC_Os12g39640	0.33557	0.277008	0.288184	myb-like DNA-binding domain, SHAQKYF class family protein, expressed
LOC_Os08g10080		0.271739	0.165017	NAC-domain containing protein 21/22, putative, expressed
LOC_Os03g55530	0.217865	0.184843	0.14245	N-acetyltransferase, putative, expressed
LOC_Os06g10770		0.357143	0.249377	N-acyl-L-amino-acid amidohydrolase family protein, expressed
LOC_Os03g03770			0.364964	NADH-ubiquinone oxidoreductase B18 subunit family protein, expressed
LOC_Os01g72430		0.390625		NADPH-dependent FMN reductase family protein, putative, expressed
LOC_Os11g39330		0.268817	0.191939	NB-ARC domain containing protein
LOC_Os01g14670		0.196078	0.25974	Nectarin-1 precursor, putative, expressed
LOC_Os04g35280			0.355872	Neutral/alkaline invertase, putative, expressed
LOC_Os08g31970			0.232558	NHL repeat-containing protein, putative, expressed
LOC_Os08g39860			0.28169	Non-cyanogenic beta-glucosidase precursor, putative, expressed
Os09g0321500		0.309598	0.320513	Non-protein coding transcript, putative npRNA.
Os06g0149300	0.406504	0.328947	0.242131	Non-protein coding transcript, uncharacterized transcript.
Os12g0197600			0.136426	Non-protein coding transcript, uncharacterized transcript.
Os03g0334500	0.369004	0.263158	0.196078	Non-protein coding transcript, unclassifiable transcript.
Os07g0469200			0.334448	Non-protein coding transcript, unclassifiable transcript.
LOC_Os11g24070		0.164745	0.188324	Nonspecific lipid-transfer protein 1 precursor, putative, expressed
LOC_Os12g02340		0.170358		Nonspecific lipid-transfer protein 3 precursor, putative, expressed
LOC_Os01g60740			0.170648	Nonspecific lipid-transfer protein precursor, putative, expressed
LOC_Os03g44900			0.340136	Not1 N-terminal domain, CCR4-Not complex component family protein, expressed
LOC_Os04g38620			0.265957	Nucleosome assembly protein containing protein, expressed
LOC_Os04g40880			0.137552	Nucleotide-binding protein 1, putative, expressed
LOC_Os11g32750			0.284091	Nudix hydrolase 13, mitochondrial precursor, putative, expressed
LOC_Os03g15930			0.294118	OTU-like cysteine protease family protein, expressed
Os03g0266000		0.355872	0.268097	Ovarian tumour, otubain domain containing protein.
LOC_Os03g48780		0.280112	0.13369	Oxalate oxidase 2 precursor, putative, expressed
LOC_Os08g32160	0.228833	0.150602		oxidoreductase, 2OG-Fe oxygenase family protein, expressed
LOC_Os01g25010		0.271003	0.138122	oxidoreductase, 2OG-Fe oxygenase family protein, expressed
LOC_Os09g39390			0.324675	oxidoreductase, aldo/keto reductase family protein, expressed
LOC_Os04g02620		0.130378		oxidoreductase, short chain dehydrogenase/reductase family protein, expressed
LOC_Os09g04730			0.4329	oxidoreductase, short chain dehydrogenase/reductase family protein, expressed
LOC_Os03g63290			0.411523	oxidoreductase, short chain dehydrogenase/reductase family protein, expressed
LOC_Os11g16410			0.381679	oxidoreductase, short chain dehydrogenase/reductase family protein, expressed
LOC_Os03g09020			0.414938	oxidoreductase, zinc-binding dehydrogenase family protein, expressed
LOC_Os08g01760			0.369004	oxidoreductase, zinc-binding dehydrogenase family protein, expressed
LOC_Os01g31690			0.3861	Oxygen-evolving enhancer protein 1, chloroplast precursor, putative, expressed
LOC_Os07g36080			0.342466	Oxygen-evolving enhancer protein 3-1, chloroplast precursor, putative, expressed
LOC_Os12g36830			0.28169	pathogenesis-related protein 10, putative, expressed
LOC_Os06g47600	0.176367		0.0576701	Pathogenesis-related protein 5 precursor, putative, expressed
LOC_Os12g36850			0.353357	Pathogenesis-related protein Bet v I family protein, expressed
LOC_Os12g36880			0.332226	Pathogenesis-related protein Bet v I family protein, expressed
LOC_Os04g39150			0.120337	Pathogenesis-related protein Bet v I family protein, expressed
LOC_Os10g11500			0.177936	Pathogenesis-related protein PRB1-2 precursor, putative, expressed
LOC_Os11g25800	0.364964	0.414938	0.334448	PB1 domain containing protein, expressed
LOC_Os11g25780			0.363636	PB1 domain containing protein, expressed
LOC_Os01g65790		0.258398		Pectinesterase family protein, expressed
LOC_Os10g36500		0.140056	0.0855432	pectinesterase inhibitor domain containing protein, expressed
LOC_Os02g50280	0.242718	0.118906	0.15949	pentatricopeptide, putative, expressed
LOC_Os06g03570		0.324675		pentatricopeptide, putative, expressed
LOC_Os01g67370			0.328947	pentatricopeptide, putative, expressed
LOC_Os10g10170			0.285714	pentatricopeptide, putative, expressed
LOC_Os04g14130			0.381679	pentatricopeptide, putative, expressed
LOC_Os03g60470			0.423729	Peptidase family M1 containing protein, expressed
LOC_Os08g30810			0.420168	Peptidase family M1 containing protein, expressed
LOC_Os03g51050			0.3367	Peptide transporter PTR2, putative, expressed
LOC_Os06g49480			0.387597	Peptidyl-prolyl cis-trans isomerase 1, putative, expressed
LOC_Os07g37830			0.363636	Peptidyl-prolyl cis-trans isomerase TLP38, chloroplast precursor, putative, expressed
LOC_Os08g29370	0.337838	0.371747	0.4	Peptidyl-prolyl cis-trans isomerase, chloroplast precursor, putative, expressed
LOC_Os05g01270			0.384615	peptidyl-prolyl cis-trans isomerase, cyclophilin-type family protein, expressed
Os01g0563000		0.26178	0.222222	Peptidylprolyl isomerase, FKBP-type domain containing protein.
LOC_Os01g49900			0.290698	peptidyl-tRNA hydrolase family protein, expressed
LOC_Os06g29470		0.17301	0.104167	Peroxidase 1 precursor, putative, expressed
LOC_Os01g73170		0.331126		Peroxidase 12 precursor, putative, expressed
LOC_Os03g55410		0.206612	0.128041	Peroxidase 51 precursor, putative, expressed
LOC_Os05g04500	0.235849			Peroxidase family protein, expressed
LOC_Os01g19020		0.21322		Peroxidase family protein, expressed
LOC_Os10g02070			0.244499	Peroxidase N precursor, putative, expressed
LOC_Os05g01700			0.304878	peroxisomal ABC transporter PXA1, putative, expressed
LOC_Os05g50220			0.265252	Peroxisomal membrane anchor protein conserved region containing protein, expressed
LOC_Os09g33470			0.350877	Peroxisomal membrane carrier protein, putative, expressed
LOC_Os01g52550		0.438596	0.218341	P-glycoprotein homologue, putative, expressed
LOC_Os11g14010			0.374532	PHD finger protein, putative, expressed
LOC_Os04g56760			0.377358	PHD finger-like domain protein 5A, putative, expressed
LOC_Os12g34860	0.350877	0.2849	0.217865	phenylalanyl-tRNA synthetase class IIc family protein, putative, expressed
Os08g0346400			0.361011	Phosphate starvation regulator protein (Regulatory protein of P- starvation acclimation response Psr1).
Os03g0101900			0.283286	Phosphatidylserine decarboxylase.
LOC_Os03g15050			0.26178	Phosphoenolpyruvate carboxykinase, putative, expressed
LOC_Os11g18170			0.254453	phospholipid hydroperoxide glutathione peroxidase, putative, expressed
LOC_Os08g09210		0.314465	0.20284	Phosphoribosylamine-glycine ligase, chloroplast precursor, putative, expressed
LOC_Os01g10280			0.334448	Phosphoribosylaminoimidazole carboxylase, chloroplast precursor, putative, expressed
LOC_Os03g56670		0.411523	0.235294	Photosystem I reaction center subunit III, chloroplast precursor, putative, expressed
LOC_Os09g30340			0.214133	Photosystem I reaction center subunit V, chloroplast precursor, putative, expressed
LOC_Os07g25430			0.332226	Photosystem I reaction centre subunit IV/PsaE family protein, expressed
LOC_Os07g05360			0.120048	Photosystem II 10 kDa polypeptide, chloroplast precursor, putative, expressed
LOC_Os06g01260			0.355872	phytochelatin synthase, putative, expressed
LOC_Os09g13610			0.438596	phytochrome and flowering time regulatory protein, putative, expressed
LOC_Os02g12760			0.4	plant integral membrane protein TIGR01569 containing protein, expressed
Os10g0508700	0.303951	0.13947	0.0846024	Plant invertase/pectin methylesterase inhibitor domain containing protein.
LOC_Os08g02230		0.304878	0.236967	plant-specific FAD-dependent oxidoreductase family protein, expressed
LOC_Os05g31670	0.257069			plasma membrane associated protein, putative, expressed
LOC_Os12g31450		0.293255	0.226757	plastid division regulator MinE, putative, expressed
LOC_Os02g43660		0.15083	0.127551	Plastocyanin-like domain containing protein, expressed
LOC_Os08g04310			0.299401	Plastocyanin-like domain containing protein, expressed
LOC_Os07g02200			0.146628	Plastocyanin-like domain containing protein, expressed
LOC_Os07g07310	0.292398	0.234192	0.221239	polynucleotide phosphorylase, putative, expressed
LOC_Os10g33170	0.420168	0.188679	0.195312	POT family protein, expressed
LOC_Os01g01360	0.263852	0.204082	0.217865	POT family protein, expressed
LOC_Os06g15370		0.184843		POT family protein, expressed
LOC_Os01g45990			0.384615	Potassium channel AKT6, putative, expressed
LOC_Os02g26440			0.406504	prefoldin-related KE2 family protein, putative, expressed
LOC_Os01g62890		0.220264	0.149925	prenylated rab acceptor, putative, expressed
LOC_Os09g37860			0.429185	Proliferating-cell nucleolar antigen p120, putative, expressed
LOC_Os10g05950			0.172414	proline-rich protein, putative, expressed
LOC_Os03g14130			0.114416	proline-rich protein, putative, expressed
LOC_Os10g27340			0.362319	prolyl 4-hydroxylase, putative, expressed
LOC_Os03g20760		0.253165	0.236407	Protease inhibitor/seed storage/LTP family protein, expressed
LOC_Os07g43290			0.31746	Protease inhibitor/seed storage/LTP family protein, expressed
LOC_Os02g08520			0.236967	Proteasome subunit beta type 3, putative, expressed
LOC_Os09g19350			0.371747	Protein kinase domain containing protein, expressed
LOC_Os01g46720			0.247525	Protein kinase domain containing protein, expressed
LOC_Os01g21960			0.159236	Protein kinase domain containing protein, expressed
LOC_Os03g53720			0.403226	protein kinase family protein, putative, expressed
LOC_Os06g09830		0.170068		Protein of unknown function containing protein, expressed
Os01g0683600			0.344828	Protein of unknown function DUF786 family protein.
Os07g0495000			0.252525	Protein of unknown function DUF923 family protein.
LOC_Os07g32380			0.3003	Protein phosphatase 2C containing protein, expressed
LOC_Os04g22860		0.390625	0.367647	Protein phosphatase inhibitor containing protein, expressed
LOC_Os08g44280			0.34965	Protein-L-isoaspartate O-methyltransferase, putative, expressed
LOC_Os08g25900		0.401606	0.37037	PsbP family protein, expressed
LOC_Os02g48360			0.224719	Pyrophosphate-fructose 6-phosphate 1-phosphotransferase alpha subunit
LOC_Os03g46390		0.41841	0.362319	Ras-related protein RHN1, putative, expressed
LOC_Os02g07240			0.242131	RE11282p, putative, expressed
LOC_Os01g02830			0.278552	receptor-like kinase ARK1AS, putative, expressed
LOC_Os01g13800			0.322581	Receptor-like protein kinase 5 precursor, putative, expressed
LOC_Os10g25030			0.328947	Red chlorophyll catabolite reductase, putative, expressed
LOC_Os05g06920		0.26178		RelA/SpoT containing protein, expressed
LOC_Os01g25820			0.23753	respiratory burst oxidase 2, putative, expressed
LOC_Os06g35560		0.285714	0.235849	Reticuline oxidase precursor, putative, expressed
LOC_Os03g15110			0.318471	retrotransposon protein, putative, unclassified
LOC_Os08g21880			0.41841	retrotransposon, putative, centromere-specific
LOC_Os09g36040			0.188679	Rhodanese-like domain containing protein, expressed
LOC_Os02g22100			0.318471	Rhomboid family protein, expressed
LOC_Os05g38570			0.234192	Riboflavin biosynthesis protein ribA, chloroplast precursor, putative, expressed
LOC_Os09g36680		0.0245278	0.149031	Ribonuclease T2 family protein, expressed
Os03g0284400		0.306748	0.248756	Ribosomal protein L10-like.
Os02g0591700			0.37037	Ribosomal protein L6 (Fragment).
LOC_Os02g09590			0.361011	ribosomal protein S21 containing protein, expressed
LOC_Os03g34040		0.344828	0.326797	ribosomal protein S5 containing protein, expressed
LOC_Os07g38300		0.364964	0.302115	Ribosome recycling factor, chloroplast precursor, putative, expressed
LOC_Os08g02080			0.401606	Rickettsia 17 kDa surface antigen family protein, expressed
LOC_Os01g01700			0.347222	RING-box protein 1, putative, expressed
LOC_Os08g28670			0.143678	ripening induced protein, putative, expressed
LOC_Os02g34840			0.3125	RNA polymerase II transcriptional coactivator KIWI, putative, expressed
LOC_Os06g48230			0.404858	RNA polymerase Rpb8 family protein, expressed
LOC_Os07g43950	0.196464	0.170648	0.118624	RNA recognition motif family protein, expressed
LOC_Os04g41910		0.299401	0.251889	RNA recognition motif family protein, expressed
LOC_Os04g52200			0.420168	RNA recognition motif family protein, expressed
LOC_Os03g37270			0.31746	RNA recognition motif family protein, expressed
LOC_Os12g04180			0.22779	RNA recognition motif family protein, expressed
LOC_Os12g04180			0.22779	RNA recognition motif family protein, expressed
LOC_Os01g11120		0.374532	0.358423	RNA-binding protein, putative, expressed
LOC_Os01g62440			0.411523	RNB-like protein, expressed
LOC_Os01g34200			0.358423	rRNA processing protein, putative, expressed
LOC_Os02g02390			0.358423	S1 RNA binding domain containing protein, expressed
Os06g0162600			0.277008	SAM (and some other nucleotide) binding motif domain containing protein.
LOC_Os06g13560			0.420168	SAM dependent carboxyl methyltransferase family protein, expressed
LOC_Os01g74460			0.252525	SAND family protein, expressed
Os11g0169100			0.33557	Sec1-like protein family protein.
LOC_Os05g03140		0.31348	0.309598	senescence-associated family protein, putative, expressed
LOC_Os01g22980	0.275482	0.271739	0.163934	Serine carboxypeptidase family protein, expressed
LOC_Os04g32540			0.210526	Serine carboxypeptidase family protein, expressed
LOC_Os05g06660		0.203252	0.15361	Serine carboxypeptidase II precursor, putative, expressed
LOC_Os06g43930		0.411523	0.31348	Serine carboxypeptidase S28 family protein, expressed
LOC_Os01g56150		0.193798	0.146413	Serine carboxypeptidase S28 family protein, expressed
LOC_Os06g43930			0.338983	Serine carboxypeptidase S28 family protein, expressed
LOC_Os06g43930			0.338983	Serine carboxypeptidase S28 family protein, expressed
LOC_Os01g70380			0.414938	Serine palmitoyltransferase 2, putative, expressed
LOC_Os10g26520			0.324675	serine/threonine-protein kinase NAK, putative, expressed
Os05g0364600			0.341297	SF2/ASF-like splicing modulator Srp30, variant 1.
Os09g0272900		0.21692	0.118064	Skp1 (Fragment).
Os09g0272900		0.183486		Skp1 (Fragment).
LOC_Os02g01250			0.330033	Small nuclear ribonucleoprotein Sm D3, putative, expressed
LOC_Os09g33790			0.413223	SnRK1-interacting protein 1, putative, expressed
Os03g0355200			0.396825	Splicing factor motif domain containing protein.
LOC_Os12g41930	0.413223	0.425532	0.30303	SRP40, C-terminal domain containing protein, expressed
LOC_Os12g41930			0.314465	SRP40, C-terminal domain containing protein, expressed
Os09g0373200	0.214592			Strictosidine synthase family protein.
LOC_Os06g09450			0.33557	Sucrose synthase 1, putative, expressed
LOC_Os01g03650			0.393701	sufB/sufD domain containing protein, expressed
LOC_Os07g05640		0.287356	0.158228	Sugar transporter family protein, expressed
LOC_Os03g52650			0.249377	Syntaxin-related protein KNOLLE, putative, expressed
LOC_Os10g32300	0.341297	0.274725	0.18622	tetratricopeptide repeat, putative, expressed
LOC_Os07g23990			0.371747	tetratricopeptide repeat, putative, expressed
Os11g0283500	0.350877	0.169779		TGF-beta receptor, type I/II extracellular region family protein.
Os05g0338900			0.288184	TGF-beta receptor, type I/II extracellular region family protein.
LOC_Os12g43410			0.224215	Thaumatin-like protein precursor, putative
LOC_Os07g25050			0.296736	thionin-like peptide, putative, expressed
Os02g0639900		0.27027	0.119474	Thioredoxin (TRX).
LOC_Os12g08730			0.421941	Thioredoxin M-type, chloroplast precursor, putative, expressed
LOC_Os02g40080			0.294118	Tic20, putative, expressed
LOC_Os05g35720		0.326797	0.288184	TMEM18 protein, putative, expressed
LOC_Os03g02850			0.310559	tobamovirus multiplication protein 3, putative, expressed
LOC_Os07g48820		0.37594	0.320513	Transcription factor HBP-1b, putative, expressed
LOC_Os07g43060			0.338983	Transcription initiation protein Spt4 containing protein, expressed
LOC_Os06g40710			0.142248	transfactor, putative, expressed
LOC_Os05g19910			0.15674	Transferase family protein, expressed
LOC_Os01g53810	0.195695	0.240385		Transferrin receptor-like dimerisation domain containing protein, expressed
LOC_Os09g34010			0.238095	Translation initiation factor IF-2, putative, expressed
Os09g0244900			0.315457	Transport protein particle (TRAPP) component, Bet3 family protein.
Os10g0130500		0.275482	0.26178	Transposase.
LOC_Os02g21730			0.298507	transposon protein, putative, CACTA, En/Spm sub-class
LOC_Os07g24940			0.315457	transposon protein, putative, CACTA, En/Spm sub-class
LOC_Os09g28890			0.362319	transposon protein, putative, CACTA, En/Spm sub-class, expressed
LOC_Os12g39380	0.41841	0.392157		transposon protein, putative, Mutator sub-class, expressed
LOC_Os02g43370	0.268097	0.20284	0.0716332	transposon protein, putative, unclassified, expressed
LOC_Os07g42400		0.232558	0.190476	transposon protein, putative, unclassified, expressed
LOC_Os02g43410			0.213675	transposon protein, putative, unclassified, expressed
LOC_Os06g20320	0.308642	0.239808	0.287356	trigger factor family protein, expressed
LOC_Os01g13770			0.350877	Triose phosphate/phosphate translocator, chloroplast precursor, putative, expressed
Os09g0535000	0.373134	0.352113	0.377358	Triosephosphate isomerase, chloroplast precursor (EC 5.3.1.1)
LOC_Os01g10020		0.295858	0.20202	Type I phosphodiesterase/nucleotide pyrophosphatase family protein, expressed
LOC_Os07g45360			0.31746	Type III restriction enzyme, res subunit family protein, expressed
LOC_Os08g05490			0.4	tyrosyl-tRNA synthetase family protein, expressed
LOC_Os11g41820		0.425532		U2 snRNP auxilliary factor, large subunit, splicing factor family protein, expressed
LOC_Os08g08040			0.409836	U6 snRNA-associated Sm-like protein LSm7, putative, expressed
LOC_Os01g08200		0.420168	0.340136	Ubiquitin carboxyl-terminal hydrolase 14, putative, expressed
LOC_Os02g08370			0.348432	Ubiquitin carboxyl-terminal hydrolase, family 1 protein, expressed
LOC_Os04g48770			0.324675	Ubiquitin fusion degradation protein UFD1 containing protein, expressed
LOC_Os10g39120		0.404858	0.348432	Ubiquitin-conjugating enzyme E2 I, putative, expressed
LOC_Os12g37510		0.2079		UDP-glucoronosyl and UDP-glucosyl transferase family protein, expressed
LOC_Os10g40130		0.223214	0.163132	UDP-N-acetylmuramyl-tripeptide synthetases family protein, expressed
LOC_Os10g33910		0.373134	0.331126	Uncharacterised protein family containing protein, expressed
LOC_Os04g55930			0.190114	Uncharacterised protein family containing protein, expressed
LOC_Os04g01780			0.340136	Uncharacterized ACR, COG1399 family protein, expressed
LOC_Os07g49410			0.350877	Uncharacterized ACR, YagE family COG1723 containing protein, expressed
LOC_Os11g34180	0.377358	0.331126	0.227273	Uncharacterized protein family UPF0016 containing protein, expressed
LOC_Os05g28740		0.357143	0.117786	universal stress protein family protein, expressed
LOC_Os02g44100			0.406504	expressed protein
LOC_Os01g43390	0.363636	0.239234	0.268097	Uroporphyrinogen decarboxylase, chloroplast precursor, putative, expressed
LOC_Os01g73570			0.396825	vacuolar protein sorting 55 family protein, putative, expressed
			0.395257
Os09g0515200			0.384615	Beta 7 subunit of 20S proteasome.
			0.384615
LOC_Os03g22060	0.429185	0.373134	0.319489	Uroporphyrinogen decarboxylase, chloroplast precursor, putative, expressed
LOC_Os05g07860			0.3367	UvrB/uvrC motif family protein, expressed
LOC_Os04g31390			0.268817	Vacuolar protein sorting 11, putative, expressed
Os02g0437800			0.389105	Vacuolar protein-sorting protein 45 homolog (AtVPS45).
LOC_Os04g39970			0.266667	vacuolar sorting protein 9 domain-containing protein, putative, expressed
LOC_Os07g06940		0.361011	0.296736	Valyl-tRNA synthetase, putative, expressed
LOC_Os01g37980			0.328947	Vesicle transport v-SNARE 13, putative, expressed
LOC_Os02g44540			0.353357	expressed protein
LOC_Os01g26280		0.147493		wall-associated kinase 3, putative, expressed
Os10g0544500			0.380228	WD40-like domain containing protein.
LOC_Os07g41190			0.288184	WD-repeat protein 50, putative, expressed
LOC_Os07g29610			0.343643	Mannose-P-dolichol utilization defect 1 protein homolog, putative, expressed
LOC_Os02g35160			0.338983	eukaryotic translation initiation factor SUI1 family protein, putative, expressed
LOC_Os03g47780			0.26738	WD-repeat protein pop3, putative, expressed
LOC_Os12g41810			0.378788	WPP domain associated protein, putative, expressed
LOC_Os12g29960		0.431034	0.363636	Yippee-like protein At4g27740, putative
Os07g0646300			0.33557	Conserved hypothetical protein.; Os07g0646600 Conserved hypothetical protein.
LOC_Os12g10630		0.226757	0.107875	ZF-HD protein dimerisation region containing protein, expressed
LOC_Os08g03310	0.276243	0.183486	0.100604	Zinc finger C-x8-C-x5-C-x3-H type family protein, expressed
LOC_Os08g01360			0.326797	PA domain containing protein, expressed
LOC_Os02g01030			0.325733	tetratricopeptide repeat, putative, expressed
LOC_Os12g02350	0.26738	0.247525		Zinc finger, C3HC4 type family protein, expressed
LOC_Os12g43930		0.315457	0.314465	Zinc finger, C3HC4 type family protein, expressed
LOC_Os02g55200			0.318471	expressed protein
LOC_Os01g68450			0.316456	expressed protein
LOC_Os10g34030			0.413223	Zinc finger, C3HC4 type family protein, expressed
Os02g0196000		0.27933	0.149701	Zinc transporter ZIP family protein.
LOC_Os05g22970			0.309598	Lactoylglutathione lyase, putative, expressed
LOC_Os08g01360			0.308642	PA domain containing protein, expressed
			0.303951
LOC_Os06g04290			0.30303	40S ribosomal protein S20, putative, expressed
LOC_Os09g31502			0.301205	dihydroflavonol-4-reductase, putative, expressed
LOC_Os09g31502			0.298507	dihydroflavonol-4-reductase, putative, expressed
Os10g0159800		0.233645	0.303951	Zinc-containing alcohol dehydrogenase superfamily protein.
LOC_Os11g04880			0.296736	Ubiquitin-like protein 5, putative, expressed /// LOC_Os11g04890 // expressed protein
LOC_Os10g22460			0.295858	Protein phosphatase 2C containing protein, expressed
LOC_Os09g31502			0.294985	dihydroflavonol-4-reductase, putative, expressed
Os08g0485600			0.361011	Zn-finger, C2H2 type domain containing protein.
OS.25311.1.A1_AT	0.306748		0.227273	unknown
OS.39993.1.S1_AT	0.246914	0.200401	0.172712	unknown
OS.52262.1.S1_AT	0.2331	0.123916	0.0946074	unknown
OS.33607.1.S1_AT			0.289017	peptidyl-tRNA hydrolase family protein, expressed
OS.51552.1.S1_AT	0.21097			unknown
OS.28216.2.S1_S_AT			0.2849	Chlorophyll a-b binding protein of LHCII type III, chloroplast precursor, putative, expressed
OS.46071.1.S1_AT			0.283286	RNA binding protein, putative, expressed
OS.40338.1.S1_AT	0.191939			unknown
OS.25436.1.S1_AT			0.28169	small nuclear ribonucleoprotein E, putative, expressed
OS.11043.1.S1_X_AT			0.28169	60S ribosomal protein L34, putative, expressed
OSAFFX.3480.1.S1_AT	0.166945	0.0877963		unknown
OS.35028.1.S1_AT	0.0979432	0.0931099	0.0487567	unknown
OS.7.1.S1_A_AT			0.277778	40S ribosomal protein S20, putative, expressed
OS.22947.1.S1_A_AT		0.380228	0.353357	unknown
OS.22483.1.A1_S_AT			0.269542	FAD dependent oxidoreductase family protein, expressed
OS.48058.1.S1_AT		0.341297		unknown
OS.17380.4.A1_X_AT			0.266667	Conserved hypothetical protein.
OS.27860.2.S1_AT		0.307692	0.274725	unknown
OS.12384.1.S1_AT			0.262467
OS.7786.1.S1_AT			0.258398	expressed protein
OS.13535.1.S1_AT			0.416667	unknown
OS.5784.1.S1_AT			0.3663	unknown
OS.12629.1.S1_AT			0.276243	unknown
OS.48870.2.S1_A_AT			0.229358
OS.40347.1.A1_X_AT			0.246914	unknown
OS.9762.2.S1_AT			0.214133	unknown
OS.47280.1.S1_AT			0.195312	unknown
OS.27288.2.S1_X_AT			0.221729	Aspartyl aminopeptidase, putative, expressed
OS.28438.4.S1_S_AT			0.215054	Oxygen-evolving enhancer protein 1, chloroplast precursor, putative, expressed
OS.13535.1.S1_AT			0.416667	unknown
OS.5784.1.S1_AT			0.3663	unknown
OS.12629.1.S1_AT			0.276243	unknown
OS.20203.1.S1_S_AT			0.2	expressed protein
OS.40347.1.A1_X_AT			0.246914	unknown
OS.9762.2.S1_AT			0.214133	unknown
OS.47280.1.S1_AT			0.195312	unknown
