# Supplementary material for: Comparative Transcriptome Profiling of Chilling Stress Responsiveness in Two Contrasting Rice Genotypes
Source: PLoS One. 2012 Aug 17;7(8):e43274. doi: 10.1371/journal.pone.0043274 (PMC3422246; doi:10.1371/journal.pone.0043274)
Supplement: Table S10 — IR29-specific DEGs during LR chilling stress. (XLS) [file pone.0043274.s012.xls]

## Sheet: Table S10
Table S10. IR29-specific DEGs at LR chilling stress
Gene Name	IR8	IR24	IR48	Annotation
LOC_Os08g34170	2.42			CAF1 family ribonuclease containing protein, expressed
LOC_Os02g49880		14.63	17.3	CCT motif family protein, expressed
LOC_Os03g50160	3.48	3.66		Chemocyanin precursor, putative, expressed
LOC_Os04g40040	3.68	3.02	3.1	Copper amine oxidase, enzyme domain containing protein, expressed
LOC_Os06g04540	10.13			DNA-binding protein, putative, expressed
LOC_Os03g07450	4.03			DNA-binding protein, putative, expressed
LOC_Os03g16350	2.83	3.32	3.35	DNA-binding protein, putative, expressed
LOC_Os01g54210	6.38			GATA zinc finger family protein, expressed
LOC_Os03g45720	10.6	14.38	14.21	glyoxalase family protein, expressed
LOC_Os07g04530	2.33	2.76	2.94	GYF domain containing protein, expressed
LOC_Os02g40430	3.45			HEAT repeat family protein, expressed
LOC_Os09g32840			4.46	Metallophosphatase, putative, expressed
LOC_Os04g47870	3.61		3.71	PINHEAD protein, putative, expressed
LOC_Os09g38540	5.17			Plastocyanin-like domain containing protein, expressed
LOC_Os12g38590	2.79	3.93	4.52	Pumilio-family RNA binding repeat containing protein, expressed
Os03g0327600	4.04			Ricin B-related lectin domain containing protein.
LOC_Os11g48010	6.15			ripening-related protein, putative, expressed
LOC_Os07g31450		3.64	3.85	SNF2 family N-terminal domain containing protein, expressed
LOC_Os09g05030	3.65			Armadillo/beta-catenin-like repeat family protein, expressed
LOC_Os11g41990		2.42	2.4	Armadillo/beta-catenin-like repeat family protein, expressed
LOC_Os06g07820	2.52	2.52		BSD domain containing protein, expressed
LOC_Os06g11800	3.14			Annexin-like protein RJ4, putative, expressed
LOC_Os03g13770			2.96	AT hook motif family protein
LOC_Os10g42230	4.44			AT-hook protein 1, putative, expressed
LOC_Os03g59770	11.62	7.29		EF hand family protein, expressed
LOC_Os08g39290	10.93			EF hand family protein, expressed
LOC_Os12g04240		2.45	3.3	EF hand family protein, expressed
LOC_Os06g29630		2.51		AC transposase, putative, expressed
LOC_Os03g06850	19.07			B3 DNA binding domain containing protein, expressed
LOC_Os02g04810	4.24			B3 DNA binding domain containing protein, expressed
LOC_Os01g19330	20.52			Cpm7, putative, expressed
Os01g0852500	2.41			ELM2 domain containing protein.
LOC_Os07g14100		7.19	8.17	pentatricopeptide, putative, expressed
LOC_Os02g02770		2.57	2.9	pentatricopeptide, putative, expressed
LOC_Os05g13650	15.83			RNA recognition motif family protein
LOC_Os03g21160	10.69			RNA recognition motif family protein, expressed
LOC_Os03g17760	4.92	4.34	9.19	RNA recognition motif family protein, expressed
LOC_Os09g28810	2.94			RNA recognition motif family protein, expressed
LOC_Os03g19200	6.11	5.13	6.87	TPR Domain containing protein, expressed
LOC_Os03g61010	7.39			TPR-containing protein kinase, putative, expressed
LOC_Os01g70100	3.67			DHHC zinc finger domain containing protein, expressed
LOC_Os07g09190	2.56			1-deoxy-D-xylulose-5-phosphate synthase
LOC_Os06g05100			2.32	1-deoxy-D-xylulose-6-phosphate synthase
LOC_Os09g31970	6.52			3-hydroxy-3-methylglutaryl-coenzyme A reductase 3
LOC_Os08g40180	5.14			3-hydroxy-3-methylglutaryl-coenzyme A reductase 4
LOC_Os09g20630	2.54			ASC1-like protein 1, putative, expressed
LOC_Os12g31870	4.17			ATP synthase alpha chain
LOC_Os12g10570	7.3			ATP synthase beta chain
LOC_Os12g28550	10.53			ATPase 2, putative, expressed
LOC_Os03g02330		3.27	4.83	ATPase, AAA family protein, expressed
LOC_Os07g34260	10.22			Chalcone and stilbene synthases
LOC_Os05g51500	3.56	4.08	4.79	Elongation factor Tu GTP binding domain containing protein, expressed
LOC_Os03g56820			4.18	Fatty acid hydroxylase family protein, expressed
LOC_Os07g39270	2.79	4.08	5.14	Geranylgeranyl pyrophosphate synthetase
LOC_Os02g33710	2.62			Histidine decarboxylase, putative, expressed
LOC_Os04g58720	4.08			Phosphoribosylanthranilate transferase, putative, expressed
LOC_Os01g64100	8.93			Acidic endochitinase precursor, putative, expressed
LOC_Os02g49720	19.41			Aldehyde dehydrogenase, mitochondrial precursor, putative, expressed
LOC_Os10g28120	4.03			Chitinase 1 precursor, putative, expressed
LOC_Os10g39700		3.52		Chitinase class I family protein
LOC_Os01g71810	4.37			Glucan endo-1,3-beta-glucosidase GV, putative, expressed
LOC_Os05g41610		2.51		Glucan endo-1,3-beta-glucosidase GVI precursor, putative, expressed
LOC_Os03g29950			2.45	Glucose-6-phosphate 1-dehydrogenase, chloroplast precursor
LOC_Os12g38920	5.36	4.44	5.77	Heparanase-like protein 2 precursor, putative, expressed
LOC_Os05g31140	2.94			Lichenase II precursor, putative, expressed
LOC_Os03g21210	4.15	4.72	6.42	membrane-anchored endo-1,4-beta-glucanase, putative, expressed
LOC_Os08g41440	5.62	5.53	8.8	NAD dependent epimerase/dehydratase family protein, expressed
LOC_Os07g46980	4.3			NAD dependent epimerase/dehydratase family protein, expressed
LOC_Os04g31340	2.51			SNF1-related protein kinase regulatory gamma subunit 1, putative, expressed
LOC_Os01g34560	6.53		8.72	very-long-chain fatty acid condensing enzyme, putative, expressed
LOC_Os03g12030			3.82	very-long-chain fatty acid condensing enzyme, putative, expressed
LOC_Os09g34930	11.06			very-long-chain fatty acid condensing enzyme, putative, expressed
LOC_Os11g47560	27.1			Xylanase inhibitor protein 2 precursor, putative, expressed
LOC_Os04g45750	4.59	3.97	5.5	epoxide hydrolase, putative, expressed
Os02g0696500	6.49	7.6	9.68	Glycoside hydrolase, family 16 domain containing protein.
Os10g0140200	2.63			Glycoside hydrolase, family 38 domain containing protein.
LOC_Os03g49610	4.19			Glycosyl hydrolase family 1 protein, expressed
LOC_Os03g11980	2.67			Glycosyl hydrolase family 20, catalytic domain containing protein, expressed
LOC_Os06g34020	31.19			Glycosyl hydrolases family 17 protein, expressed
LOC_Os04g33640	3.55			Glycosyl hydrolases family 17 protein, expressed
LOC_Os01g11010	7.76			Peptide-N4-asparagine amidase A, putative, expressed
LOC_Os06g40170	8.61	10.62	10.43	Phospholipase D alpha 2, putative, expressed
LOC_Os06g40180		6.4		Phospholipase D alpha 2, putative, expressed
LOC_Os09g29100	5.76			Cyclin delta-2, putative, expressed
LOC_Os10g41430	6.15			Cyclin, N-terminal domain containing protein, expressed
LOC_Os05g33040	3.85	2.8	3.36	Cyclin, N-terminal domain containing protein, expressed
Os09g0341600	19.33			Cyclin-like F-box domain containing protein.
LOC_Os03g16150	3.33			mannose-1-phosphate guanyltransferase, putative, expressed
LOC_Os01g65380	2.99			Patellin-5, putative, expressed
LOC_Os05g35460	2.52			Patellin-5, putative, expressed
LOC_Os05g44600	6.65			Pectinesterase family protein, expressed
LOC_Os07g38130	9.91			Polygalacturonase inhibitor 1 precursor, putative, expressed
LOC_Os06g48160	8.35	9.93	12.44	xyloglucan endotransglucosylase/hydrolase protein 15
LOC_Os06g48200	3.07	2.84	3.09	xyloglucan endotransglucosylase/hydrolase protein 16
Os06g0335900	31.14			Xyloglucan endotransglycosylase XET2 (Fragment).
Os06g0696400	15.69			Xyloglycan endo-transglycosylase precursor.
LOC_Os02g48730	5.93			RHO protein GDP dissociation inhibitor containing protein, expressed
LOC_Os03g16780	3.31	3.28	3.09	ankyrin repeat family protein, putative, expressed
LOC_Os11g29350			3.84	phagocytosis and cell motility protein ELMO1, putative, expressed
LOC_Os04g57440	5.26			Cysteine protease 1 precursor, putative, expressed
LOC_Os03g28990	11.94			von Willebrand factor type A domain containing protein, expressed
LOC_Os08g13890	2.56	2.57		Exonuclease, putative, expressed
LOC_Os06g44050	3.35	3.15		Methyladenine glycosylase family protein, expressed
LOC_Os01g58550	10.35	7.5	6.61	methyladenine glycosylase family protein, putative, expressed
LOC_Os02g49770	4.81			NHL repeat-containing protein, putative, expressed
LOC_Os03g21820	7.29			Alpha-expansin 10 precursor, putative, expressed
LOC_Os04g15840	5.54			Alpha-expansin 11 precursor, putative, expressed
LOC_Os03g60840	2.35	2.34	2.65	Bowman-Birk serine protease inhibitor family protein, expressed
LOC_Os07g37620		12.67	9.21	Cotton fibre expressed protein, expressed
LOC_Os02g54760			2.78	Cyclic nucleotide-gated ion channel 14, putative, expressed
LOC_Os12g34010		4.22	4.17	Cytochrome c biosynthesis ccmC-like mitochondrial protein, putative
LOC_Os01g66180	2.92			Cytochrome c, putative, expressed
Os11g0573200	2.31			Gag polyprotein (Fragment).
LOC_Os05g41510	2.35			glycine-rich protein, putative, expressed
LOC_Os06g44250	5.97			Haemolysin-III related family protein, expressed
LOC_Os04g09390	21.81			Lectin precursor, putative, expressed
LOC_Os02g06200	3.79	4.55	4.94	Leucine Rich Repeat family protein, expressed
LOC_Os02g07960	3.09			Leucine Rich Repeat family protein, expressed
LOC_Os06g40360	2.63	2.31		Leucine Rich Repeat family protein, expressed
LOC_Os07g41140	2.57			Leucine Rich Repeat family protein, expressed
LOC_Os12g12740		2.98	3.15	Leucine Rich Repeat family protein, expressed
LOC_Os03g58110			2.98	Leucine Rich Repeat family protein, expressed
LOC_Os03g43390			2.61	Leucine Rich Repeat family protein, expressed
LOC_Os04g08390	3.56			Leucine Rich Repeat family protein, expressed
LOC_Os08g44360	5.34			Male sterility protein, expressed
LOC_Os04g12820			4.25	Mitochondrial processing peptidase alpha subunit
Os12g0637700		3.21	3.4	Nodulin-like domain containing protein.
Os12g0637700			5.42	Nodulin-like domain containing protein.
Os10g0112600	2.38	2.81	3.22	Nonaspanin (TM9SF) family protein.
LOC_Os01g63060	3.45			phosphatidic acid phosphatase, putative, expressed
LOC_Os03g24940	3.43	3.15		proline-rich family protein, putative, expressed
LOC_Os07g04190	5.52			Receptor protein kinase CLAVATA1 precursor, putative, expressed
LOC_Os04g56430	12.19			receptor-like protein kinase 6, putative, expressed
LOC_Os12g41230	4.42			Tesmin/TSO1-like CXC domain containing protein, expressed
LOC_Os04g36050	2.34	2.7	2.63	transmembrane CLPTM1 family protein, putative, expressed
LOC_Os08g04780	2.56			amine oxidase, flavin-containing family protein, expressed
LOC_Os05g28180			2.53	AMP deaminase, putative, expressed
LOC_Os10g30750	2.77	2.61	2.68	appr-1-p processing enzyme family protein, putative, expressed
LOC_Os10g21300		3.19		ATP-dependent Clp protease proteolytic subunit, putative
Os01g0508000			3.17	Beta-glucosidase.
LOC_Os01g67600			2.88	esterase, putative, expressed
LOC_Os04g45270	10.28	6.14	6.78	Eukaryotic aspartyl protease family protein, expressed
LOC_Os09g25570	4.46			Eukaryotic aspartyl protease family protein, expressed
LOC_Os08g36630	5.16			Eukaryotic-type carbonic anhydrase family protein, expressed
LOC_Os08g43370	4.89			Glucosamine-6-phosphate isomerase/6-phosphogluconolactonase family protein
LOC_Os02g37590	3.29			glycerophosphoryl diester phosphodiesterase 1 precursor
LOC_Os06g39370	3.47	3.21	3.35	Kelch motif family protein, expressed
LOC_Os03g33090	32.45			LOB domain protein 37, putative, expressed
LOC_Os01g55650	2.53			patatin, putative, expressed
LOC_Os06g46350	8.82	5.86		Patatin-like phospholipase family protein, expressed
LOC_Os06g49760	4.22			pectinesterase inhibitor domain containing protein, expressed
LOC_Os02g41670	94.52			Phenylalanine ammonia-lyase, putative, expressed
LOC_Os02g41630		3.65	3.96	Phenylalanine ammonia-lyase, putative, expressed
LOC_Os03g57640			11.39	PrMC3, putative, expressed
LOC_Os06g20200	7.32	3.55		serine hydrolase, putative, expressed
LOC_Os05g36260	23.41			Soluble inorganic pyrophosphatase, putative, expressed
Os03g0361100			10.46	Terpene synthase-like domain containing protein.
Os06g0132500	5.08			Alpha/beta hydrolase family protein.
LOC_Os08g36910	59.65			Alpha-amylase isozyme 3D precursor, putative, expressed
Os04g0543900	17.32			Glutamate dehydrogenase 2 (EC 1.4.1.3) (GDH 2).
LOC_Os01g06600	2.33	2.72	2.96	Acyl-coenzyme A oxidase 4, peroxisomal, putative, expressed
LOC_Os06g50950	17.21			GDSL-like Lipase/Acylhydrolase family protein, expressed
LOC_Os04g48800	2.72	2.98	3.15	GDSL-like Lipase/Acylhydrolase family protein, expressed
LOC_Os02g44860	3.65			GDSL-like Lipase/Acylhydrolase family protein, expressed
LOC_Os10g21250	7.37	9.76	9.06	Photosystem I P700 chlorophyll a apoprotein A1, putative
LOC_Os02g24630		2.92		Photosystem II D2 protein, putative, expressed
LOC_Os09g04680	3.94	6.43	6.08	Photosystem II P680 chlorophyll A apoprotein, putative
LOC_Os12g10600		3.09		Photosystem II P680 chlorophyll A apoprotein, putative
LOC_Os10g21310		3.01		Photosystem II P680 chlorophyll A apoprotein, putative, expressed
Os01g0881600	8.3	9.95	8.36	Photosystem II reaction center J protein.
LOC_Os08g35420		3.19		Photosystem Q, putative, expressed
LOC_Os01g58020	12.65	16.58	12.26	Ribulose bisphosphate carboxylase large chain precursor, putative, expressed
LOC_Os06g44880	2.9			Type II intron maturase family protein
LOC_Os11g34270		4.29	5.97	Ubiquitin carboxyl-terminal hydrolase family protein, expressed
LOC_Os03g24040	3.73			Ubiquitin ligase SINAT5, putative, expressed
LOC_Os01g16650	4.84			Ubiquitin-conjugating enzyme X, putative, expressed
LOC_Os12g30540			2.58	ubiquitin-specific protease 12, putative, expressed
LOC_Os02g49950	3.83	4.25	4.2	U-box domain containing protein, expressed
LOC_Os02g34410	9.89			MORC family CW-type zinc finger 3, putative, expressed
LOC_Os08g38910	5.46			O-methyltransferase family protein, expressed
Os02g0630300	12.63			2OG-Fe(II) oxygenase domain containing protein.
LOC_Os01g41800			2.43	Cytochrome P450 72A1, putative, expressed
LOC_Os03g40540	4.05	7.89	10.54	Cytochrome P450 85A1, putative, expressed
LOC_Os12g39310	21.67			Cytochrome P450 family protein, expressed
LOC_Os01g29150	5.9			Cytochrome P450 family protein, expressed
LOC_Os01g63930	3.53			Cytochrome P450 family protein, expressed
LOC_Os12g04480	3.48	3.61	4.2	Cytochrome P450 family protein, expressed
LOC_Os06g46680	5.02			cytochrome P450, putative, expressed
LOC_Os03g04250	4.97			Glutathione S-transferase, C-terminal domain containing protein, expressed
LOC_Os10g39740	4.3			Glutathione S-transferase, C-terminal domain containing protein, expressed
LOC_Os07g07320		3.97	4.11	Glutathione S-transferase, N-terminal domain containing protein, expressed
LOC_Os10g21340		5.45	5.1	NAD, putative
LOC_Os10g21260	2.8	3.73		NAD, putative
LOC_Os01g58060	4.42	9.06	8.93	NADH dehydrogenase 2-like ORF 180, putative
LOC_Os10g02380	3.39	6.02	4.88	NADH-dependent oxidoreductase 1, putative, expressed
LOC_Os01g18170	5.68			Nectarin-1 precursor, putative, expressed
LOC_Os03g29190	5.09	3.55	3.27	PDI, putative, expressed
LOC_Os04g59150	4.91	2.75	3.52	Peroxidase 12 precursor, putative, expressed
LOC_Os06g48030	16.16	11.34	11.66	Peroxidase 16 precursor, putative, expressed
LOC_Os03g55420	3.62			Peroxidase 35 precursor, putative, expressed
Os09g0507500	6.24			Peroxidase 55 precursor (EC 1.11.1.7) (Atperox P55) (ATP20a).
LOC_Os04g59260	11.28	5.83		Peroxidase family protein, expressed
LOC_Os05g06970	8.78			Peroxidase family protein, expressed
LOC_Os01g16450	5.59			Peroxidase family protein, expressed
LOC_Os01g57730		11.49	11.52	Peroxidase family protein, expressed
LOC_Os03g02920			3.05	Peroxidase family protein, expressed
Os07g0663800	8.75		11.21	Short-chain dehydrogenase/reductase SDR family protein.
LOC_Os08g31250	20.66			C1-like domain containing protein, expressed
LOC_Os01g39770			2.77	Calcineurin B-like protein 10, putative, expressed
LOC_Os10g41510		2.25	2.34	Calcineurin B-like protein 9, putative, expressed
Os01g0212400	2.71			Calcium-binding EF-hand domain containing protein.
LOC_Os10g39420	3.62		3.56	Calcium-dependent protein kinase, isoform 1, putative, expressed
LOC_Os05g10840		5.38	8.43	calmodulin-binding family protein, putative, expressed
LOC_Os12g36920			6.99	calmodulin-binding protein, putative, expressed
LOC_Os03g43440		2.76		CBL-interacting serine/threonine-protein kinase 11
LOC_Os03g22050	2.96			CIPK-like protein 1, putative, expressed
LOC_Os12g12260	8.17	13.67		Diacylglycerol kinase 1, putative, expressed
LOC_Os05g42150	18.68			Indole-3-acetic acid-amido synthetase GH3.6, putative, expressed
LOC_Os05g40200			4.02	leucine-rich repeat transmembrane protein kinase, putative, expressed
Os08g0359200		2.75		Lipid phosphate phosphatase 2
LOC_Os03g61210	2.46	2.44	2.98	MAP kinase-activating protein C22orf5 homolog
LOC_Os08g34950		2.51		phosphatidylinositol-4-phosphate 5-kinase family protein
LOC_Os03g51030	2.77			Phytochrome A, putative, expressed
LOC_Os01g40590			3.83	Protein kinase APK1A, chloroplast precursor, putative, expressed
LOC_Os05g46750	26.3			Protein kinase domain containing protein, expressed
LOC_Os07g08000	9.04			Protein kinase domain containing protein, expressed
LOC_Os05g32170	5.71	3.94	6.39	Protein kinase domain containing protein, expressed
LOC_Os06g22290	5.6			Protein kinase domain containing protein, expressed
LOC_Os05g33080	4.14			Protein kinase domain containing protein, expressed
LOC_Os03g50810	3.82	5.04	5.9	Protein kinase domain containing protein, expressed
LOC_Os03g62700		2.42	2.41	Protein kinase domain containing protein, expressed
LOC_Os09g33860			3.58	Protein kinase domain containing protein, expressed
LOC_Os02g50970			2.4	Protein kinase domain containing protein, expressed
LOC_Os11g25860	2.83			protein kinase family protein, putative, expressed
LOC_Os01g56330		3.1	3.19	protein kinase family protein, putative, expressed
LOC_Os01g01740		3.2	3.51	protein kinase, putative, expressed
LOC_Os03g51020			2.9	protein kinase, putative, expressed
Os06g0526800	4.28			Protein phosphatase 2C family protein.
LOC_Os04g51950		3.56	3.48	serine/threonine protein kinase, putative, expressed
LOC_Os03g21580		2.9		Serine/threonine-protein kinase AtPK19, putative, expressed
LOC_Os02g53750	4.22	5.11	5.11	serine/threonine-protein kinase NAK, putative, expressed
LOC_Os02g48080			4.17	Serine/threonine-protein kinase receptor precursor, putative, expressed
LOC_Os09g19960		3.46	3.46	Serine/threonine-protein kinase RLCKVII, putative, expressed
LOC_Os09g37500	8.29			auxin induced protein, putative, expressed
LOC_Os09g37410	15.65			auxin induced protein, putative, expressed
LOC_Os01g03340	2.37			Bowman-Birk type bran trypsin inhibitor precursor, putative, expressed
LOC_Os01g03360	3.14			Bowman-Birk type bran trypsin inhibitor precursor, putative, expressed
Os12g0530100	8.74			Cationic peroxidase isozyme 40K precursor.
LOC_Os03g52690	7.95	8.22	10.5	CBS domain containing protein, expressed
LOC_Os04g48230	3.28			dehydration-responsive family protein, putative, expressed
LOC_Os02g51860	3.84	3.78	3.71	dehydration-responsive protein, putative, expressed
LOC_Os01g66110	3.22			dehydration-responsive protein, putative, expressed
LOC_Os02g51860	3.17	3.13		dehydration-responsive protein, putative, expressed
LOC_Os10g33720			3.53	dehydration-responsive protein, putative, expressed
LOC_Os01g50910	15			Late embryogenesis abundant protein, expressed
LOC_Os01g48190	3.45			Drought induced 19 protein containing protein, expressed
LOC_Os07g42520	3.15			Dirigent-like protein, expressed
LOC_Os03g20730			2.94	DnaJ domain containing protein, expressed
LOC_Os06g05000	16.69			Early nodulin 93 ENOD93 protein, expressed
LOC_Os06g04990	25.43			Early nodulin 93, putative, expressed
LOC_Os01g67820	36			Exo70 exocyst complex subunit family protein, expressed
LOC_Os05g38500	4.65			Fasciclin domain containing protein
LOC_Os01g72290	5.34			Germin-like protein subfamily 2 member 4 precursor, putative, expressed
LOC_Os01g59680	30.1			Harpin-induced protein 1 containing protein, expressed
LOC_Os10g07210	3.67			Hsp20/alpha crystallin family protein, expressed
LOC_Os03g13460			6.12	microtubule associated protein family protein, putative, expressed
LOC_Os12g09710	9.73	11.45	8.23	NB-ARC domain containing protein
LOC_Os11g14380			8.64	NB-ARC domain containing protein, expressed
LOC_Os06g49390			6.44	NB-ARC domain containing protein, expressed
LOC_Os02g09630	3.84		4.29	Nitrate-induced NOI protein, expressed
LOC_Os04g46280		2.5		Nudix hydrolase 8, putative, expressed
LOC_Os01g62260	6.88			Osmotin-like protein precursor, putative, expressed
LOC_Os08g37830	6.3	4.97	4.68	Phosphate-induced protein 1 conserved region containing protein, expressed
LOC_Os06g11650	29.4			Phosphate-induced protein 1 conserved region containing protein, expressed
LOC_Os02g52040	12	14.1	10.32	phosphate-induced protein 1, putative, expressed
LOC_Os02g25900			2.67	pollen signalling protein with adenylyl cyclase activity
LOC_Os03g31320	2.51			RING zinc finger protein, putative, expressed
LOC_Os10g05660	28.81			Thaumatin-like protein 1 precursor, putative, expressed
LOC_Os01g59150	3.9			Tubulin beta-6 chain, putative, expressed
LOC_Os05g37970	4.16			universal stress protein family protein, expressed
LOC_Os07g47620		2.72		universal stress protein, putative, expressed
LOC_Os07g36600			5.9	universal stress protein, putative, expressed
LOC_Os05g27590			6.38	Wound-induced protein WI12 containing protein, expressed
LOC_Os07g22730	37.42			AP2 domain containing protein
Os08g0474000	16.96			AP2 domain containing protein RAP2.6 (Fragment).
LOC_Os06g03670	52.29			AP2 domain containing protein, expressed
LOC_Os07g47790	40.74			AP2 domain containing protein, expressed
LOC_Os02g52670	21.02			AP2 domain containing protein, expressed
LOC_Os03g08470	3.88			AP2 domain containing protein, expressed
LOC_Os04g46220	3.15	2.84	2.95	AP2 domain containing protein, expressed
LOC_Os05g32270	3.85			AP2 domain transcription factor, putative, expressed
LOC_Os06g40150	5.51			AP2 domain-containing transcription factor family protein
LOC_Os02g56120	9.09			AUX/IAA family protein, expressed
LOC_Os03g58350	8.6			AUX/IAA family protein, expressed
LOC_Os03g43410	6.24	6.69	4	AUX/IAA family protein, expressed
LOC_Os01g09450	2.82			AUX/IAA family protein, expressed
Os02g0141100	3.46			Auxin response factor 7 (Non-phototropic hypocotyl 4)
LOC_Os04g57610	3.73		3.75	Auxin response factor 8, putative, expressed
LOC_Os07g29310	5.72			Auxin responsive protein, expressed
LOC_Os08g35110	10.39	16.69	19.38	auxin-responsive protein, putative, expressed
LOC_Os04g45690		4.77	5.02	B-box zinc finger family protein, expressed
LOC_Os02g51320	6.01			bHLH protein, putative, expressed
LOC_Os08g42470	29.89			bHLH transcription factor GBOF-1, putative, expressed
LOC_Os01g68020		2.42		BTB/POZ domain containing protein, expressed
LOC_Os02g14910	5.66			bZIP transcription factor family protein, expressed
LOC_Os06g47130		2.45		C2 domain-containing protein, putative, expressed
LOC_Os03g08000			2.79	C3HC4 zinc finger containing protein, putative, expressed
LOC_Os04g48350	8.81	16.46	7.32	CRT/DRE binding factor 1, putative, expressed
LOC_Os01g49830	3.38	3.16	3.23	DNA-binding protein RAV1, putative, expressed
LOC_Os06g39700		2.48		DNA-directed RNA polymerase alpha chain, putative
LOC_Os05g51340	5.18	11.65	10.09	DNA-directed RNA polymerase alpha chain, putative
LOC_Os02g24610		3.55	3.37	DNA-directed RNA polymerase beta chain, putative
LOC_Os04g58190	4.11			Dof domain, zinc finger family protein, expressed
LOC_Os04g33820	19.27			F-box domain containing protein, expressed
LOC_Os01g65510	6.55	5.57		F-box domain containing protein, expressed
LOC_Os12g39520	5.45	3.77	4.52	F-box domain containing protein, expressed
LOC_Os03g20500	5.01	4.78	5.24	F-box domain containing protein, expressed
LOC_Os06g02340	3.48			F-box domain containing protein, expressed
LOC_Os05g18660	2.75	2.48	2.49	F-box domain containing protein, expressed
LOC_Os04g40030			5.13	F-box domain containing protein, expressed
LOC_Os09g20650			2.39	F-box protein interaction domain containing protein, expressed
LOC_Os03g51330		4.29		GRAS family transcription factor containing protein, expressed
LOC_Os02g47660	6.97			Helix-loop-helix DNA-binding domain containing protein, expressed
LOC_Os03g51580		4.59	3.96	Helix-loop-helix DNA-binding domain containing protein, expressed
LOC_Os01g64250	4.47			Hemerythrin family protein, expressed
LOC_Os03g10210	29.97			Homeobox domain containing protein, expressed
LOC_Os03g51690	9.24			Homeobox protein OSH1, putative, expressed
Os05g0129700	8.61			Homeobox protein rough sheath 1.
Os03g0123500	7.26			Homeodomain transcription factor KNAT7.
Os02g0696700			3	Jumonji domain containing protein 2C
LOC_Os07g43580			5.73	Myb30, putative, expressed
LOC_Os04g43680	41.73			Myb-related protein Myb4, putative, expressed
LOC_Os10g33810	17.17			Myb-related protein Myb4, putative, expressed
LOC_Os05g37080	58.05			NAC-domain containing protein 90, putative, expressed
LOC_Os03g42630	13.98	20.18	19.29	no apical meristem, putative, expressed
LOC_Os02g07450	2.53			Nuclear transcription factor Y subunit gamma, putative, expressed
LOC_Os09g35760			3	OCL3 protein, putative, expressed
Os07g0129700	7.53			OSH15 protein (Homeobox gene).
LOC_Os04g16830		6.79	4.94	RNA polymerase beta' subunit-2, putative
LOC_Os09g38440	4.42			SET domain containing protein, expressed
LOC_Os02g51280	7.44			TCP family transcription factor containing protein, expressed
LOC_Os01g55100	7.02	3.59		TCP1 protein, putative, expressed
LOC_Os10g42430		2.43	2.57	transcription factor MYC7E, putative, expressed
LOC_Os03g21800	7.5	4.2	6.82	Transcription factor RF2b, putative, expressed
LOC_Os01g60600	16.77			WRKY DNA binding domain containing protein, expressed
LOC_Os05g49620	11.61			WRKY DNA binding domain containing protein, expressed
LOC_Os05g25770	5.07			WRKY DNA binding domain containing protein, expressed
LOC_Os09g25070		5.59	5.32	WRKY DNA binding domain containing protein, expressed
LOC_Os02g08440	16.89	31.51		WRKY transcription factor, putative, expressed
LOC_Os12g13100	8.76			WW domain containing protein, expressed
LOC_Os11g18940	6.15			WW domain containing protein, expressed
LOC_Os07g06620	3.69			YABBY protein, putative, expressed
LOC_Os03g21140	3.97		3.68	Zinc finger C-x8-C-x5-C-x3-H type family protein, expressed
LOC_Os12g18120	2.38			Zinc finger C-x8-C-x5-C-x3-H type family protein, expressed
LOC_Os07g40300	7.75			Zinc finger protein 7, putative, expressed
LOC_Os03g60560	19.31			Zinc finger, C2H2 type family protein, expressed
LOC_Os03g32230	8.8			Zinc finger, C2H2 type family protein, expressed
LOC_Os12g39400	5.86			Zinc finger, C2H2 type family protein, expressed
LOC_Os02g45390	14.07			Zinc finger, C3HC4 type family protein
LOC_Os09g38110	7.4			Zinc finger, C3HC4 type family protein, expressed
LOC_Os05g28730	3.89		5.4	Zinc finger, C3HC4 type family protein, expressed
LOC_Os04g44820	3.84	2.83		Zinc finger, C3HC4 type family protein, expressed
LOC_Os05g28730	3.72		5.33	Zinc finger, C3HC4 type family protein, expressed
LOC_Os07g42610	3.68	4.78	4.2	Zinc finger, C3HC4 type family protein, expressed
Os03g0379500	2.89			40S ribosomal protein S9.
LOC_Os12g34130	4.49			Mitochondrial ribosomal protein S3, putative
Os04g0627900	11.95	58.56	95.38	Translation initiation factor SUI1 family protein.
LOC_Os06g48060		3.14	2.72	ABC transporter family protein, expressed
LOC_Os03g64200	3.4			ABC transporter family protein, putative, expressed
LOC_Os10g35180	4.73			ABC-2 type transporter family protein, expressed
LOC_Os01g66010	4.72	4.89		amino acid carrier, putative, expressed
Os01g0597600	6.16			Amino acid/polyamine transporter II family protein.
Os01g0825800	3.2			Amino acid/polyamine transporter II family protein.
LOC_Os10g21290	4.16			Apocytochrome f precursor, putative
Os01g0881700		8.73	7.23	Apocytochrome f precursor.
LOC_Os02g50960	3.07	2.82	3.49	Auxin efflux carrier component 4, putative, expressed
LOC_Os01g45550		4.7		auxin efflux carrier protein, putative, expressed
LOC_Os09g31478	2.65			auxin hydrogen symporter, putative, expressed
LOC_Os01g28840			16.66	C4-dicarboxylate transporter/malic acid transport family protein
Os04g0561200			21.5	Cellular retinaldehyde-binding)/triple function
LOC_Os10g40480	35.17	33.75	40.76	Cortical cell delineating protein precursor, putative, expressed
LOC_Os10g40510	3.16			Cortical cell delineating protein precursor, putative, expressed
LOC_Os10g40460	12.06	13.4	18.06	Cortical cell delineating protein precursor, putative, expressed
LOC_Os01g57941	6.27	9.47		cytochrome b6-f complex subunit 4, putative, expressed
LOC_Os01g55510	5.39	7.19	7.08	Dynein light chain type 1 family protein, expressed
LOC_Os05g43530	4.98	5.59	7.32	glycosyl transferase family 2 protein, putative, expressed
LOC_Os09g23350	3.05			glycosyl transferase family 20 protein, putative, expressed
LOC_Os03g21250			3.21	Glycosyl transferase family 8 protein, expressed
LOC_Os02g51060		3.59	5.33	glycosyl transferase, group 2 family protein, expressed
LOC_Os06g42020	8.83	7.71		glycosyltransferase 5, putative, expressed
LOC_Os07g43710	4.82			glycosyltransferase 5, putative, expressed
LOC_Os01g31370	17.72			glycosyltransferase, putative, expressed
LOC_Os06g04760	2.99	2.78		heavy metal-associated domain containing protein
LOC_Os06g35060	7.12	7.34	9.5	heavy metal-associated domain containing protein, expressed
LOC_Os01g03490	5.47			heavy metal-associated domain containing protein, expressed
LOC_Os06g36590			2.86	K+ efflux antiporter, putative, expressed
LOC_Os04g48290	19.25			MATE efflux protein, putative, expressed
Os08g0535200	7.2			MtN3-like protein.
LOC_Os10g40600	3.43	3.79	4.32	Nitrate/chlorate transporter, putative, expressed
LOC_Os02g46850	3.27			Oligopeptide transporter 4, putative, expressed
LOC_Os03g49770	4.33	5.61	4.55	Oxysterol-binding protein, expressed
LOC_Os02g50820	6.25			Permease I, putative, expressed
LOC_Os03g50960		4.73		Protease inhibitor/seed storage/LTP family protein, expressed
LOC_Os05g48980			2.53	Ras-related protein Rab11B, putative, expressed
LOC_Os04g42760	18.7			sialyltransferase, putative, expressed
LOC_Os03g43860	7.28	4.52		SNF7 family protein, expressed
LOC_Os07g23750		2.32		Sterol 3-beta-glucosyltransferase, putative, expressed
LOC_Os08g44840	5.77			Transferase family protein, expressed
LOC_Os01g41420	5.31			Transmembrane amino acid transporter protein, expressed
LOC_Os12g31860	2.75			Ureide permease 4, putative, expressed
LOC_Os01g07370		2.42		CENP-E like kinetochore protein, putative, expressed
Os02g0511600	9.16			Conserved hypothetical protein.
Os01g0923000	4.67			Conserved hypothetical protein.
Os02g0781700	2.96	3.84	4.98	Conserved hypothetical protein.
Os10g0207400	2.76			Conserved hypothetical protein.
Os02g0772100		2.8		Conserved hypothetical protein.
Os08g0369500			2.98	Conserved hypothetical protein.
LOC_Os08g30510	164.43			expressed protein
LOC_Os04g52750	147.82			expressed protein
LOC_Os01g04620	78.97			expressed protein
LOC_Os02g52880	38.06			expressed protein
LOC_Os01g66530	29.48			expressed protein
LOC_Os03g01740	28.44			expressed protein
LOC_Os08g31090	27.49			expressed protein
LOC_Os04g45340	25.57			expressed protein
LOC_Os06g05470	22.34			expressed protein
LOC_Os09g07150	18.72			expressed protein
LOC_Os11g02290	18.46			expressed protein
LOC_Os05g08900	18.27			expressed protein
LOC_Os02g54870	15.9			expressed protein
LOC_Os08g31850	15.6			expressed protein
LOC_Os01g55160	14.47			expressed protein
LOC_Os12g06080	14.17			expressed protein
LOC_Os03g20600	13.3			expressed protein
LOC_Os02g13370	12.33			expressed protein
LOC_Os02g22160	12.28			expressed protein
LOC_Os09g19970	12.14			expressed protein
LOC_Os04g46600	11.43			expressed protein
LOC_Os10g39660	11.42			expressed protein
LOC_Os12g40180	11.37			expressed protein
LOC_Os02g53690	11.14			expressed protein
LOC_Os07g41200	11.1	7.29	9.05	expressed protein
LOC_Os10g36360	10.88		20.49	expressed protein
LOC_Os07g40220	10.88			expressed protein
LOC_Os03g58850	10.75	4.47		expressed protein
LOC_Os07g41600	10.64			expressed protein
LOC_Os01g45720	10.24			expressed protein
LOC_Os12g32610	9.17			expressed protein
LOC_Os07g28470	8.85	12.59	10.58	expressed protein
LOC_Os08g19670	7.66	7.07	9.08	expressed protein
LOC_Os07g41600	7.27			expressed protein
LOC_Os03g60760	7.15	5.65		expressed protein
LOC_Os05g39250	6.83			expressed protein
LOC_Os05g27780	6.67	5.32		expressed protein
LOC_Os08g34510	6.66			expressed protein
LOC_Os04g55570	6.57			expressed protein
LOC_Os11g35050	6.11			expressed protein
LOC_Os02g46210	5.82	5.14	3.16	expressed protein
LOC_Os03g19780	5.76			expressed protein
LOC_Os11g09150	5.74	3.21		expressed protein
LOC_Os06g37020	5.59			expressed protein
LOC_Os05g47960	5.58			expressed protein
LOC_Os01g20780	5.49			expressed protein
LOC_Os08g19670	5.31	4.9	5.35	expressed protein
LOC_Os10g37230	5.26	9.82	17.1	expressed protein
LOC_Os05g38860	5.11		5.72	expressed protein
LOC_Os03g51970	5.1			expressed protein
LOC_Os10g26150	4.91			expressed protein
LOC_Os01g46340	4.81			expressed protein
LOC_Os06g46030	4.76			expressed protein
LOC_Os02g44710	4.75	5.25	3.81	expressed protein
LOC_Os07g04150	4.71	4.43		expressed protein
LOC_Os01g03980	4.65			expressed protein
LOC_Os10g26150	4.53			expressed protein
LOC_Os06g36390	4.52	5.92	8.15	expressed protein
LOC_Os03g19090	4.33			expressed protein
LOC_Os10g39090	4.31			expressed protein
LOC_Os03g56590	4.26			expressed protein
LOC_Os11g34080	4.18	4		expressed protein
LOC_Os03g10820	4.1			expressed protein
LOC_Os02g44710	4.01	4.05		expressed protein
LOC_Os03g10240	4			expressed protein
LOC_Os02g01380	3.98			expressed protein
LOC_Os06g33880	3.96			expressed protein
LOC_Os04g54620	3.89			expressed protein
LOC_Os11g26150	3.8			expressed protein
LOC_Os03g17210	3.72			expressed protein
LOC_Os02g52550	3.64			expressed protein
LOC_Os02g38970	3.61			expressed protein
LOC_Os05g41910	3.56			expressed protein
LOC_Os05g37950	3.51			expressed protein
LOC_Os09g32320	3.5			expressed protein
LOC_Os01g68140	3.49	3.85	3.62	expressed protein
LOC_Os01g46400	3.48			expressed protein
LOC_Os07g40890	3.36			expressed protein
LOC_Os04g50120	3.32	2.61	2.7	expressed protein
LOC_Os04g54230	3.31			expressed protein
LOC_Os05g37830	3.3			expressed protein
LOC_Os03g14250	3.28		3.58	expressed protein
LOC_Os03g39110	3.26			expressed protein
LOC_Os03g16070	3.23			expressed protein
LOC_Os03g24950	3.2	3.66	4.12	expressed protein
LOC_Os06g40740	3.08			expressed protein
LOC_Os10g01610	3	2.76	2.86	expressed protein
LOC_Os06g24190	2.99			expressed protein
LOC_Os04g55260	2.84			expressed protein
LOC_Os01g55410	2.84			expressed protein
LOC_Os02g50810	2.79	3.88	4.37	expressed protein
LOC_Os03g01880	2.73			expressed protein
LOC_Os05g05100	2.66	5.46	3.05	expressed protein
LOC_Os06g45110	2.66			expressed protein
LOC_Os09g20990	2.57		2.45	expressed protein
LOC_Os02g54080	2.33	2.52	2.53	expressed protein
LOC_Os08g37260	2.23	2.27		expressed protein
LOC_Os08g40510	2.23			expressed protein
LOC_Os02g30640	2.11			expressed protein
LOC_Os01g03130		11.37	12.35	expressed protein
LOC_Os01g53790		7.74	11.27	expressed protein
LOC_Os04g38970		7.28	14.55	expressed protein
LOC_Os03g46920		4.94		expressed protein
LOC_Os12g33944		4.38	5.52	expressed protein
LOC_Os09g09540		4.22		expressed protein
LOC_Os02g22820		4.2	4.61	expressed protein
LOC_Os05g30500		4.13	3.87	expressed protein
LOC_Os01g34450		3.46		expressed protein
LOC_Os06g43950		3.19	4.55	expressed protein
LOC_Os01g14110		3.17	2.74	expressed protein
LOC_Os02g22820		3.03	3.3	expressed protein
LOC_Os01g14110		3.03	2.78	expressed protein
LOC_Os01g08410		2.86	3.51	expressed protein
LOC_Os04g32590		2.76	3.09	expressed protein
LOC_Os12g29550		2.72	2.71	expressed protein
LOC_Os07g46340		2.5		expressed protein
LOC_Os07g26490		2.34	2.26	expressed protein
LOC_Os07g46340		2.33		expressed protein
LOC_Os07g47340		2.28		expressed protein
LOC_Os04g32590		2.28		expressed protein
LOC_Os01g61430		2.24	2.36	expressed protein
LOC_Os02g11870			11.97	expressed protein
LOC_Os03g36110			5.08	expressed protein
LOC_Os02g58180			4.6	expressed protein
LOC_Os01g68830			4	expressed protein
LOC_Os06g49450			3.91	expressed protein
LOC_Os02g22280			3.89	expressed protein
LOC_Os05g50370			3.67	expressed protein
LOC_Os03g36110			3.59	expressed protein
LOC_Os12g20390			3.24	expressed protein
LOC_Os06g46970			3.08	expressed protein
LOC_Os04g33310			2.73	expressed protein
LOC_Os01g05070			2.69	expressed protein
LOC_Os02g57500			2.52	expressed protein
LOC_Os07g31260			2.38	expressed protein
LOC_Os04g41920			2.27	expressed protein
LOC_Os08g33650	3.86	3.67	3.84	expressed protein
LOC_Os12g36430	6.39			expressed protein
LOC_Os01g39060	2.85			expressed protein
LOC_Os03g52410	16			expressed protein
LOC_Os03g38540	7.21	4.01		formiminotransferase-cyclodeaminase, putative, expressed
LOC_Os12g39060	11.94			hypothetical protein
LOC_Os01g74620	10.85			hypothetical protein
LOC_Os04g54610	8.68			hypothetical protein
LOC_Os12g41640	5.15		5.35	hypothetical protein
LOC_Os03g07660	3.79			hypothetical protein
LOC_Os05g25090	2.74			hypothetical protein
LOC_Os07g08690	2.5	2.6	3.35	hypothetical protein
LOC_Os01g04670		20.4	33.34	hypothetical protein
LOC_Os12g30460		3.16	3.22	hypothetical protein
LOC_Os01g16760		2.9		hypothetical protein
LOC_Os09g04690		2.35		hypothetical protein
LOC_Os02g33100			3.61	hypothetical protein
LOC_Os04g43820			3.02	hypothetical protein
LOC_Os04g33070			2.91	hypothetical protein
LOC_Os05g27110	2.5	2.85	3.75	hypothetical protein
LOC_Os05g36330	3.72			hypothetical protein
LOC_Os12g02240	34.55			hypothetical protein
Os12g0136300	136.51			Hypothetical protein.
Os09g0441900	6.59			Hypothetical protein.
Os04g0247500	3.61			Hypothetical protein.
Os05g0196400	2.25			Hypothetical protein.
Os06g0648200		3.04	6.11	Hypothetical protein.
Os01g0513100			2.58	Hypothetical protein.
Os02g0591000		3.37	3.18	Non-protein coding transcript, uncharacterized transcript.
Os11g0435900	4.51			Non-protein coding transcript, unclassifiable transcript.
LOC_Os05g04960	4.3		4.96	phosphoglycerate mutase family protein, expressed
LOC_Os05g10740		4.81	4.85	Pollen-specific protein SF21, putative, expressed
LOC_Os03g15940	3.23			Pollen-specific protein SF3, putative, expressed
LOC_Os03g04020	2.97	3.14	3.65	Rare lipoprotein A like double-psi beta-barrel containing protein
LOC_Os08g03880			17.08	retrotransposon protein, putative, Ty1-copia subclass, expressed
LOC_Os03g19600	9.12			retrotransposon protein, putative, Ty3-gypsy subclass, expressed
LOC_Os05g13940		3.38	3.25	retrotransposon protein, putative, Ty3-gypsy subclass, expressed
LOC_Os12g10610		2.46		retrotransposon protein, putative, unclassified
LOC_Os06g04870	4.2			SlHDL2, putative, expressed
LOC_Os07g31110		6.31	7	transposon protein, putative, CACTA, En/Spm sub-class
LOC_Os08g34600	4.37			transposon protein, putative, CACTA, En/Spm sub-class
LOC_Os01g33960	2.49	2.92	3.46	transposon protein, putative, CACTA, En/Spm sub-class
LOC_Os04g34170	5.86			transposon protein, putative, CACTA, En/Spm sub-class, expressed
LOC_Os08g37960	2.54	2.59	2.59	transposon protein, putative, CACTA, En/Spm sub-class, expressed
LOC_Os05g13900			3.08	transposon protein, putative, CACTA, En/Spm sub-class, expressed
LOC_Os09g02250	6.73			transposon protein, putative, unclassified, expressed
LOC_Os12g42190	3.68	4.22	5.61	transposon protein, putative, unclassified, expressed
LOC_Os01g12690	43.72			uncharacterized plant-specific domain TIGR01568 family protein, expressed
LOC_Os01g43610	11.59	4.74		uncharacterized plant-specific domain TIGR01568 family protein, expressed
LOC_Os01g53160	8.12	10.38	11.95	uncharacterized plant-specific domain TIGR01568 family protein, expressed
LOC_Os04g48830	5.87			uncharacterized plant-specific domain TIGR01568 family protein, expressed
LOC_Os01g68650	3.2	4.33	5.09	uncharacterized plant-specific domain TIGR01615 family protein, expressed
OSAFFX.9069.1.S1_X_AT	30.95			unknown
OSAFFX.32224.1.A1_AT	26.24			unknown
OS.30608.3.S1_X_AT	15.25			unknown
OSAFFX.4280.2.A1_AT	14.99			unknown
OS.39764.1.S1_AT	10.85			unknown
OSAFFX.32224.1.S1_AT	10.26	14.98	10.74	unknown
OS.17028.1.S1_AT	7.68	16.76		unknown
OSAFFX.32223.1.A1_AT	7.02			unknown
OS.26594.1.S1_AT	6.69	10.86	11.95	unknown
OS.48034.1.A1_AT	5.59	6.72	5.25	unknown
OSAFFX.32223.1.S1_X_AT	5.52	6.59	5.81	unknown
OSAFFX.32255.1.S1_X_AT	5.51	8.37	6.3	unknown
OSAFFX.32256.1.A1_X_AT	5.5			unknown
OS.22508.2.S1_X_AT	5.29			unknown
OS.26459.1.A1_S_AT	4.86	9.17	8.1	unknown
OSAFFX.1874.1.S1_AT	3.92	4.3	4.71	unknown
OS.19105.1.S1_AT	3.78	4.15	3.39	unknown
OSAFFX.23061.1.S1_AT	3.25	4.34	5.28	unknown
OSAFFX.32228.1.A1_X_AT	3.07	3	3.17	unknown
OSAFFX.32219.1.S1_X_AT	3.04			unknown
OS.6031.2.S1_AT	3.02		4.12	unknown
OSAFFX.1892.1.S1_AT	3.02			unknown
OS.5765.1.A1_AT	2.89	2.57		unknown
OSAFFX.15413.1.A1_AT	2.83	3.05	2.9	unknown
OS.9842.1.S1_AT	2.78	2.6	2.51	unknown
OS.18866.1.A1_AT	2.73			unknown
OS.13384.1.S1_AT	2.71			unknown
OSAFFX.32304.1.S1_AT	2.51	2.73	2.98	unknown
OS.51297.1.S1_AT		17.65	23.56	unknown
OS.51732.1.S1_AT		16.56	16.39	unknown
OS.14650.1.S1_AT		13.28	15.8	unknown
OSAFFX.32230.1.A1_AT		11.52	11.18	unknown
OSAFFX.32222.1.A1_AT		6.51	6.1	unknown
OSAFFX.32236.1.A1_AT		6.49	6.07	unknown
OS.28409.5.S1_AT		6.09		unknown
OSAFFX.32349.1.A1_AT		6.08		unknown
OSAFFX.32230.1.A1_X_AT		5.75	4.8	unknown
OSAFFX.32312.1.A1_AT		5.26		unknown
OS.47372.1.A1_AT		4.83	4.28	unknown
OS.50722.1.S1_X_AT		3.89	9.96	unknown
OSAFFX.32334.1.A1_AT		3.84	4.2	unknown
OSAFFX.32199.1.S1_X_AT		3.8	3.58	unknown
OSAFFX.32332.1.A1_AT		3.76	3.92	unknown
OSAFFX.32331.1.A1_AT		3.56	3.64	unknown
OS.47127.1.A1_AT		3.54	4.7	unknown
OS.51604.1.S1_AT		3.45		unknown
OSAFFX.32241.1.A1_AT		3.42	3.48	unknown
OSAFFX.32208.1.A1_AT		3.26		unknown
OSAFFX.8235.1.S1_X_AT		3.07	3	unknown
OSAFFX.32220.1.A1_S_AT		3.05	2.82	unknown
OS.47976.1.S1_AT		3.05		unknown
OS.26477.1.A1_X_AT		2.95		unknown
OSAFFX.32333.1.A1_AT		2.87	2.89	unknown
OSAFFX.32323.1.A1_AT		2.76	2.8	unknown
OSAFFX.32190.1.S1_AT		2.73		unknown
OSAFFX.32235.1.A1_AT		2.67		unknown
OSAFFX.32190.1.S1_X_AT		2.64		unknown
OSAFFX.32200.1.A1_X_AT		2.41		unknown
OS.26436.1.S1_AT		2.4		unknown
OS.50660.1.S1_AT			18.05	unknown
OS.24378.1.A1_AT			11.48	unknown
OS.50727.1.S1_X_AT			8.91	unknown
OSAFFX.32343.1.S1_AT			8.58	unknown
OS.51593.1.S1_AT			8.27	unknown
OS.18989.1.S1_AT			7.7	unknown
OS.51926.1.S1_AT			4.75	unknown
LOC_Os06g33970	5.61			VQ motif family protein, expressed
LOC_Os03g03610		0.403226	0.316456	1,3-beta-glucan synthase component family protein, expressed
LOC_Os02g56000			0.347222	26S protease regulatory subunit 6A homolog, putative, expressed
LOC_Os02g54340			0.438596	26S protease regulatory subunit 7, putative, expressed
LOC_Os09g25310	0.357143	0.2849	0.293255	26S proteasome non-ATPase regulatory subunit 9, putative, expressed
LOC_Os08g44290			0.401606	28 kDa ribonucleoprotein, chloroplast, putative, expressed
LOC_Os02g45660	0.31746	0.373134		2-C-methyl-D-erythritol 2,4-cyclodiphosphate synthase, chloroplast precursor
LOC_Os09g36800			0.380228	3-dehydroquinate synthase, putative, expressed
LOC_Os07g06800	0.113507			3-oxo-5-alpha-steroid 4-dehydrogenase family protein, expressed
LOC_Os07g07770			0.434783	40S ribosomal protein S18, putative
LOC_Os05g27940			0.41841	40S ribosomal protein S7, putative, expressed
LOC_Os02g39160	0.429185		0.352113	4-hydroxy-3-methylbut-2-en-1-yl diphosphate synthase family protein, expressed
LOC_Os02g07160	0.396825		0.413223	4-hydroxyphenylpyruvate dioxygenase, putative, expressed
LOC_Os07g32570	0.285714			5'-adenylylsulfate reductase 2, chloroplast precursor, putative, expressed
LOC_Os05g48220		0.404858		60S ribosomal protein L33-B, putative, expressed
LOC_Os12g44310	0.322581	0.378788	0.283286	9,10-9',10' carotenoid cleavage dioxygenase 1, putative, expressed
LOC_Os01g73250	0.189394			ABA/WDS induced protein, expressed
LOC_Os05g04610	0.371747	0.314465	0.290698	ABC transporter family protein, expressed
LOC_Os01g68330	0.3663			ABC transporter family protein, expressed
LOC_Os05g25840	0.442478			ABC1 family protein, expressed
LOC_Os02g57160	0.334448	0.389105		ABC1 family protein, expressed
LOC_Os03g27280			0.34965	Abscisic acid-inducible protein kinase, putative, expressed
LOC_Os10g21910		0.363636	0.353357	acetyl-coenzyme A carboxylase ACC1A, putative, expressed
LOC_Os01g47070			0.308642	Acidic endochitinase precursor, putative, expressed
LOC_Os03g60590	0.181488	0.282486	0.363636	Actin-depolymerizing factor 3, putative, expressed
LOC_Os08g28190		0.374532	0.341297	Actin-like protein 2, putative, expressed
LOC_Os11g07280		0.352113		Adaptin N terminal region family protein, expressed
LOC_Os04g43750			0.171233	Adenosine kinase 2, putative, expressed
Os11g0586900		0.4329		ADP-ribosylation factor (Fragment).
LOC_Os08g15040		0.413223	0.346021	ADP-ribosylation factor 3, putative, expressed
LOC_Os01g63480	0.21322	0.147929		AER, putative, expressed
LOC_Os06g39900	0.236407	0.121212	0.126263	Agenet domain containing protein, expressed
LOC_Os04g39210	0.374532	0.409836	0.374532	Agmatine deiminase, putative, expressed
LOC_Os06g13660	0.421941			Alanyl-tRNA synthetase, putative, expressed
LOC_Os01g03030		0.342466		alanyl-tRNA synthetase, putative, expressed
LOC_Os11g10510		0.082713		Alcohol dehydrogenase 2, putative, expressed
LOC_Os09g15820	0.4329			Aldose 1-epimerase family protein, expressed
LOC_Os04g58390			0.371747	allantoinase, putative, expressed
Os09g0532700	0.338983			Alpha/beta hydrolase family protein.
Os10g0135600			0.287356	Alpha/beta hydrolase family protein.
LOC_Os07g06830	0.362319			alpha/beta hydrolase fold family protein, putative, expressed
LOC_Os04g55180	0.307692			alpha/beta hydrolase fold PF|00561 containing protein, putative, expressed
LOC_Os01g65260	0.361011			Amidophosphoribosyltransferase, chloroplast precursor, putative, expressed
LOC_Os07g04180	0.283286	0.295858	0.253807	amino acid permease 6, putative, expressed
Os06g0204400			0.420168	Aminoalcoholphosphotransferase.
LOC_Os04g43070	0.251256	0.321543	0.286533	Ammonium transporter 1, member 2, putative, expressed
LOC_Os03g57890	0.332226	0.332226	0.347222	AN1-like Zinc finger family protein, expressed
Os09g0343200	0.37594	0.352113	0.347222	Ankyrin repeat containing protein.; Os09g0343400 Hypothetical protein.
LOC_Os01g58690		0.138889	0.114548	Apurinic endonuclease-redox protein, putative, expressed
Os05g0446800		0.389105		Arginyl-tRNA--protein transferase 1 (EC 2.3.2.8) (R-transferase 1)
LOC_Os02g51470	0.371747			ATP synthase delta chain, chloroplast precursor, putative, expressed
Os12g0292900	0.389105			ATP-binding region, ATPase-like domain containing protein.
LOC_Os12g12850	0.371747	0.395257	0.266667	ATP-dependent Clp protease ATP-binding subunit clpA homolog CD4B
LOC_Os02g42290	0.236967	0.340136	0.26455	ATP-dependent Clp protease proteolytic subunit, putative, expressed
LOC_Os07g32560	0.21692			ATP-dependent protease La domain containing protein, expressed
LOC_Os01g48920			0.316456	Autophagy protein Apg6 containing protein, expressed
LOC_Os01g60230	0.390625	0.338983	0.31348	auxin efflux carrier family protein, putative, expressed
LOC_Os04g47520		0.328947	0.344828	axi 1, putative, expressed
LOC_Os05g11510			0.295858	B-box zinc finger family protein, expressed
LOC_Os07g35940	0.0873362	0.203666		Beta-amylase, putative
LOC_Os10g40710	0.142653			Beta-expansin 1a precursor, putative, expressed
LOC_Os02g01590	0.0306091			Beta-fructofuranosidase 1 precursor, putative, expressed
LOC_Os01g03310			0.342466	Bowman-Birk type bran trypsin inhibitor precursor, putative, expressed
LOC_Os09g28310	0.389105		0.401606	bZIP transcription factor family protein, expressed
LOC_Os02g58670		0.3861		bZIP transcription factor family protein, expressed
LOC_Os01g63470			0.393701	C2 domain containing protein, expressed
LOC_Os03g09840			0.248756	C2 domain-containing protein, putative, expressed
LOC_Os04g33470	0.408163	0.328947	0.289855	calcineurin-like phosphoesterase family protein, putative, expressed
LOC_Os06g14350	0.248756	0.362319	0.27248	Calcium binding EF-hand protein, putative, expressed
LOC_Os03g54100		0.380228	0.3125	calcium-activated outward-rectifying potassium channel 5,chloroplast precursor
LOC_Os03g48270		0.420168	0.367647	Calcium-dependent protein kinase, isoform 2, putative, expressed
Os06g0254300	0.301205		0.346021	Caleosin related family protein.
LOC_Os06g21380	0.188679	0.203252	0.176367	carboxyl-terminal protease family protein, expressed
LOC_Os01g16040			0.401606	Carrier protein, putative, expressed
LOC_Os05g03780		0.421941	0.3861	cation diffusion facilitator family transporter containing protein, expressed
LOC_Os04g51820	0.217391	0.320513	0.238095	Cation transport protein, expressed
LOC_Os01g50860	0.273973	0.277778		CBS domain containing protein, expressed
LOC_Os08g38780		0.369004	0.37594	CCAAT-box binding factor HAP5 homolog, putative, expressed
LOC_Os08g15050	0.302115			CCT motif family protein, expressed
LOC_Os06g45820	0.389105		0.327869	Cell division protein ftsH homolog, putative, expressed
LOC_Os06g12370	0.0713267			Cell division protein ftsH homolog, putative, expressed
LOC_Os05g15510		0.337838		Cellulase containing protein, expressed
LOC_Os03g48080	0.4329			CHCH domain containing protein, expressed
LOC_Os05g01300	0.42735	0.362319		CHCH domain containing protein, expressed
LOC_Os10g28050	0.361011	0.371747		Chitinase 2, putative, expressed
LOC_Os05g08930	0.324675			chloroplast lumen common family protein, putative, expressed
LOC_Os01g55870	0.355872	0.364964	0.321543	Chorismate mutase, chloroplast precursor, putative, expressed
Os02g0180700			0.404858	Cinnamoyl-CoA reductase (EC 1.2.1.44).
LOC_Os03g22050		0.347222	0.265252	CIPK-like protein 1, putative, expressed
LOC_Os04g47770	0.357143			Cis-zeatin O-glucosyltransferase, putative, expressed
LOC_Os05g38610		0.444444	0.378788	Clathrin adaptor complex small chain family protein, expressed
LOC_Os12g10560		0.331126	0.31746	Clathrin coat assembly protein AP17, putative, expressed
LOC_Os02g46510			0.446429	Clathrin coat assembly protein AP50, putative, expressed
LOC_Os03g63590		0.374532	0.239234	Cleavage and polyadenylation specificity factor, 73 kDa subunit
LOC_Os03g50340		0.384615		Coatomer alpha subunit, putative, expressed
LOC_Os02g39870	0.223714			co-chaperone GrpE family protein, expressed
LOC_Os05g49170		0.392157	0.307692	cold acclimation protein COR413-TM1, putative, expressed
Os08g0278600		0.45045		Complex 1 LYR protein family protein.
Os04g0587500	0.423729		0.323625	Conserved hypothetical protein.
Os06g0601100	0.404858			Conserved hypothetical protein.
Os07g0569600	0.3861			Conserved hypothetical protein.
Os01g0836200	0.363636			Conserved hypothetical protein.
Os06g0601100	0.352113	0.37037		Conserved hypothetical protein.
Os04g0187800	0.325733			Conserved hypothetical protein.
Os06g0340200	0.307692	0.344828		Conserved hypothetical protein.
Os12g0105300	0.248756		0.318471	Conserved hypothetical protein.
Os04g0603400	0.246305			Conserved hypothetical protein.
Os01g0168300	0.238095			Conserved hypothetical protein.
Os09g0397100	0.223214	0.141243	0.094697	Conserved hypothetical protein.
Os07g0167700	0.0784314	0.094697		Conserved hypothetical protein.
Os09g0131000		0.333333	0.260417	Conserved hypothetical protein.
Os02g0508100		0.324675		Conserved hypothetical protein.
Os03g0724500		0.163399	0.15949	Conserved hypothetical protein.
Os02g0588700			0.381679	Conserved hypothetical protein.
Os06g0332500			0.318471	Conserved hypothetical protein.
LOC_Os01g17180		0.369004	0.290698	COP9 signalosome complex subunit 2, putative, expressed
LOC_Os12g32180		0.404858		Cornichon protein, expressed
LOC_Os02g06650			0.307692	COX VIIa, putative
LOC_Os03g19380	0.403226			CP12, putative, expressed
LOC_Os09g08390	0.392157	0.369004		CRAL/TRIO, N-terminus family protein, expressed
LOC_Os05g18470		0.245098		CRAL/TRIO, N-terminus family protein, expressed
LOC_Os09g26900		0.4		Ctr copper transporter family protein, expressed
LOC_Os04g02970	0.322581	0.18018	0.114416	Cucumisin precursor, putative, expressed
LOC_Os03g40830		0.352113		cucumisin-like serine protease, putative, expressed
LOC_Os04g55030		0.30303	0.304878	Cullin family protein, expressed
LOC_Os02g43550		0.277008	0.27248	cyclin family protein, putative, expressed
LOC_Os02g24190			0.3663	Cyclin, N-terminal domain containing protein, expressed
LOC_Os02g04750		0.160514		Cycloartenol synthase, putative, expressed
LOC_Os02g27030			0.421941	Cysteine proteinase 1 precursor, putative, expressed
LOC_Os04g24600			0.337838	Cysteine proteinase 1 precursor, putative, expressed
LOC_Os09g27030	0.340136	0.398406	0.37037	Cysteine proteinase 2 precursor, putative, expressed
LOC_Os08g29520		0.37037	0.30581	Cytochrome b561 family protein, expressed
LOC_Os11g04500			0.37037	Cytochrome C biogenesis protein transmembrane region containing protein
Os02g0794600	0.225225	0.249377	0.290698	Cytochrome c oxidase copper chaperone (Dopuin).
LOC_Os08g43390		0.37594	0.243309	Cytochrome P450 78A3, putative, expressed
LOC_Os08g36310	0.308642	0.229358	0.200803	Cytochrome P450 family protein, expressed
LOC_Os01g71310	0.132626	0.104167	0.0697837	Cytokinin dehydrogenase 1 precursor, putative, expressed
LOC_Os05g42040	0.347222	0.353357		Cytokinin-O-glucosyltransferase 1, putative, expressed
LOC_Os02g11130	0.225225		0.320513	Cytokinin-O-glucosyltransferase 1, putative, expressed
LOC_Os02g51930			0.22779	Cytokinin-O-glucosyltransferase 2, putative, expressed
LOC_Os05g01510	0.409836			cytoplasmic membrane protein, putative
Os02g0766000	0.425532	0.42735	0.320513	DCL protein, chloroplast precursor (Defective chloroplasts and leaves protein).
Os02g0766000			0.353357	DCL protein, chloroplast precursor (Defective chloroplasts and leaves protein).
LOC_Os09g21520		0.257732		DEAD/DEAH box helicase, putative, expressed
LOC_Os11g38670		0.406504		DEAD-box protein 3, X-chromosomal, putative, expressed
LOC_Os06g01450		0.42735		dehydration-responsive family protein, putative, expressed
LOC_Os10g35940	0.31746			dihydrofolate synthetase/folylpolyglutamate synthetase, putative, expressed
LOC_Os08g28790	0.121065			Dirigent-like protein, expressed
LOC_Os04g33420	0.438596			DNA-binding protein S1FA1, putative, expressed
LOC_Os04g33420	0.41841	0.280112	0.255754	DNA-binding protein S1FA1, putative, expressed
LOC_Os05g01050		0.403226	0.403226	DNA-binding protein, putative, expressed
LOC_Os03g18200	0.3861		0.333333	DnaJ domain containing protein, expressed
LOC_Os05g45350	0.255754	0.381679	0.27248	DnaJ domain containing protein, expressed
LOC_Os05g48810	0.217865			DnaJ domain containing protein, expressed
LOC_Os04g57880	0.0554631	0.153846	0.227273	DnaJ domain containing protein, expressed
LOC_Os06g28050	0.235849		0.247525	DNAJ heat shock N-terminal domain-containing protein, putative, expressed
LOC_Os03g56540	0.352113			DNAJ protein, putative, expressed
Os09g0437500		0.357143	0.392157	Dormancyauxin associated family protein.
LOC_Os08g29530	0.357143			Double-stranded RNA binding motif family protein, expressed
Os01g0390900	0.338983	0.389105	0.307692	Dual specificity protein phosphatase family protein.
LOC_Os01g14410	0.0455996	0.0511247	0.0453104	Early light-induced protein, chloroplast precursor, putative, expressed
LOC_Os02g38210	0.411523		0.373134	Elongation factor Tu, chloroplast precursor, putative, expressed
LOC_Os01g51870			0.30303	embryo-abundant protein, putative, expressed
LOC_Os08g14020	0.316456		0.164204	Endo-1,3;1,4-beta-D-glucanase precursor, putative, expressed
LOC_Os08g14040			0.243309	Endo-1,3;1,4-beta-D-glucanase precursor, putative, expressed
LOC_Os11g07910		0.4329		Endomembrane protein 70 containing protein, expressed
LOC_Os05g07650		0.3125	0.334448	Endomembrane protein 70 containing protein, expressed
LOC_Os05g45300		0.332226	0.246914	enoyl-CoA hydratase/isomerase family protein, expressed
LOC_Os02g40700	0.315457	0.149925	0.147059	enzyme of the cupin superfamily, putative, expressed
LOC_Os04g43060			0.209644	enzyme of the cupin superfamily, putative, expressed
LOC_Os10g35530	0.436681			epoxide hydrolase, putative, expressed
LOC_Os05g45310		0.337838	0.248139	ER lumen protein retaining receptor, putative, expressed
LOC_Os09g28650	0.27933			esterase, putative, expressed
LOC_Os01g13000		0.263158	0.164745	ethylene-responsive family protein, putative, expressed
LOC_Os06g15760	0.390625	0.369004	0.274725	Eukaryotic aspartyl protease family protein, expressed
LOC_Os06g23440	0.240385	0.210084	0.240385	Eukaryotic translation initiation factor 1A, putative, expressed
LOC_Os05g16660			0.404858	Eukaryotic translation initiation factor 3 subunit 2, putative, expressed
LOC_Os01g73880		0.42735	0.389105	Eukaryotic translation initiation factor 4E-1, putative, expressed
LOC_Os02g33030		0.414938	0.332226	Eukaryotic-type carbonic anhydrase family protein, expressed
LOC_Os08g34020	0.241546			exostosin family protein, putative, expressed
LOC_Os02g32110		0.357143	0.355872	exostosin family protein, putative, expressed
LOC_Os01g70180		0.280112	0.308642	exostosin family protein, putative, expressed
LOC_Os03g12930	0.454545	0.35461	0.320513	expressed protein
LOC_Os01g31360	0.444444			expressed protein
LOC_Os11g07580	0.423729			expressed protein
LOC_Os07g09800	0.416667			expressed protein
LOC_Os01g31360	0.409836			expressed protein
LOC_Os01g64370	0.408163		0.34965	expressed protein
LOC_Os01g40710	0.406504			expressed protein
LOC_Os09g19890	0.404858	0.404858		expressed protein
LOC_Os11g09820	0.403226	0.197628	0.164474	expressed protein
LOC_Os03g07960	0.393701			expressed protein
LOC_Os03g50870	0.390625			expressed protein
LOC_Os12g05000	0.389105	0.338983	0.253165	expressed protein
LOC_Os01g31360	0.383142			expressed protein
LOC_Os06g43140	0.380228			expressed protein
LOC_Os03g11780	0.37594	0.340136	0.224719	expressed protein
LOC_Os07g12780	0.37037			expressed protein
LOC_Os02g48480	0.367647	0.326797	0.22779	expressed protein
LOC_Os03g06480	0.357143	0.291545	0.275482	expressed protein
LOC_Os01g04010	0.347222			expressed protein
LOC_Os01g13390	0.338983	0.361011	0.249377	expressed protein
LOC_Os05g42280	0.3367	0.278552	0.185874	expressed protein
LOC_Os10g39470	0.33557			expressed protein
LOC_Os01g12200	0.33557			expressed protein
LOC_Os03g17440	0.334448	0.268097	0.180832	expressed protein
LOC_Os04g45610	0.331126	0.21978	0.158983	expressed protein
LOC_Os05g43650	0.331126			expressed protein
LOC_Os04g59570	0.328947	0.209205	0.173913	expressed protein
LOC_Os03g62240	0.328947		0.324675	expressed protein
LOC_Os09g33570	0.326797	0.254453		expressed protein
LOC_Os03g25850	0.325733	0.325733	0.19685	expressed protein
LOC_Os05g43460	0.324675	0.342466	0.280112	expressed protein
LOC_Os02g42960	0.321543	0.416667	0.362319	expressed protein
LOC_Os01g73500	0.318471			expressed protein
LOC_Os03g48920	0.314465	0.414938	0.35461	expressed protein
LOC_Os02g03010	0.314465	0.343643	0.253165	expressed protein
LOC_Os05g48370	0.31348	0.166667	0.161812	expressed protein
LOC_Os01g12190	0.31348			expressed protein
LOC_Os01g04010	0.31348			expressed protein
LOC_Os09g20240	0.310559	0.396825		expressed protein
LOC_Os05g12630	0.302115	0.220751	0.112994	expressed protein
LOC_Os08g04430	0.302115			expressed protein
LOC_Os05g04530	0.301205	0.218341	0.19802	expressed protein
LOC_Os01g66170	0.296736	0.325733	0.25641	expressed protein
LOC_Os06g42850	0.295858	0.334448		expressed protein
LOC_Os03g03670	0.294118	0.298507	0.263852	expressed protein
LOC_Os04g48860	0.291545	0.332226	0.295858	expressed protein
LOC_Os01g08300	0.288184	0.222717		expressed protein
LOC_Os02g03010	0.282486	0.298507	0.276243	expressed protein
LOC_Os06g47970	0.280112	0.289017	0.273224	expressed protein
LOC_Os05g04070	0.280112			expressed protein
LOC_Os04g34610	0.268097	0.355872	0.31348	expressed protein
LOC_Os07g08830	0.265957		0.326797	expressed protein
LOC_Os08g26220	0.259067	0.236967	0.18315	expressed protein
LOC_Os11g34870	0.244499	0.261097	0.191939	expressed protein
LOC_Os03g10080	0.226244	0.247525	0.186916	expressed protein
LOC_Os01g48610	0.226244			expressed protein
LOC_Os07g02460	0.223714			expressed protein
LOC_Os02g03710	0.188679			expressed protein
LOC_Os01g48950	0.188324	0.22779	0.146843	expressed protein
LOC_Os01g56180	0.186916	0.2849	0.249377	expressed protein
LOC_Os03g04610	0.172712	0.136612	0.120192	expressed protein
LOC_Os02g13190	0.157729			expressed protein
LOC_Os08g41000	0.155039			expressed protein
LOC_Os01g48640	0.148368			expressed protein
LOC_Os01g60830	0.118624	0.192678		expressed protein
LOC_Os08g26230	0.0865052	0.161551	0.0522193	expressed protein
LOC_Os12g42220	0.0411184			expressed protein
LOC_Os08g40910	0.0353482	0.106383	0.181488	expressed protein
LOC_Os02g57620		0.438596	0.318471	expressed protein
LOC_Os12g09190		0.423729	0.280899	expressed protein
LOC_Os09g36120		0.416667		expressed protein
LOC_Os08g39820		0.416667		expressed protein
LOC_Os08g42450		0.413223	0.3367	expressed protein
LOC_Os01g58750		0.403226		expressed protein
LOC_Os01g63410		0.401606	0.33557	expressed protein
LOC_Os01g69090		0.396825		expressed protein
LOC_Os05g01760		0.395257		expressed protein
LOC_Os02g02990		0.395257		expressed protein
LOC_Os07g12730		0.393701	0.3367	expressed protein
LOC_Os02g39580		0.390625	0.393701	expressed protein
LOC_Os10g23220		0.390625	0.369004	expressed protein
LOC_Os06g46060		0.3861		expressed protein
LOC_Os05g48500		0.37594	0.263158	expressed protein
LOC_Os01g45360		0.37594		expressed protein
LOC_Os07g03180		0.37037	0.352113	expressed protein
LOC_Os01g20120		0.37037		expressed protein
LOC_Os10g20310		0.3663	0.273973	expressed protein
LOC_Os03g15410		0.362319	0.337838	expressed protein
LOC_Os04g04010		0.355872	0.31746	expressed protein
LOC_Os06g02440		0.337838	0.314465	expressed protein
LOC_Os03g58610		0.324675	0.276243	expressed protein
LOC_Os09g33970		0.293255	0.246914	expressed protein
LOC_Os05g05040		0.285714	0.095511	expressed protein
LOC_Os10g40250		0.273224	0.283286	expressed protein
LOC_Os07g14910		0.26178		expressed protein
LOC_Os03g48950		0.2457	0.268097	expressed protein
LOC_Os09g34320		0.205761	0.0956023	expressed protein
LOC_Os07g12320		0.203252		expressed protein
LOC_Os08g32660		0.161551	0.143472	expressed protein
LOC_Os07g12320		0.13587	0.162602	expressed protein
LOC_Os01g69100			0.456621	expressed protein
LOC_Os03g02090			0.452489	expressed protein
LOC_Os06g19690			0.446429	expressed protein
LOC_Os09g01690			0.436681	expressed protein
LOC_Os11g32320			0.423729	expressed protein
LOC_Os01g14690			0.411523	expressed protein
LOC_Os10g28710			0.401606	expressed protein
LOC_Os08g45220			0.398406	expressed protein
LOC_Os01g21440			0.395257	expressed protein
LOC_Os08g02460			0.393701	expressed protein
LOC_Os07g01240			0.392157	expressed protein
LOC_Os03g15720			0.392157	expressed protein
LOC_Os10g23220			0.3861	expressed protein
LOC_Os12g08030			0.384615	expressed protein
LOC_Os01g07810			0.383142	expressed protein
LOC_Os08g07430			0.381679	expressed protein
LOC_Os07g08290			0.373134	expressed protein
LOC_Os09g17600			0.373134	expressed protein
LOC_Os06g19690			0.373134	expressed protein
LOC_Os03g13750			0.373134	expressed protein
LOC_Os06g21120			0.371747	expressed protein
LOC_Os03g16580			0.371747	expressed protein
LOC_Os01g21410			0.371747	expressed protein
LOC_Os03g56330			0.367647	expressed protein
LOC_Os12g05080			0.361011	expressed protein
LOC_Os07g20410			0.358423	expressed protein
LOC_Os01g59080			0.357143	expressed protein
LOC_Os02g51700			0.357143	expressed protein
LOC_Os08g13390			0.34965	expressed protein
LOC_Os03g14310			0.338983	expressed protein
LOC_Os02g36870			0.3367	expressed protein
LOC_Os02g48150			0.33557	expressed protein
LOC_Os01g29740			0.319489	expressed protein
LOC_Os04g52300			0.316456	expressed protein
LOC_Os09g04810			0.314465	expressed protein
LOC_Os03g63360			0.302115	expressed protein
LOC_Os06g21110			0.3003	expressed protein
LOC_Os01g68300			0.299401	expressed protein
LOC_Os05g46250			0.276243	expressed protein
LOC_Os07g43770			0.25974	expressed protein
LOC_Os01g73940			0.25641	expressed protein
LOC_Os12g38540			0.248139	expressed protein
LOC_Os05g05060			0.240385	expressed protein
LOC_Os03g12930			0.2331	expressed protein
LOC_Os09g13440			0.224215	expressed protein
LOC_Os05g51620			0.213675	expressed protein
LOC_Os05g05020			0.204918	expressed protein
LOC_Os12g33130			0.192308	expressed protein
LOC_Os12g33120			0.143062	expressed protein
LOC_Os06g35670		0.395257	0.383142	expressed protein
LOC_Os02g02240			0.266667	expressed protein
LOC_Os02g49640			0.222717	expressed protein
LOC_Os05g32230	0.3125	0.396825		expressed protein
LOC_Os06g05390	0.326797	0.3861	0.290698	expressed protein
LOC_Os02g10810		0.413223		expressed protein
LOC_Os06g50580			0.396825	expressed protein
LOC_Os02g05000			0.282486	expressed protein
LOC_Os01g22870		0.452489	0.343643	FAM18-like protein At1g09330, putative, expressed
LOC_Os05g06700		0.369004	0.310559	FAM18-like protein At1g09330, putative, expressed
LOC_Os06g04690		0.421941		F-box domain containing protein, expressed
LOC_Os08g01380			0.285714	Ferredoxin-1, chloroplast precursor, putative, expressed
LOC_Os05g37140		0.434783		Ferredoxin-6, chloroplast precursor, putative, expressed
LOC_Os05g37140		0.411523		Ferredoxin-6, chloroplast precursor, putative, expressed
LOC_Os07g46460	0.41841			Ferredoxin-dependent glutamate synthase, chloroplast precursor
LOC_Os07g05400			0.378788	Ferredoxin-NADP reductase, embryo isozyme, chloroplast precursor
LOC_Os02g42570		0.37594	0.276243	Ferredoxin-thioredoxin reductase, variable chain, putative, expressed
LOC_Os09g12560			0.346021	Ferrochelatase II, chloroplast precursor, putative, expressed
LOC_Os09g09790	0.318471	0.389105		Fe-S metabolism associated domain containing protein, expressed
LOC_Os06g12600			0.374532	Fructokinase, putative, expressed
LOC_Os01g64660	0.239234		0.35461	Fructose-1,6-bisphosphatase, cytosolic, putative, expressed
LOC_Os06g40640	0.401606		0.3367	Fructose-bisphosphate aldolase, cytoplasmic isozyme 1
LOC_Os10g02620		0.392157	0.371747	GAGA binding protein-like family protein, expressed
Os03g0295800			0.373134	Gamma interferon inducible lysosomal thiol reductase GILT family protein.
LOC_Os02g46700			0.260417	GCN5-related N-acetyltransferase, putative, expressed
LOC_Os06g06290	0.348432			GDSL-like Lipase/Acylhydrolase family protein, expressed
LOC_Os01g11650	0.33557	0.299401	0.271003	GDSL-like Lipase/Acylhydrolase family protein, expressed
LOC_Os03g59010	0.37037		0.332226	Germin-like protein subfamily T member 1 precursor, putative
LOC_Os11g47820		0.332226	0.34965	Glucan endo-1,3-beta-glucosidase precursor, putative, expressed
LOC_Os04g49570	0.369004			Glutamate receptor 3.3 precursor, putative, expressed
LOC_Os06g46670		0.263158	0.190114	Glutamate receptor 3.4 precursor, putative, expressed
LOC_Os03g24380			0.438596	glutathione peroxidase, putative, expressed
LOC_Os02g56850	0.440529	0.364964	0.286533	Glutathione reductase, cytosolic, putative, expressed
Os10g0528100		0.277008	0.221729	Glutathione S-transferase GST 42 (EC 2.5.1.18) (Fragment).
LOC_Os10g38610	0.0296824			glutathione S-transferase GSTU6, putative, expressed
LOC_Os02g21460			0.358423	glutathione S-transferase, putative, expressed
LOC_Os04g38600	0.361011	0.409836	0.294118	Glyceraldehyde-3-phosphate dehydrogenase A, chloroplast precursor
LOC_Os03g03720	0.355872	0.421941	0.340136	Glyceraldehyde-3-phosphate dehydrogenase B, chloroplast precursord
LOC_Os02g38920		0.41841		Glyceraldehyde-3-phosphate dehydrogenase, cytosolic 3
LOC_Os08g03290		0.411523	0.318471	Glyceraldehyde-3-phosphate dehydrogenase, cytosolic
LOC_Os01g51410	0.42735			Glycine dehydrogenase, mitochondrial precursor, putative, expressed
Os12g0406100	0.45045	0.369004		Glycoside hydrolase, family 43 protein.
LOC_Os09g33680	0.321543		0.342466	Glycosyl hydrolase family 1 protein, expressed
LOC_Os10g32810		0.136054	0.0846024	Glycosyl hydrolase family 14 protein, expressed
LOC_Os05g37700	0.332226	0.364964	0.259067	Glycosyl hydrolase family 3 N terminal domain containing protein, expressed
LOC_Os01g51170		0.4	0.398406	Glycylpeptide N-tetradecanoyltransferase 2, putative, expressed
LOC_Os03g45720			0.387597	glyoxalase family protein, expressed
LOC_Os03g11100		0.334448	0.258398	Got1-like family protein, expressed
LOC_Os11g10050		0.442478	0.44843	G-protein alpha subunit, putative, expressed
Os03g0293900			0.242718	GroEL-like chaperone, ATPase domain containing protein.
LOC_Os08g25090			0.395257	GrpE1, putative, expressed
LOC_Os12g37360			0.358423	GTP-binding protein SAR1A, putative, expressed
LOC_Os05g26890		0.378788	0.324675	Guanine nucleotide-binding protein alpha-1 subunit, putative, expressed
LOC_Os03g26090		0.309598	0.25974	GWT1 family protein, expressed
LOC_Os07g46520	0.390625	0.421941		HAD-superfamily hydrolase, subfamily IA, variant 1 containing protein
LOC_Os03g19760	0.369004			HAD-superfamily hydrolase, subfamily IA, variant 3 containing protein
LOC_Os03g19760	0.323625		0.315457	HAD-superfamily hydrolase, subfamily IA, variant 3 containing protein
LOC_Os09g08660	0.425532		0.390625	haloacid dehalogenase-like hydrolase family protein, expressed
LOC_Os09g31486	0.195695	0.176991	0.197239	heat shock 70 kDa protein, mitochondrial precursor, putative, expressed
LOC_Os02g53420		0.393701		Heat shock 70 kDa protein, mitochondrial precursor, putative, expressed
LOC_Os03g60620	0.436681			Heat shock cognate 70 kDa protein 2, putative, expressed
Os09g0526600	0.0679348			Heat shock factor protein 3 (HSF 3) (Heat shock transcription factor 3) (HSTF 3).
LOC_Os05g44340	0.204499	0.299401		Heat shock protein 101, putative, expressed
LOC_Os01g61070	0.17301	0.234192	0.154083	heavy metal-associated domain containing protein, expressed
LOC_Os06g40080			0.398406	heme oxygenase 1, putative, expressed
LOC_Os01g55880	0.369004			hemimethylated DNA binding domain containing protein
LOC_Os05g44760		0.390625	0.330033	Hexokinase 1, putative, expressed
LOC_Os05g05840			0.396825	Histidyl-tRNA synthetase, putative, expressed
LOC_Os09g29460	0.330033	0.320513	0.253807	Homeobox associated leucine zipper family protein, expressed
LOC_Os09g21180			0.303951	Homeobox domain containing protein, expressed
LOC_Os06g14240	0.003707			Hsp20/alpha crystallin family protein, expressed
LOC_Os03g53600			0.384615	HTH DNA-binding protein, putative, expressed
LOC_Os03g61680			0.438596	Huntingtin interacting protein K, putative, expressed
LOC_Os08g01850	0.420168			hydrolase, alpha/beta fold family protein, expressed
LOC_Os07g38830	0.299401	0.389105		hydrolase, alpha/beta fold family protein, putative, expressed
LOC_Os04g33590		0.392157		hydrolase, alpha/beta fold family protein, putative, expressed
Os05g0365600	0.292398	0.357143	0.296736	Hydroxyisourate hydrolase.
LOC_Os07g23810	0.239808			hypothetical protein
LOC_Os04g56370	0.21978			hypothetical protein
LOC_Os02g12090	0.193798	0.191939		hypothetical protein
LOC_Os12g11350	0.127877			hypothetical protein
LOC_Os03g07870		0.367647		hypothetical protein
LOC_Os09g21270		0.3663	0.347222	hypothetical protein
LOC_Os06g39410		0.3125	0.268097	hypothetical protein
LOC_Os08g24740		0.224719		hypothetical protein
LOC_Os10g37870		0.171821		hypothetical protein
LOC_Os12g29680			0.408163	hypothetical protein
LOC_Os02g11770			0.373134	hypothetical protein
LOC_Os01g45470			0.271739	hypothetical protein
LOC_Os01g40740		0.429185	0.380228	hypothetical protein
LOC_Os02g37240	0.383142			hypothetical protein
Os02g0704300	0.2331	0.280112	0.3125	Hypothetical protein.
Os06g0140900		0.342466	0.35461	Hypothetical protein.
Os01g0302800		0.225734	0.22779	Hypothetical protein.
Os03g0293000	0.224719	0.137931	0.135501	Hypothetical protein.; Os03g0293100 Conserved hypothetical protein.
LOC_Os03g27120			0.241546	ICE-like protease p20 domain containing protein, expressed
LOC_Os03g50080	0.416667		0.363636	immunophilin, putative, expressed
LOC_Os01g08440	0.369004		0.37037	Indole-3-acetate beta-glucosyltransferase, putative, expressed
LOC_Os08g44370		0.406504		Inosine-uridine preferring nucleoside hydrolase family protein, expressed
LOC_Os03g31170			0.341297	Inosine-uridine preferring nucleoside hydrolase family protein, expressed
LOC_Os01g01660	0.257069			Isoflavone reductase homolog IRL, putative, expressed
LOC_Os12g16220	0.358423		0.3367	Isoflavone reductase homolog, putative, expressed
LOC_Os05g43240	0.206186			Jacalin-like lectin domain containing protein, expressed
LOC_Os07g23720			0.211416	K+ channel tetramerisation domain containing protein, expressed
LOC_Os04g58620			0.395257	K+ efflux antiporter, putative, expressed
LOC_Os03g37330		0.359712	0.321543	KOW motif family protein, expressed
LOC_Os05g41100	0.364964	0.230415	0.230947	Krr1 family protein, expressed
Os03g0856200			0.383142	Ku domain containing protein.
LOC_Os02g47360		0.228311	0.160772	LAGLIDADG DNA endonuclease family protein, expressed
LOC_Os04g35520			0.396825	L-ascorbate peroxidase 7, chloroplast precursor, putative, expressed
LOC_Os03g52010	0.341297			Lecithin:cholesterol acyltransferase family protein, expressed
LOC_Os03g13030	0.17331			Lecithin:cholesterol acyltransferase family protein, expressed
LOC_Os07g38810		0.139276	0.106496	lectin protein kinase, putative, expressed
LOC_Os01g06500	0.141844			lectin, putative, expressed
LOC_Os05g51070	0.413223	0.431034		Leucine Rich Repeat family protein, expressed
LOC_Os04g51580	0.408163			Leucine Rich Repeat family protein, expressed
LOC_Os07g01550	0.353357	0.338983		Leucine Rich Repeat family protein, expressed
LOC_Os12g08180		0.392157	0.318471	Leucine Rich Repeat family protein, expressed
LOC_Os04g57630		0.347222	0.246914	Leucine Rich Repeat family protein, expressed
LOC_Os08g44020		0.364964	0.353357	LG27/30-like gene, putative, expressed
LOC_Os03g08220	0.361011	0.320513	0.27933	lipoxygenase 6, putative, expressed
LOC_Os11g34360		0.384615	0.352113	Lung seven transmembrane receptor family protein, expressed
LOC_Os01g69050	0.350877	0.327869	0.21692	lysine ketoglutarate reductase trans-splicing related 1, putative, expressed
LOC_Os11g01600			0.42735	Macrophage migration inhibitory factor family protein, expressed
LOC_Os12g03860	0.323625	0.21097	0.177305	major facilitator superfamily antiporter, putative, expressed
Os01g0279400	0.332226		0.257732	Major facilitator superfamily antiporter.
LOC_Os01g17240	0.324675			Major Facilitator Superfamily protein, expressed
Os12g0133100	0.398406			Major facilitator superfamily protein.
LOC_Os07g16950			0.4	MAK16-like protein RBM13 A, putative, expressed
LOC_Os01g56470	0.3663	0.384615		Mal d 1-associated protein, putative, expressed
LOC_Os03g37490	0.276243	0.27933	0.289017	MATE efflux family protein, expressed
LOC_Os10g41260	0.416667		0.346021	MCB1 protein, putative, expressed
LOC_Os02g58270	0.334448	0.364964	0.316456	metallo-beta-lactamase family protein, putative, expressed
LOC_Os07g25410	0.380228			metallopeptidase M24 family protein, putative, expressed
Os01g0149800	0.296736		0.21692	Metallothionein-like protein type 2
LOC_Os01g05650	0.346021	0.347222	0.252525	Metallothionein-like protein type 2, putative
LOC_Os03g56370	0.152439	0.151057	0.20202	methyltransferase, putative, TIGR00027 family protein, expressed
LOC_Os03g22570			0.344828	MIF4G domain containing protein, expressed
LOC_Os03g09110	0.396825			Mitochondrial carrier protein, expressed
LOC_Os11g24450	0.3861			Mitochondrial carrier protein, expressed
LOC_Os03g18550	0.326797	0.3003	0.282486	Mitochondrial carrier protein, expressed
LOC_Os09g38500		0.389105	0.3367	Mitochondrial glycoprotein, expressed
Os09g0560800		0.333333	0.3125	MOSC, N-terminal beta barrel domain containing protein
LOC_Os01g52170		0.35461		Mrp protein homolog, putative, expressed
LOC_Os08g42590	0.327869			MtN19, putative, expressed
Os06g0494400		0.384615	0.277008	Multi antimicrobial extrusion protein MatE family protein.
LOC_Os05g10730	0.334448		0.319489	multidrug resistance associated protein 1, putative, expressed
LOC_Os01g44390	0.243902			myb family transcription factor, putative, expressed
LOC_Os02g57270		0.343643	0.234192	Myb-like DNA-binding domain containing protein, expressed
LOC_Os02g53670			0.434783	Myb-like DNA-binding domain containing protein, expressed
LOC_Os06g51260	0.229358	0.330033		myb-like DNA-binding domain, SHAQKYF class family protein, expressed
LOC_Os12g29220			0.330033	N3 like protein, putative, expressed
LOC_Os01g53910	0.364964			NAD binding domain of 6-phosphogluconate dehydrogenase family protein
LOC_Os06g39040	0.3861	0.328947	0.254453	NAD dependent epimerase/dehydratase family protein, expressed
LOC_Os03g23980	0.259067	0.280112	0.21692	NAD dependent epimerase/dehydratase family protein, expressed
LOC_Os06g39040		0.259067	0.19305	NAD dependent epimerase/dehydratase family protein, expressed
Os07g0601000	0.166113			NADPH HC toxin reductase (Fragment).
LOC_Os08g14570	0.364964	0.395257		NADPH-cytochrome P450 reductase, putative, expressed
LOC_Os05g49160		0.411523	0.3125	negatively light-regulated protein, putative, expressed
LOC_Os05g49300	0.199203	0.242131	0.219298	NifU-like N-terminal domain containing protein, mitochondrial precursor
LOC_Os02g49340	0.0371747			nitrate-induced NOI protein, putative, expressed
LOC_Os08g42400	0.346021	0.363636	0.249377	No apical meristem protein, expressed
LOC_Os01g70110		0.42735	0.328947	No apical meristem protein, expressed
LOC_Os09g33490			0.347222	No apical meristem protein, expressed
LOC_Os12g29950	0.34965	0.298507	0.189753	nodulin family protein, putative, expressed
LOC_Os03g58580	0.178891			nodulin family protein, putative, expressed
LOC_Os05g33900	0.167224	0.11236		nodulin, putative, expressed
LOC_Os08g42010			0.406504	nodulin, putative, expressed
LOC_Os05g39800	0.220264		0.33557	Nodulin-like family protein, expressed
LOC_Os10g36100	0.257732			Nonspecific lipid-transfer protein 2, putative, expressed
LOC_Os07g30970	0.384615			Nucleoside diphosphate kinase 1, putative, expressed
Os11g0125900			0.148588	Nucleoside phosphatase GDA1/CD39 family protein
LOC_Os03g21120		0.319489	0.31746	Nucleoside-triphosphatase, putative, expressed
LOC_Os03g14520			0.408163	Nucleotide-sensitive chloride conductance regulator family protein
LOC_Os05g50510		0.326797		O-acetyltransferase, putative, expressed
LOC_Os02g03960			0.404858	Ocs-element binding factor 1, putative, expressed
LOC_Os03g54000	0.116959			oligopeptide transporter 3, putative, expressed
LOC_Os12g25490			0.306748	O-methyltransferase ZRP4, putative, expressed
LOC_Os02g07210		0.308642	0.235849	OTU-like cysteine protease family protein, putative, expressed
LOC_Os12g01500		0.289017	0.297619	outer membrane protein, OMP85 family protein, expressed
LOC_Os05g45950		0.431034	0.326797	Outer mitochondrial membrane protein porin, putative, expressed
LOC_Os08g44590	0.243902	0.19802	0.282486	oxidoreductase, 2OG-Fe oxygenase family protein, expressed
LOC_Os04g45000	0.347222	0.252525	0.192308	oxidoreductase, short chain dehydrogenase/reductase family protein
LOC_Os04g44950	0.377358	0.362319	0.286533	oxidoreductase, short chain dehydrogenase/reductase family protein
LOC_Os07g46930	0.136612			oxidoreductase, short chain dehydrogenase/reductase family protein
LOC_Os09g28570		0.383142	0.278552	oxidoreductase, zinc-binding dehydrogenase family protein, expressed
LOC_Os05g24550			0.431034	Papain family cysteine protease containing protein, expressed
LOC_Os07g37230	0.147929	0.187266	0.225734	PAP-specific phosphatase, mitochondrial precursor, putative, expressed
LOC_Os02g56170			0.378788	PAP-specific phosphatase, putative, expressed
LOC_Os01g66850	0.384615			Pectinacetylesterase, putative, expressed
LOC_Os12g44170	0.355872	0.321543		pentatricopeptide, putative, expressed
LOC_Os01g67210		0.414938	0.304878	pentatricopeptide, putative, expressed
LOC_Os05g22870		0.374532	0.3663	pentatricopeptide, putative, expressed
LOC_Os04g09530		0.346021	0.304878	pentatricopeptide, putative, expressed
LOC_Os02g50230		0.361011	0.342466	Peptidase family M48 containing protein, expressed
Os07g0509700	0.194932	0.166113	0.156495	Peptidase S16, lon N-terminal domain containing protein.
LOC_Os06g27760	0.309598	0.330033	0.260417	Peptide methionine sulfoxide reductase msrB, putative, expressed
LOC_Os04g40600		0.341297	0.271003	Peptide methionine sulfoxide reductase, putative, expressed
LOC_Os03g13240		0.359712	0.289017	Peptide transporter PTR2, putative, expressed
LOC_Os01g04950			0.33557	Peptide transporter PTR2, putative, expressed
LOC_Os04g43420	0.34965			peptidoglycan-binding domain-containing protein, putative, expressed
LOC_Os07g29390		0.413223		peptidyl-prolyl cis-trans isomerase, cyclophilin-type family protein
LOC_Os07g04160		0.403226	0.338983	peptidyl-prolyl cis-trans isomerase, FKBP-type family protein, expressed
LOC_Os10g06630	0.378788			Peptidyl-prolyl cis-trans isomerase, putative, expressed
LOC_Os02g02890	0.28169	0.232558	0.217865	Peptidyl-prolyl cis-trans isomerase, putative, expressed
LOC_Os01g69970			0.423729	Periodic tryptophan protein 1 homolog, putative, expressed
LOC_Os07g48040	0.170358			Peroxidase 2 precursor, putative, expressed
LOC_Os04g45210	0.325733	0.392157		Peroxisomal biogenesis factor 11 family protein, expressed
LOC_Os03g05310			0.3125	Pheophorbide a oxygenase, chloroplast precursor, putative, expressed
LOC_Os05g41480			0.423729	phosphate translocator, putative, expressed
LOC_Os02g38020	0.357143	0.390625		Phosphate transporter family protein, expressed
LOC_Os04g10750	0.0934579	0.0777001		phosphate:H+ symporter family protein, expressed
LOC_Os11g10420		0.436681	0.338983	Phosphatidylinositol 4-kinase, putative, expressed
LOC_Os08g27840	0.383142			Phosphoenolpyruvate carboxylase 2, putative, expressed
Os01g0208700	0.289017			Phosphoenolpyruvate-carboxylase (Fragment).
LOC_Os03g50480			0.390625	Phosphoglucomutase, cytoplasmic 2, putative, expressed
LOC_Os03g01180			0.444444	phosphoglycerate mutase family protein, expressed
LOC_Os04g41340	0.333333			phosphoglycolate/pyridoxal phosphate phosphatase family protein
LOC_Os07g03160		0.420168	0.384615	Phospholipase A-2-activating protein, putative, expressed
LOC_Os01g70570		0.268817	0.328947	phospholipid/glycerol acyltransferase family protein, putative, expressed
LOC_Os04g59440	0.0431965			Photosystem II 22 kDa protein, chloroplast precursor, putative, expressed
LOC_Os07g47640			0.361011	Photosystem II reaction centre X protein containing protein, expressed
LOC_Os06g51290	0.299401	0.266667	0.284091	Phytoene synthase, chloroplast precursor, putative, expressed
LOC_Os03g12990	0.228833			Phytosulfokine precursor protein containing protein, expressed
LOC_Os11g29120	0.46729			Plant protein family protein, expressed
LOC_Os04g34460	0.344828			plastid-lipid associated protein PAP, putative, expressed
LOC_Os06g46740	0.291545			Plastocyanin-like domain containing protein, expressed
LOC_Os01g63800			0.358423	Pleckstrin homology domain-containing protein 1, putative, expressed
LOC_Os09g25320			0.421941	polyubiquitin 2, putative, expressed
LOC_Os06g27860		0.290698		poor homologous synapsis 1 protein, putative, expressed
LOC_Os10g02240	0.280112			POT family protein, expressed
LOC_Os03g60850		0.357143	0.2079	POT family protein, expressed
LOC_Os09g38960	0.367647	0.420168	0.320513	Potassium transporter 11, putative, expressed
LOC_Os03g37830	0.30303	0.392157		potassium uptake protein, expressed
LOC_Os07g06840	0.194553	0.199203	0.15361	PrMC3, putative, expressed
LOC_Os10g28020	0.408163		0.358423	prolyl oligopeptidase family protein, expressed
LOC_Os03g19410			0.401606	prolyl oligopeptidase family protein, expressed
LOC_Os04g52260	0.346021		0.239234	Protease inhibitor/seed storage/LTP family protein, expressed
LOC_Os03g26820		0.343643		Protease inhibitor/seed storage/LTP family protein, expressed
LOC_Os03g01310			0.252525	Protease inhibitor/seed storage/LTP family protein, expressed
LOC_Os02g04100		0.369004	0.314465	Proteasome subunit alpha type 1, putative, expressed
LOC_Os06g07140		0.361011	0.290698	Proteasome subunit alpha type 4, putative, expressed
LOC_Os03g08280		0.45045	0.387597	Proteasome subunit alpha type 6, putative, expressed
LOC_Os09g36710			0.431034	Proteasome subunit alpha type 7, putative, expressed
LOC_Os01g23740		0.328947	0.240964	protein disulfide-isomerase A6 precursor, putative, expressed
LOC_Os01g62080		0.446429	0.369004	Protein kinase AFC1, putative, expressed
LOC_Os04g24220	0.395257			Protein kinase domain containing protein, expressed
LOC_Os01g12400	0.325733		0.306748	Protein kinase domain containing protein, expressed
LOC_Os07g43560	0.320513			Protein kinase domain containing protein, expressed
LOC_Os02g08140	0.225225	0.406504		Protein kinase domain containing protein, expressed
LOC_Os12g41090	0.187266			Protein kinase domain containing protein, expressed
LOC_Os05g25370	0.153374			Protein kinase domain containing protein, expressed
LOC_Os05g48660		0.17762		Protein kinase domain containing protein, expressed
LOC_Os07g35260			0.333333	Protein kinase domain containing protein, expressed
LOC_Os11g47140			0.306748	Protein kinase domain containing protein, expressed
LOC_Os04g21820	0.33557	0.296736	0.25974	Protein kinase domain containing protein, expressed
Os01g0115800	0.308642	0.373134		Protein kinase domain containing protein.
Os11g0556400		0.344828	0.341297	Protein kinase domain containing protein.
LOC_Os08g35480	0.294118	0.235849	0.22779	Protein of unknown function containing protein, expressed
Os04g0244500			0.392157	Protein of unknown function DUF171 family protein.
Os09g0467400			0.408163	Protein of unknown function DUF250 domain containing protein
Os06g0268800	0.321543	0.334448	0.319489	Protein of unknown function UPF0005 family protein.
LOC_Os03g09220		0.387597	0.384615	Protein phosphatase 2C containing protein, expressed
LOC_Os04g22860			0.315457	Protein phosphatase inhibitor containing protein, expressed
LOC_Os03g01750	0.414938		0.377358	protein tyrosine phosphatase, putative, expressed
LOC_Os06g38940			0.398406	Protein UNQ2508/PRO5996, putative, expressed
LOC_Os03g49430	0.160772	0.152905	0.141443	Prp18 domain containing protein, expressed
Os05g0511700			0.219298	Putative rRNA methylase family protein.
LOC_Os08g37280		0.421941		PWWP domain containing protein, expressed
LOC_Os07g49380		0.377358	0.333333	PWWP domain containing protein, expressed
LOC_Os07g01020	0.302115	0.371747		pyridoxin biosynthesis protein ER1, putative, expressed
LOC_Os10g01080	0.15748	0.30581		pyridoxin biosynthesis protein ER1, putative, expressed
LOC_Os07g44610			0.310559	pyrrolidone-carboxylate peptidase family protein, expressed
LOC_Os11g05110	0.414938	0.408163		pyruvate kinase family protein, expressed
LOC_Os12g43550		0.425532		Ras-related protein RHN1, putative, expressed
Os06g0551400		0.362319	0.344828	Ras-related protein RIC2.
LOC_Os01g53240		0.206612		RD22, putative, expressed
LOC_Os01g49590	0.255102	0.291545	0.184502	receptor serine/threonine kinase PR5K, putative, expressed
LOC_Os04g45460	0.398406	0.359712	0.25974	receptor-like protein kinase, putative, expressed
LOC_Os10g25030		0.364964		Red chlorophyll catabolite reductase, putative, expressed
LOC_Os01g62810	0.309598	0.337838		Regulator of chromosome condensation, putative, expressed
LOC_Os05g38270	0.224719	0.246914	0.229885	Regulator of chromosome condensation, putative, expressed
LOC_Os03g02840		0.278552		Remorin, C-terminal region family protein, expressed
Os08g0309300		0.442478	0.392157	RER1A protein (AtRER1A).
LOC_Os01g01640		0.425532	0.377358	RER1A protein, putative, expressed
LOC_Os06g30750		0.436681	0.3663	reticulon family protein, putative, expressed
LOC_Os01g53520		0.358423	0.331126	reticulon family protein, putative, expressed
LOC_Os09g15840	0.446429	0.315457	0.323625	retrotransposon protein, putative, unclassified, expressed
LOC_Os08g44300	0.346021		0.28169	retrotransposon protein, putative, unclassified, expressed
LOC_Os09g38080	0.286533			retrotransposon protein, putative, unclassified, expressed
LOC_Os01g18100	0.315457			rhomboid family protein, putative, expressed
Os01g0911200			0.398406	Ribophorin II family protein.
LOC_Os11g01420			0.3861	ribosomal protein L10 containing protein, expressed
LOC_Os11g04370		0.263158	0.261097	ribosomal protein L24 containing protein, expressed
LOC_Os11g13850	0.307692	0.328947	0.191205	Rieske domain containing protein, expressed
LOC_Os03g61110	0.377358	0.285714	0.288184	RNA recognition motif family protein, expressed
LOC_Os07g43050	0.294118	0.315457		RNA recognition motif family protein, expressed
LOC_Os01g16090			0.456621	RNA recognition motif family protein, expressed
LOC_Os08g43360			0.423729	RNA recognition motif family protein, expressed
LOC_Os02g14760	0.4329	0.381679	0.303951	RNA-binding protein, putative, expressed
LOC_Os07g46700		0.218818	0.197628	RNA-binding protein, putative, expressed
LOC_Os11g13420			0.413223	RNase3 domain containing protein, expressed
LOC_Os07g38620	0.384615		0.358423	root border cell-specific protein, putative, expressed
LOC_Os08g35620	0.371747			RSH2, putative, expressed
LOC_Os08g23410	0.208768			Rubredoxin family protein, expressed
LOC_Os08g15590		0.355872		SacI homology domain containing protein, expressed
LOC_Os01g18860			0.371747	S-adenosylmethionine synthetase 1, putative, expressed
LOC_Os04g30910		0.421941		SAM domain family protein, expressed
LOC_Os11g29340		0.42735	0.377358	SAP domain containing protein, expressed
LOC_Os05g26954			0.378788	saposin-like type B, region 1 family protein, expressed
LOC_Os11g02150			0.357143	Saposin-like type B, region 1 family protein, expressed
LOC_Os08g34970		0.331126	0.3367	Sec34-like family protein, expressed
LOC_Os01g31680			0.308642	Sec-independent protein translocase TatC containing protein, expressed
LOC_Os12g03100		0.408163		secondary cell wall-related glycosyltransferase family 47
LOC_Os03g15350		0.440529	0.37594	Sel-1 homolog precursor, putative, expressed
LOC_Os11g05400	0.25			Ser/Thr protein phosphatase family protein, expressed
LOC_Os01g02600	0.371747	0.286533	0.215054	Ser/Thr receptor-like kinase, putative
LOC_Os01g02560	0.325733	0.346021	0.250627	Ser/Thr receptor-like kinase, putative, expressed
LOC_Os10g01110	0.332226	0.257069	0.179533	Serine carboxypeptidase family protein, expressed
LOC_Os03g52070		0.161812	0.165563	Serine carboxypeptidase family protein, expressed
LOC_Os05g45710			0.413223	serine O-acetyltransferase family protein, expressed
LOC_Os02g57450		0.383142	0.324675	Serine/threonine protein phosphatase PP1, putative, expressed
LOC_Os01g15470			0.374532	Serine/threonine-protein kinase RLCKVII, putative, expressed
LOC_Os09g13740			0.442478	SET domain containing protein, expressed
LOC_Os07g07540	0.327869		0.338983	SHOOT1 protein, putative, expressed
LOC_Os07g37420	0.155763	0.255754	0.152905	Short-chain type dehydrogenase/reductase, putative, expressed
LOC_Os08g10300	0.258398		0.334448	SHR5-receptor-like kinase, putative, expressed
LOC_Os12g40300		0.396825	0.316456	Skp1 family, dimerisation domain containing protein, expressed
LOC_Os09g20010		0.393701		SNF1-related protein kinase regulatory beta subunit 2, putative, expressed
Os02g0314300	0.180505	0.194175	0.135135	Sodium/calcium exchanger membrane region domain containing protein
LOC_Os11g42790			0.387597	sodium/hydrogen exchanger 3 family protein, expressed
LOC_Os01g64670	0.338983			Soluble inorganic pyrophosphatase, putative, expressed
LOC_Os02g33020	0.239808			SOUL heme-binding protein, expressed
LOC_Os03g30790		0.383142	0.367647	SPFH domain protein 2 precursor, putative, expressed
LOC_Os06g28820			0.338983	squalene/oxidosqualene cyclases family protein
LOC_Os07g47510		0.406504		Stress-related protein, putative, expressed
Os04g0127200			0.280112	Subtilase.
LOC_Os05g36010		0.16	0.15873	Subtilisin N-terminal Region family protein, expressed
LOC_Os07g04240			0.423729	succinate dehydrogenase flavoprotein subunit, mitochondrial precursor
LOC_Os02g49320	0.406504	0.3861	0.298507	sucrase, putative, expressed
LOC_Os01g69030	0.28169	0.34965		Sucrose-phosphate synthase, putative, expressed
LOC_Os03g07480			0.327869	sucrose transporter, putative, expressed
LOC_Os10g42830		0.423729	0.3367	Sugar transporter family protein, expressed
LOC_Os12g32940	0.177936	0.20202		Sugar transporter family protein, expressed
Os01g0218700	0.421941			Sugar transporter superfamily protein.
Os01g0218700	0.363636			Sugar transporter superfamily protein.
LOC_Os03g09940			0.359712	Sulfate transporter 2.1, putative, expressed
LOC_Os03g06520	0.191205	0.346021	0.285714	Sulfate transporter 3.1, putative, expressed
LOC_Os04g31320	0.436681	0.330033	0.322581	SWIB/MDM2 domain containing protein, expressed
LOC_Os06g09320			0.377358	tac7077, putative, expressed
LOC_Os01g45640			0.280112	Tat pathway signal sequence family protein, expressed
Os10g0528300	0.210084			Tau class GST protein 4.
LOC_Os08g25000	0.3861		0.21978	TBC domain containing protein, expressed
LOC_Os02g36140	0.374532			Terpene synthase family, metal binding domain containing protein, expressed
LOC_Os08g07080	0.092081			Terpene synthase family, metal binding domain containing protein, expressed
LOC_Os01g44050	0.275482			Tetrapyrrole Methylases family protein, expressed
LOC_Os05g03530		0.303951	0.193424	Tetraspanin family protein, expressed
LOC_Os09g36580			0.251256	Thaumatin family protein, expressed
LOC_Os03g60550			0.425532	ThiF family protein, expressed
Os01g0794400	0.3663			Thioredoxin domain 2 containing protein.
LOC_Os03g55820			0.33557	Thioredoxin family protein, expressed
LOC_Os07g29410	0.355872			thioredoxin family protein, putative, expressed
Os05g0508500			0.387597	Thioredoxin H.
LOC_Os03g21000	0.343643	0.323625	0.34965	Thioredoxin-like 1, putative, expressed
LOC_Os08g40160	0.403226			thylakoid lumen protein, chloroplast precursor, putative, expressed
LOC_Os01g59090	0.3367			thylakoid lumenal 20 kDa protein, putative, expressed
LOC_Os01g43640			0.37594	TOM7, putative
LOC_Os09g03680	0.361011			TPR Domain containing protein, expressed
LOC_Os02g34540		0.343643		TPR Domain containing protein, expressed
LOC_Os11g32480			0.425532	TPR repeat region family protein, expressed
LOC_Os05g25640	0.396825			Trans-cinnamate 4-monooxygenase, putative, expressed
LOC_Os03g20900	0.297619	0.350877		transfactor, putative, expressed
LOC_Os06g04270			0.380228	Transketolase, chloroplast precursor, putative, expressed
Os01g0102700		0.358423		Translocon-associated beta family protein.
LOC_Os01g55620	0.152905			transposon protein, putative
LOC_Os02g20040	0.172712			transposon protein, putative, CACTA, En/Spm sub-class, expressed
LOC_Os02g04180		0.398406		transposon protein, putative, CACTA, En/Spm sub-class, expressed
LOC_Os09g07200	0.271739	0.257069	0.222222	transposon protein, putative, unclassified
LOC_Os04g45900	0.341297	0.273973	0.203252	transposon protein, putative, unclassified, expressed
LOC_Os04g55710	0.10917			transposon protein, putative, unclassified, expressed
LOC_Os07g46780	0.284091			tryptophan/tyrosine permease family protein, putative, expressed
LOC_Os07g47110		0.343643	0.393701	Tubby protein, putative, expressed
LOC_Os03g11970			0.362319	Tubulin alpha-2 chain, putative, expressed
LOC_Os12g04500			0.282486	Two-component response regulator ARR8, putative, expressed
LOC_Os07g49460	0.387597			Two-component response regulator-like PRR37, putative, expressed
LOC_Os01g74520		0.374532		Ubiquinone biosynthesis methyltransferase coq5, putative, expressed
LOC_Os03g09080		0.323625		Ubiquitin carboxyl-terminal hydrolase 4, putative, expressed
LOC_Os09g32740		0.330033	0.266667	Ubiquitin carboxyl-terminal hydrolase family protein, expressed
LOC_Os05g28500	0.374532			ubiquitin family protein, putative, expressed
LOC_Os03g13970			0.398406	Ubiquitin interaction motif family protein, expressed
Os01g0658400			0.380228	Ubiquitin-conjugating enzyme E2.
LOC_Os02g16040		0.389105	0.297619	Ubiquitin-conjugating enzyme E2-17 kDa, putative, expressed
LOC_Os01g73140		0.416667	0.358423	ubiquitin-fold modifier 1 precursor, putative, expressed
LOC_Os07g30620	0.347222	0.307692	0.307692	UDP-glucoronosyl and UDP-glucosyl transferase family protein, expressed
LOC_Os11g38650	0.327869			UDP-glucoronosyl and UDP-glucosyl transferase family protein, expressed
LOC_Os01g64910	0.125		0.0477327	UDP-glucoronosyl and UDP-glucosyl transferase family protein, expressed
LOC_Os03g63700	0.37037	0.367647		Uncharacterised protein family containing protein, expressed
LOC_Os01g73020	0.287356	0.207039		Uncharacterised protein family containing protein, expressed
LOC_Os01g42800			0.420168	Uncharacterised protein family protein, expressed
LOC_Os06g21600			0.423729	Uncharacterized ACR, YdiU/UPF0061 family protein, expressed
LOC_Os02g47980		0.348432		uncharacterized plant-specific domain TIGR01570 family protein, expressed
LOC_Os01g62060	0.174216			uncharacterized plant-specific domain TIGR01589 family protein, expressed
LOC_Os01g07590	0.338983	0.362319	0.170648	universal stress protein family protein, expressed
OS.47292.1.S1_AT	0.444444			unknown
OS.51813.1.S1_AT	0.431034	0.314465	0.226757	unknown
OS.27762.1.A1_AT	0.383142	0.319489	0.169205	unknown
OSAFFX.14318.1.A1_AT	0.34965			unknown
OS.5403.1.S1_AT	0.295858		0.2	unknown
OS.12440.1.S1_AT	0.239808	0.275482	0.2	unknown
OS.16839.1.S1_AT	0.233645	0.308642		unknown
OS.21323.2.S1_AT	0.209205			unknown
OS.25594.1.S1_AT	0.156986			unknown
OS.26887.1.A1_AT	0.134953	0.10582		unknown
OS.26887.2.A1_A_AT	0.1287	0.0923361		unknown
OS.24041.1.A1_AT	0.104167	0.0632511		unknown
OS.57519.1.A1_AT	0.0189179			unknown
OS.10537.1.S1_AT		0.367647	0.27933	unknown
OS.27766.1.A1_AT		0.348432	0.248756	unknown
OS.17263.1.S1_AT		0.31746	0.33557	unknown
OS.7697.1.S1_AT		0.308642	0.140845	unknown
OS.10489.1.S1_AT		0.289855	0.259067	unknown
OS.16954.1.S1_AT			0.367647	unknown
OS.15660.1.S1_AT			0.331126	unknown
OS.14141.1.S1_AT			0.296736	unknown
OS.18298.1.S1_AT			0.289017	unknown
OS.24318.1.S1_AT			0.276243	unknown
OS.57197.1.S1_AT			0.265957	unknown
OS.6584.1.S1_AT			0.26455	unknown
OS.9900.1.S1_AT			0.222222	unknown
OS.22606.1.S1_AT			0.170358	unknown
OS.25168.2.A1_AT			0.0593472	unknown
LOC_Os02g13970	0.37594			UOS1, putative, expressed
LOC_Os01g73450	0.33557	0.30581	0.224215	Uridylate kinase, putative, expressed
LOC_Os02g34510			0.408163	Vacuolar ATP synthase 16 kDa proteolipid subunit
LOC_Os01g40470			0.398406	Vacuolar ATP synthase subunit d, putative, expressed
LOC_Os01g37690	0.242718	0.278552	0.208333	Vacuolar cation/proton exchanger 1a, putative, expressed
Os02g0824700		0.403226	0.321543	Vacuolar H+-transporting two-sector ATPase, F subunit family protein.
LOC_Os01g37910	0.41841	0.3861		Vacuolar processing enzyme, gamma-isozyme precursor
LOC_Os01g73570		0.344828		vacuolar protein sorting 55 family protein, putative, expressed
LOC_Os12g02390			0.3367	Vacuolar sorting receptor 1 precursor, putative, expressed
LOC_Os06g45380	0.280899	0.384615		Vacuolar sorting receptor 7 precursor, putative, expressed
LOC_Os10g42730			0.401606	VHS domain-containing protein, putative, expressed
Os09g0361400			0.429185	Voltage-dependent anion channel
LOC_Os06g27830		0.341297	0.352113	WRKY transcription factor 19, putative, expressed
LOC_Os10g42670	0.34965		0.343643	xyloglucan endotransglucosylase/hydrolase protein 28precursor
LOC_Os04g47240			0.367647	YDA, putative, expressed
LOC_Os11g38900		0.429185	0.326797	YDG/SRA domain containing protein, expressed
LOC_Os03g10450	0.343643	0.37594	0.303951	yrdC protein, putative, expressed
LOC_Os01g48790		0.404858	0.377358	YT521-B-like family protein, expressed
LOC_Os07g07490		0.280112	0.271739	YT521-B-like family protein, expressed
LOC_Os02g49070			0.352113	zinc finger and C2 domain protein, putative, expressed
LOC_Os06g33810		0.331126		zinc finger in N-recognin family protein, expressed
LOC_Os12g39220	0.257732	0.3663	0.350877	Zinc finger protein 7, putative, expressed
LOC_Os01g09850			0.291545	Zinc finger, C2H2 type family protein, expressed
LOC_Os02g55480	0.295858	0.37594		Zinc finger, C3HC4 type family protein, expressed
LOC_Os09g17610			0.341297	Zinc finger, C3HC4 type family protein, expressed
LOC_Os01g42050		0.342466	0.348432	zinc ribbon 1, putative
LOC_Os07g12890	0.234742		0.136426	ZIP zinc/iron transport family protein, expressed
LOC_Os01g59980			0.383142	Zn-finger in Ran binding protein and others containing protein, expressed
Os10g0346200		0.413223	0.37037	Zn-finger, RING domain containing protein.
