# Supplementary material for: Comparative Transcriptome Profiling of Chilling Stress Responsiveness in Two Contrasting Rice Genotypes
Source: PLoS One. 2012 Aug 17;7(8):e43274. doi: 10.1371/journal.pone.0043274 (PMC3422246; doi:10.1371/journal.pone.0043274)
Supplement: Table S11 — DEGs in LTH and IR29 on recovery. (XLS) [file pone.0043274.s013.xls]

## Sheet: Table S11
Table S11. DEGs in LTH and IR29 on recovery
Gene Name	LTHR	IRR	Annotation
Os10g0378500	59.52	62.5	Conserved hypothetical protein.
Os08g0508000	52.88	73.49	Cytochrome P450 family protein, expressed
Os12g0222000	46.53		Hypothetical protein.
Os11g0181200	41.82		Hypothetical protein.
Os08g0507100	32.9		Cytochrome P450 family protein, expressed
Os11g0454300	29.57		Dehydrin family protein, expressed
Os11g0700900	29.36		Xylanase inhibitor protein 1 precursor, putative, expressed
Os07g0677100	27.45	30.27	Peroxidase 2 precursor, putative, expressed
Os10g0450900	26.39	28.06	transposon protein, putative, CACTA, En/Spm sub-class, expressed
Os10g0158100	24.29	76.1	senescence-associated protein 15, putative
OS.9741.2.S1_AT	23.81		unknown
Os06g0547400	23.46	72.41	Peroxidase 52 precursor, putative, expressed
Os01g0615100	21.07	31.72	subtilisin-chymotrypsin inhibitor 2, putative, expressed
Os04g0511200	20.93	31.01	caleosin 2, putative, expressed
Os01g0160800	16.88		Ribosome inactivating protein, expressed
Os07g0529000	16.67		Isocitrate lyase, putative, expressed
OS.53444.1.S1_AT	16.55		unknown
Os03g0734200	15.41	25.36	Hypothetical protein.
Os04g0589800	14.95		Late embryogenesis abundant group 1 family protein, expressed
Os05g0575000	14.9	8.49	expressed protein
Os02g0783700	14.48	12.67	Lysine-ketoglutarate reductase/saccharopine dehydrogenase bifunctional enzyme.
Os08g0412800	14.48		expressed protein
Os05g0542500	14.07		Late embryogenesis abundant protein, expressed
Os11g0454300	13.3		Dehydrin family protein, expressed
Os10g0542900	12.4	15.81	Chitinase class I family protein
Os01g0155800	12.2		expressed protein
Os06g0681200	12.17		Plastocyanin-like domain containing protein, expressed
Os01g0934800	11.83	22.21	Esterase PIR7B, putative, expressed
Os03g0663400	11.57	25.01	P21 protein, putative, expressed
Os03g0663500	11.44	39.66	P21 protein, putative, expressed
Os03g0180900	11.14	13.67	ZIM motif family protein, expressed
Os08g0518800	10.92	58.03	Chitinase (EC 3.2.1.14).
Os03g0829200	10.74	23.65	hydrolase, alpha/beta fold family protein, expressed
Os07g0516400	10.23	18.57	expressed protein
Os12g0242100	10.15		transposon protein, putative, CACTA, En/Spm sub-class, expressed
Os03g0829200	10.01	31.4	hydrolase, alpha/beta fold family protein, expressed
Os02g0733900	9.95		expressed protein
Os08g0112300	9.78		HCBT-like putative defense response protein, putative, expressed
Os01g0959200	9.69	14.08	ABA/WDS induced protein, expressed
Os03g0305600	9.66		mitochondrial import inner membrane translocase subunit Tim17/Tim22/Tim23 family protein
Os05g0444200	9.62	14.05	Zinc finger, C2H2 type family protein, expressed
Os12g0258700	9.22	26.81	Multicopper oxidase family protein, expressed
Os01g0959100	9.13	13.02	ABA/WDS induced protein, expressed
Os06g0313500	8.96	43.98	expressed protein
Os01g0548600	8.71	18.53	Protein kinase domain containing protein, expressed
Os02g0702100	8.67	25.07	expressed protein
Os01g0839100	8.61	13.55	Zinc finger, C2H2 type family protein, expressed
Os01g0944900	8.57		recA protein, expressed
Os10g0521000	8.49	6.99	Trehalase family protein, expressed
Os09g0425200	8.43		hypothetical protein
Os06g0549900	8.41		Reticuline oxidase precursor, putative, expressed
Os06g0216300	8.23	18.92	12-oxophytodienoate reductase 2, putative
Os.38812.1.S1_at	8.04	16.01	unknown
Os03g0230300	7.98	15	Poly polymerase catalytic domain containing protein, expressed
Os08g0141400	7.95	22.41	EF hand family protein, expressed
Os01g0876400	7.74	5	membrane protein, putative, expressed
Os02g0755900	7.62	7.49	Cytokinin-O-glucosyltransferase 2, putative, expressed
Os03g0103200	7.57	6.79	Protease inhibitor/seed storage/LTP family protein, expressed
Os11g0126900	7.46	6.54	NAC domain transcription factor, putative, expressed
Os02g0649300	7.29	3.75	Homeobox domain containing protein, expressed
Os10g0360100	7.28		mannitol transporter, putative, expressed
Os03g0734100	7.19	12.51	expressed protein
Os01g0623200	7.03	9.59	C4-dicarboxylate transporter/malic acid transport family protein, putative, expressed
Os12g0268000	6.79	8.9	Cytochrome P450 family protein, expressed
Os10g0490800	6.65	8.91	secretory protein, putative
Os06g0313500	6.62	37.95	expressed protein
Os01g0860500	6.47	24.66	Hevamine A precursor, putative, expressed
Os06g0106800	6.44		expressed protein
Os01g0214500	6.38	3.71	hypothetical protein
Os04g0630000	6.31		SDA1 family protein, expressed
Os08g0529100	6.3	8.42	Proteasome subunit beta type 1, putative, expressed
LOC_Os04g409	6.29	5.35	Malate synthase, glyoxysomal, putative, expressed
OS.8195.1.S1_AT	6.25	5.48	unknown
Os03g0218400	6.06	5.29	Sugar carrier protein C, putative, expressed
Os11g0704800	6.04	10.69	rhomboid family protein, putative, expressed
Os09g0425500	6.04		expressed protein
Os11g0684000	5.99		expressed protein
Os10g0450800	5.97	3.65	transposon protein, putative, CACTA, En/Spm sub-class, expressed
Os01g0124100	5.96	38.44	Bowman-Birk type bran trypsin inhibitor precursor, putative, expressed
Os03g0111400	5.92	15.75	heavy-metal-associated domain-containing protein, putative, expressed
Os05g0574600	5.87	16.39	Fatty acid elongase, putative, expressed
Os04g0677300	5.73	7.25	Harpin-induced protein 1 containing protein, expressed
Os10g0491000	5.6	8.93	secretory protein, putative, expressed
Os12g0478200	5.58		ABA-responsive protein, putative, expressed
Os08g0402500	5.48		expressed protein
Os09g0518000	5.43		UDP-glucoronosyl and UDP-glucosyl transferase family protein, expressed
Os12g0478200	5.36		ABA-responsive protein, putative, expressed
Os07g0274700	5.35	11.18	senescence-associated protein, putative, expressed
Os10g0535800	5.33	16.99	Protein of unknown function, DUF614 containing protein, expressed
Os02g0526400	5.33	11.68	ERD1 protein, chloroplast precursor, putative, expressed
Os04g0435100	5.32	17.19	Amino acid permease family protein, expressed
Os07g0656200	5.23	7.44	Glycosyl hydrolase family 1 protein, expressed
Os03g0291200	5.15	6.43	Asparagine synthetase, putative, expressed
Os06g0163600	5.12		hydrolase, alpha/beta fold family protein, expressed
OS.20936.1.S1_A_AT	4.98	15.68	Photosystem II 10 kDa polypeptide, chloroplast precursor, putative, expressed
Os07g0656200	4.98	4.97	Glycosyl hydrolase family 1 protein, expressed
Os01g0327100	4.98		Haem peroxidase, plant/fungal/bacterial family protein.
Os11g0592000	4.97	13	Barwin, putative, expressed
Os02g0240100	4.83		Peroxidase 52 precursor, putative, expressed
Os09g0532000	4.79	6.93	senescence-inducible chloroplast stay-green protein 2, putative, expressed
Os06g0356700	4.75	8.78	Xylanase inhibitor protein 1 precursor, putative, expressed
Os03g0286900	4.73	3.37	hypothetical protein
Os03g0277600	4.68		33 kDa secretory protein, putative, expressed
Os10g0409400	4.67	5.59	BURP domain containing protein, expressed
Os10g0450900	4.65	3.1	transposon protein, putative, CACTA, En/Spm sub-class, expressed
Os10g0392400	4.59	7.46	ZIM motif family protein, expressed
Os07g0677200	4.59	3.59	Peroxidase 2 precursor, putative, expressed
Os07g0575900	4.45	11.48	pre-mRNA processing protein PRP39, putative, expressed
Os04g0615200	4.38	8.86	Conserved hypothetical protein.
Os.51606.1.S1_at	4.37	12.1	unknown
Os07g0192000	4.37	11.6	ATPase, AAA family protein, expressed
Os06g0244000	4.3	9.99	SAM dependent carboxyl methyltransferase family protein, expressed
Os01g0944100	4.3		Conserved hypothetical protein.
Os09g0454600	4.26	9.16	Phosphate carrier protein, mitochondrial precursor, putative, expressed
Os03g0650900	4.24		SPX domain containing protein, expressed
Os02g0240100	4.18		Peroxidase 52 precursor, putative, expressed
Os03g0838400	4.16	20.76	Subtilisin N-terminal Region family protein, expressed
Os12g0112000	4.16	9.18	Peroxidase 52 precursor, putative, expressed
Os02g0773200	4.16		universal stress protein family protein, expressed
Os03g0374600	4.12	9.79	Glycosyl hydrolases family 17 protein, expressed
Os03g0200200	4.06	6.14	expressed protein
Os03g0153900	4.05		FAD binding domain containing protein, expressed
Os09g0532000	4.03	4.16	senescence-inducible chloroplast stay-green protein 2, putative, expressed
Os06g0147000	4		expressed protein
Os01g0940700	3.98	19.69	Glucan endo-1,3-beta-glucosidase, acidic isoform precursor, putative, expressed
Os04g0517100	3.98	9.7	Myb-related protein Myb4, putative, expressed
Os03g0828300	3.98		endo-beta-mannanase, putative, expressed
Os08g0331000	3.87	23.85	expressed protein
Os01g0644000	3.85	7.08	Tat pathway signal sequence family protein, expressed
Os04g0600200	3.84	7.15	transposon protein, putative, unclassified, expressed
Os01g0826000	3.84		heavy metal-associated domain containing protein, expressed
Os04g0460300	3.82	3.67	Transmembrane amino acid transporter protein, expressed
Os02g0605900	3.8	6.78	Endochitinase PR4 precursor, putative, expressed
Os06g0133500	3.78		expressed protein
Os01g0731100	3.75	0.3	Pathogen-related protein, putative, expressed
Os06g0147000	3.74		expressed protein
Os03g0288000	3.72		Metallothionein-like protein 1, putative, expressed
Os06g0143100	3.7		hypothetical protein
Os03g0626500	3.63	5.79	Type I inositol-1,4,5-trisphosphate 5-phosphatase 11, putative, expressed
Os01g0644000	3.62	5.55	Tat pathway signal sequence family protein, expressed
Os05g0542800	3.61		Polygalacturonase family protein, expressed
Os08g0434100	3.59		Extracellular ribonuclease LE precursor, putative, expressed
Os03g0792800	3.54	6.29	Glucan endo-1,3-beta-glucosidase 5 precursor, putative, expressed
Os03g0802200	3.52	3.92	Hypothetical protein.
Os01g0777900	3.51	0.38	Hypothetical protein.
Os01g0132000	3.49	24.83	Bowman-Birk type wound-induced proteinase inhibitor WIP1 precursor, putative, expressed
Os08g0558100	3.49	4.12	EF hand family protein, expressed
Os03g0266300	3.49		17.4 kDa class I heat shock protein, putative, expressed
Os01g0860800	3.48	9.04	Glycoside hydrolase, family 17 protein.
Os06g0172800	3.46	9.53	alkaline alpha galactosidase 2, putative, expressed
Os02g0191300	3.45	9.57	amino acid transporter family protein, putative, expressed
Os03g0724500	3.44	5.66	Conserved hypothetical protein.
Os10g0450800	3.44	2.66	transposon protein, putative, CACTA, En/Spm sub-class, expressed
Os06g0207200	3.43		expressed protein
Os06g0694200	3.42		GDSL-like Lipase/Acylhydrolase family protein, expressed
Os02g0736400	3.37	5.02	Dihydroorotate dehydrogenase family protein, expressed
Os01g0511100	3.35	4.62	universal stress protein family protein, expressed
Os08g0485400	3.34	4.95	2-nitropropane dioxygenase-like protein.
Os10g0569600	3.32		expressed protein
Os03g0267000	3.31	9.08	17.4 kDa class I heat shock protein, putative, expressed
Os09g0344500	3.25		O-methyltransferase family protein, expressed
Os09g0439200	3.23	5.61	ZIM motif family protein, expressed
LOC_Os09g304	3.23	3.17	EF hand family protein, expressed
Os02g0209300	3.21	7.37	Non-protein coding transcript, unclassifiable transcript.
Os04g0142400	3.19		expressed protein
Os11g0679700	3.18		Acyltransferase family protein, expressed
Os06g0670300	3.16	14.89	myb-like DNA-binding domain, SHAQKYF class family protein, expressed
Os01g0860500	3.13	2.52	Ferredoxin-2, chloroplast precursor, putative, expressed
Os01g0955100	3.11		EF hand family protein, expressed
Os03g0643300	3.1	5.17	ornithine aminotransferase, putative, expressed
Os07g0679300	3.1		Alpha-galactosidase precursor, putative, expressed
Os06g0682900	3.1		phosphosulfolactate synthase-related protein, putative, expressed
Os01g0128200	3.1		S1/P1 Nuclease family protein, expressed
Os10g0558700	3.08	3.49	2OG-Fe(II) oxygenase domain containing protein.
Os01g0975300	3.07		Myb-like DNA-binding domain containing protein, expressed
Os03g0817200	3.06	6.3	Transmembrane amino acid transporter protein, expressed
Os10g0558700	3.06	2.85	2OG-Fe(II) oxygenase domain containing protein.
Os06g0586000	3.05		Conserved hypothetical protein.
Os10g0463800	3.04	6.38	Uncharacterized conserved protein, putative, expressed
Os04g0447700	3.04	4.88	NADH-dependent oxidoreductase 2, putative, expressed
Os10g0329300	3.04		Mevalonate kinase, putative, expressed
Os01g0954500	3.03	8.18	lateral root primordium 1, putative, expressed
Os07g0673200	3.03	3.44	heavy metal-induced putative protein 1, putative, expressed
Os07g0613000	3.02		RelA/SpoT containing protein, expressed
Os07g0683200	2.99	3.67	NAC-domain containing protein 18, putative, expressed
Os03g0327800	2.99		NAC domain transcription factor, putative, expressed
Os02g0580500	2.95	8.06	Mitochondrial prohibitin complex protein 1, putative, expressed
Os08g0127100	2.93	7.96	lysine and histidine specific transporter, putative, expressed
Os02g0794600	2.92	5.26	Cytochrome c oxidase copper chaperone (Dopuin).
Os03g0348900	2.91		CHY zinc finger family protein, expressed
Os07g0448100	2.89		Aquaporin PIP2.2, putative, expressed
Os06g0317200	2.89		Glycine rich protein family protein, expressed
Os06g0264500	2.86	3.62	POT family protein, expressed
Os02g0720600	2.85	7.49	Eukaryotic aspartyl protease family protein, expressed
Os09g0511700	2.77	4.95	retrotransposon protein, putative, unclassified, expressed
Os01g0170600	2.76	0.08	universal stress protein family protein, expressed
Os10g0524300	2.75		LysM domain containing protein, expressed
Os05g0112800	2.72	3.43	33 kDa secretory protein, putative, expressed
Os05g0421600	2.71	2.45	NAC23, putative, expressed
Os05g0454500	2.7		expressed protein
Os01g0124200	2.69	6.99	Bowman-Birk type bran trypsin inhibitor precursor
Os05g0299500	2.67	3.04	hypothetical protein
Os05g0595100	2.66		UDP-glucose 4-epimerase GEPI48, putative, expressed
Os02g0682300	2.64		Zinc finger, C3HC4 type family protein, expressed
Os01g0253900	2.62		lipase class 3 family protein, putative, expressed
Os06g0317200	2.6		Glycine rich protein family protein, expressed
Os05g0495900	2.56	3.91	Glucan endo-1,3-beta-glucosidase GVI precursor, putative, expressed
Os03g0835400	2.54	3.58	electron transfer flavoprotein, alpha subunit containing protein, expressed
Os07g0147900	2.52	3.57	Ferredoxin-NADP reductase, embryo isozyme, chloroplast precursor, putative, expressed
Os12g0181600	2.52		amino acid transporter, putative, expressed
Os04g0614600	2.52		aminotransferase, class III family protein, expressed
Os02g0695700	2.45	8.97	Oligopeptide transporter 4, putative, expressed
Os05g0163700	2.45	2.76	Acyl-coenzyme A oxidase 4, peroxisomal, putative, expressed
Os03g0255100	2.44	5.22	Beta-galactosidase precursor, putative, expressed
Os03g0676300	2.44		expressed protein
Os02g0181900	2.42		Chaperone clpB 1, putative, expressed
Os04g0614600	2.39	2.41	aminotransferase, class III family protein, expressed
Os02g0823100	2.35		Aquaporin RWC3, putative, expressed
Os07g0684800	2.3		NAC-domain containing protein 21/22, putative, expressed
Os05g0382600	0.41	0.24	Annexin family protein, expressed
Os02g0704900	0.4	0.19	Soluble inorganic pyrophosphatase, putative, expressed
Os03g0195500	0.38	0.04	Sulfate transporter 2.1, putative, expressed
Os03g0708500	0.36	0.13	immunophilin, putative, expressed
Os03g0128800	0.36	0.04	expressed protein
Os08g0485900	0.36	0.04	HAD-superfamily hydrolase, subfamily IA, variant 3 containing protein, expressed
Os07g0686500	0.36		expressed protein
OS.36435.2.S1_X_AT	0.36		pyridoxin biosynthesis protein ER1, putative, expressed
Os05g0582400	0.35	0.23	mitogen-activated protein kinase, putative, expressed
Os01g0362100	0.34	0.27	Esterase/lipase/thioesterase domain containing protein.
Os02g0285800	0.34	0.14	GTP-binding protein TypA/BipA homolog, putative, expressed
Os01g0778900	0.34		Conserved hypothetical protein.
Os04g0481300	0.34		expressed protein
Os01g0556700	0.34		Major Facilitator Superfamily protein, expressed
Os06g0607100	0.34		phosphatidic acid phosphatase, putative, expressed
Os04g0307500	0.33	0.24	Protein kinase domain containing protein, expressed
Os05g0579600	0.33		RADIALIS, putative, expressed
Os04g0364800	0.33		Ripening-related protein, putative, expressed
Os02g0704300	0.32	0.22	Hypothetical protein.
Os01g0938100	0.32	0.07	Photosystem II reaction center W protein, putative, expressed
Os05g0338900	0.32	0.05	TGF-beta receptor, type I/II extracellular region family protein.
Os01g0873100	0.32		Amidophosphoribosyltransferase, chloroplast precursor, putative, expressed
Os03g0852400	0.32		expressed protein
Os03g0806800	0.32		hypothetical protein
Os05g0563600	0.31	0.1	Fasciclin domain containing protein, expressed
Os03g0197100	0.31	0.06	mannitol transporter, putative, expressed
Os01g0734600	0.31	0.04	UDP-glucoronosyl and UDP-glucosyl transferase family protein, expressed
Os05g0386800	0.31		COBRA-like protein 2 precursor, putative, expressed
Os02g0687900	0.31		hypothetical protein
Os02g0714200	0.31		Pyrophosphate-fructose 6-phosphate 1-phosphotransferase alpha subunit
Os09g0130300	0.31		retrotransposon protein, putative, Ty1-copia subclass
Os01g0103000	0.31		SNF7 family protein, expressed
OS.57519.1.A1_AT	0.31		unknown
Os03g0721300	0.3	0.09	pre-mRNA processing protein PRP39, putative, expressed
Os01g0720500	0.3	0.07	Chlorophyll a-b binding protein 2, chloroplast precursor, putative, expressed
Os03g0684800	0.3	0.04	HPP family protein, expressed
Os07g0162100	0.3		3-oxo-5-alpha-steroid 4-dehydrogenase family protein, expressed
Os07g0160600	0.3		beta-Ig-H3 domain-containing protein, putative, expressed
Os08g0472800	0.3		Cytochrome P450 family protein, expressed
Os04g0416700	0.3		Harpin-induced protein 1 containing protein, expressed
Os08g0547500	0.3		Kinesin motor domain containing protein, expressed
Os03g0775000	0.3		methyltransferase, putative, TIGR00027 family protein, expressed
Os09g0538400	0.3		Myb-related protein Hv1, putative, expressed
Os09g0524800	0.29	0.25	BAG domain-containing protein, putative, expressed
Os03g0305000	0.29	0.21	AMP-binding enzyme family protein, expressed
Os03g0176700	0.29	0.19	expressed protein
Os04g0442000	0.29	0.12	Auxin response factor 2 (ARF1-binding protein) (ARF1-BP).
Os03g0322900	0.29	0.1	Late embryogenesis abundant protein, expressed
Os02g0137700	0.29	0.06	NmrA-like family protein
Os01g0214600	0.29		GDSL-like Lipase/Acylhydrolase family protein, expressed
Os02g0579000	0.29		No apical meristem protein, expressed
Os06g0707200	0.28	0.17	glycosyltransferase, putative, expressed
Os04g0668900	0.28	0.15	Uncharacterized conserved protein, putative, expressed
Os01g0282800	0.28	0.13	Tubulin beta-4 chain, putative, expressed
Os06g0304600	0.28	0.11	Eukaryotic aspartyl protease family protein, expressed
Os07g0204400	0.28	0.03	expressed protein
Os01g0854000	0.28		AER, putative, expressed
Os07g0252400	0.28		Cellulose synthase A catalytic subunit 6, putative, expressed
Os05g0516100	0.28		Conserved hypothetical protein.
Os06g0589500	0.28		expressed protein
Os01g0866400	0.28		Fructose-1,6-bisphosphatase, cytosolic, putative, expressed
Os05g0365600	0.28		Glycosyl hydrolase family 1 protein, expressed
Os02g0715300	0.27	0.31	expressed protein
Os10g0554200	0.27	0.22	Nitrate/chlorate transporter, putative, expressed
Os01g0823600	0.27	0.17	expressed protein
Os10g0573700	0.27	0.04	Mitochondrial substrate carrier family protein.
Os06g0152600	0.27	0.03	hypothetical protein
Os04g0305700	0.27		Flavonol-3-O-glycoside-7-O-glucosyltransferase 1, putative, expressed
Os05g0516100	0.27		hypothetical protein
Os12g0572000	0.27		Myb-like DNA-binding domain containing protein, expressed
Os11g0539200	0.27		xyloglucan endotransglucosylase/hydrolase precursor, putative, expressed
Os03g0388100	0.26	0.17	heavy metal-associated domain containing protein, expressed
Os04g0578400	0.26	0.14	beta-carotene hydroxylase, putative, expressed
Os12g0282000	0.26	0.08	expressed protein
Os10g0508700	0.26	0.07	Plant invertase/pectin methylesterase inhibitor domain containing protein.
Os10g0467800	0.26	0.06	Cellulose synthase A catalytic subunit 4, putative, expressed
Os06g0218600	0.26	0.04	Plastocyanin-like domain containing protein, expressed
Os04g0408600	0.26	0.02	expressed protein
Os08g0503000	0.26		expressed protein
Os07g0462200	0.26		fiber protein Fb34, putative, expressed
Os04g0305700	0.26		Flavonol-3-O-glycoside-7-O-glucosyltransferase 1, putative, expressed
OSAFFX.25131.1.S1_AT	0.26		hypothetical protein
Os07g0558300	0.26		PAP-specific phosphatase, mitochondrial precursor, putative, expressed
Os02g0158300	0.25	0.17	KpsF/GutQ family protein, expressed
Os04g0650700	0.25	0.15	transposon protein, putative, unclassified
Os09g0433800	0.25		expressed protein
Os04g0455600	0.25		expressed protein
LOC_Os12g416	0.25		hypothetical protein
Os02g0590400	0.25		lecithine cholesterol acyltransferase, putative
Os06g0480500	0.25		Non-protein coding transcript, uncharacterized transcript.
Os12g0609500	0.25		oxidoreductase, short chain dehydrogenase/reductase family protein
Os07g0687100	0.24	0.21	expressed protein
Os07g0645000	0.24	0.19	SCP-like extracellular protein, expressed
Os07g0510400	0.24	0.1	UDP-glucoronosyl and UDP-glucosyl transferase family protein, expressed
Os01g0750300	0.24	0.06	Cellulose synthase A catalytic subunit 8, putative, expressed
Os05g0177500	0.24	0.05	Cytokinin-O-glucosyltransferase 1, putative, expressed
Os03g0223000	0.24	0.05	Leucine Rich Repeat family protein, expressed
Os12g0163700	0.24		Actin-7, putative, expressed
Os06g0554300	0.24		expressed protein
Os03g0628800	0.24		H1flk, putative, expressed
Os04g0517500	0.24		phosphoenolpyruvate carboxylase kinase 4, putative, expressed
Os08g0459300	0.23	0.18	expressed protein
Os04g0635400	0.23	0.12	hypothetical protein
Os06g0506200	0.23	0.09	integral membrane protein, putative, expressed
Os10g0533100	0.23	0.03	expressed protein
Os03g0817800	0.23	0.02	expressed protein
Os08g0558400	0.23		125 kDa kinesin-related protein, putative, expressed
Os06g0298200	0.23		expressed protein
Os03g0756300	0.23		expressed protein
Os12g0106300	0.23		expressed protein
Os03g0797400	0.23		Indole-3-glycerol phosphate lyase, chloroplast precursor, putative, expressed
Os04g0137100	0.23		pectate lyase 8 precursor, putative, expressed
Os05g0135500	0.23		Peroxidase family protein, expressed
Os01g0226300	0.23		reticulon family protein, putative, expressed
Os01g0697100	0.23		UDP-glucoronosyl and UDP-glucosyl transferase family protein, expressed
Os01g0265100	0.22	0.16	ADP-ribosylation factor, putative, expressed
Os11g0592600	0.22	0.1	Targeting protein for Xklp2 containing protein, expressed
Os03g0279200	0.22	0.07	Histone H2A, putative, expressed
Os10g0508700	0.22	0.07	pectinesterase inhibitor domain containing protein, expressed
Os.16744.1.S1_at	0.22	0.05	hypothetical protein
OS.4619.1.S1_AT	0.22	0.03	unknown
Os11g0530600	0.22		Chalcone synthase, putative, expressed
Os02g0675700	0.22		dehydration-responsive family protein, putative, expressed
Os09g0248100	0.22		Fasciclin domain containing protein, expressed
Os12g0530000	0.22		Histone H2A, putative, expressed
Os01g0294700	0.22		Peroxidase family protein, expressed
Os09g0518200	0.21	0.41	UDP-glucoronosyl and UDP-glucosyl transferase family protein, expressed
Os03g0679700	0.21	0.11	Thiamine biosynthesis protein thiC.
Os03g0661300	0.21	0.08	Tubulin beta-8 chain, putative, expressed
Os08g0160500	0.21	0.06	Cellulose synthase family protein, expressed
Os04g0532400	0.21	0.05	oxidoreductase, short chain dehydrogenase/reductase family protein, expressed
Os07g0693800	0.21	0.04	Omega-3 fatty acid desaturase, chloroplast precursor, putative, expressed
Os07g0628900	0.21	0.04	Protein kinase domain containing protein, expressed
Os03g0843800	0.21	0.04	Thiopurine S-methyltransferase family protein, expressed
Os06g0126500	0.21		BAG domain-containing protein, putative, expressed
Os11g0644700	0.21		Dirigent-like protein, expressed
Os02g0264800	0.21		expressed protein
Os10g0543800	0.21		Glutathione S-transferase, C-terminal domain containing protein, expressed
Os03g0319000	0.21		VQ motif family protein, expressed
Os12g0601800	0.2	0.08	bZIP transcription factor family protein, expressed
Os03g0832800	0.2	0.05	Acyltransferase family protein, expressed
Os02g0240300	0.2		Cationic peroxidase 1 precursor, putative, expressed
Os07g0600700	0.2		expressed protein
Os09g0433600	0.2		Histone H4, putative, expressed
Os04g0532400	0.2		oxidoreductase, short chain dehydrogenase/reductase family protein
Os01g0195200	0.2		protein kinase family protein, putative, expressed
Os05g0516800	0.2		Ras-related protein RIC2, putative, expressed
Os03g0401300	0.2		Sucrose synthase 2, putative, expressed
Os12g0586100	0.19	0.25	Serine/threonine-protein kinase SAPK9, putative, expressed
Os12g0115700	0.19	0.13	Chalcone-flavanone isomerase family protein, expressed
Os02g0589700	0.19	0.1	Lecithin:cholesterol acyltransferase family protein, expressed
Os07g0605400	0.19	0.09	expressed protein
Os12g0123500	0.19	0.08	GDA1/CD39 family protein, expressed
Os04g0578600	0.19	0.03	ferric-chelate reductase, putative, expressed
Os06g0671800	0.19		CRAL/TRIO, N-terminus family protein, expressed
Os06g0148200	0.19		GDSL-like Lipase/Acylhydrolase family protein, expressed
Os10g0418000	0.19		Histone H2A variant, putative, expressed
Os01g0733200	0.19		hypothetical protein
Os05g0140100	0.19		Myb-like DNA-binding domain containing protein, expressed
Os06g0178900	0.19		Pyrophosphate-energized vacuolar membrane proton pump, putative, expressed
Os07g0489800	0.18		2Fe-2S iron-sulfur cluster binding domain containing protein, expressed
Os04g0137100	0.18		pectate lyase 8 precursor, putative, expressed
Os02g0285300	0.18		plasma membrane intrinsic polypeptide, putative, expressed
LOC_Os11g319	0.18		Serine carboxypeptidase family protein, expressed
Os04g0119000	0.17	0.05	expressed protein
Os10g0472900	0.17		beta-ketoacyl-CoA synthase family protein, putative, expressed
Os10g0552800	0.17		Cortical cell delineating protein precursor, putative, expressed
Os02g0774100	0.17		expressed protein
Os01g0805600	0.17		G2/mitotic-specific cyclin S13-6, putative, expressed
Os01g0757600	0.17		Myosin heavy chain-like protein (Fragment).
LOC_Os05g097	0.17		stem 28 kDa glycoprotein precursor, putative, expressed
Os08g0139700	0.16	0.04	Terpene synthase family, metal binding domain containing protein
Os12g0601400	0.16		Auxin-induced protein 22D, putative, expressed
Os08g0490900	0.16		Histone H2B, putative, expressed
Os05g0190500	0.16		plant acid phosphatase family protein, expressed
Os03g0679700	0.15	0.14	Thiamine biosynthesis protein thiC, putative, expressed
Os07g0178700	0.15		early light-inducible protein ELIP, putative, expressed
Os11g0150400	0.15		expressed protein
Os04g0382900	0.15		expressed protein
Os02g0678200	0.15		SPX domain-containing protein, putative, expressed
Os.5095.1.S1_at	0.15		transposon protein, putative, CACTA, En/Spm sub-class
Os05g0568800	0.14	0.07	expressed protein
Os06g0156600	0.14	0.07	GDSL-like Lipase/Acylhydrolase family protein, expressed
Os06g0531900	0.14	0.04	GDSL-like Lipase/Acylhydrolase family protein, expressed
Os05g0189300	0.14		Acid phosphatase (Class B) family protein.
Os06g0102100	0.14		Cytochrome P450 family protein, expressed
Os05g0163300	0.14		Fasciclin domain containing protein, expressed
Os02g0538700	0.14		harpin-induced family protein, putative, expressed
Os01g0175700	0.14		HCO3-transporter domain containing protein.
Os09g0567500	0.14		Male sterility protein, expressed
Os04g0532400	0.14		oxidoreductase, short chain dehydrogenase/reductase family protein, expressed
Os07g0112700	0.14		Plastocyanin-like domain containing protein, expressed
Os02g0589000	0.13	0.07	Lecithin:cholesterol acyltransferase family protein.
Os10g0475000	0.13	0.03	GMC oxidoreductase family protein, expressed
Os10g0533500	0.13		beta-carotene hydroxylase, putative, expressed
Os05g0464300	0.13		expressed protein
Os04g0405500	0.13		expressed protein
Os01g0702000	0.12	0.05	Conserved hypothetical protein.
Os01g0896400	0.12		expressed protein
Os06g0156600	0.12		GDSL-like Lipase/Acylhydrolase family protein, expressed
Os03g0736500	0.12		Syntaxin-related protein KNOLLE, putative, expressed
Os07g0510500	0.11	0.1	UDP-glucoronosyl and UDP-glucosyl transferase family protein, expressed
Os03g0111200	0.11	0.05	Remorin, C-terminal region family protein, expressed
Os05g0582000	0.11		expressed protein
Os02g0308800	0.11		Fasciclin domain containing protein, expressed
Os01g0952000	0.11		Germin-like protein subfamily 2 member 4 precursor, putative, expressed
Os02g0684500	0.11		Histone H4, putative, expressed
Os03g0184100	0.1	0.21	expressed protein
Os05g0113900	0.1	0.07	Histone H2A, putative, expressed
Os01g0922700	0.1		expressed protein
Os05g0507000	0.1		expressed protein
Os01g0931200	0.1		expressed protein
Os01g0952000	0.1		Germin-like protein subfamily 2 member 4 precursor, putative, expressed
OS.16037.1.S1_AT	0.09	0.03	unknown
Os05g0189900	0.09		Acid phosphatase (Class B) family protein.
LOC_Os06g064	0.09		Histone H3, putative, expressed
Os06g0160100	0.09		Histone H3, putative, expressed
Os01g0971800	0.08	0.23	myb-like DNA-binding domain, SHAQKYF class family protein, expressed
LOC_Os05g488	0.07	0.06	Fasciclin domain containing protein, expressed
Os01g0878900	0.07		4,5-DOPA dioxygenase extradiol, putative, expressed
Os03g0658800	0.06		Cytochrome P450 family protein.
Os11g0645400	0.06		Dirigent-like protein, expressed
Os01g0866200	0.06		Histone H3.; Os06g0160100 Histone H3.
Os06g0295000	0.05		expressed protein
Os05g0349800	0.04		Embryonic abundant protein 1, putative
Os10g0454200	0.04		expressed protein
Os09g0552600		131.26	RmlC-like cupin family protein.
Os03g0287400		126.71	LOB domain protein 1, putative, expressed
Os11g0702100		114.99	Xylanase inhibitor protein 1 precursor, putative, expressed
Os12g0437800		64.25	expressed protein
Os06g0726200		51.48	Basic endochitinase 1 precursor, putative, expressed
Os01g0126100		50.45	Multicopper oxidase family protein, expressed
Os01g0626400		50.06	WRKY DNA binding domain containing protein, expressed
Os10g0393800		47.96	GDSL-like Lipase/Acylhydrolase family protein, expressed
Os07g0120500		44.49	expressed protein
Os09g0543900		40.76	Transferase family protein, expressed
Os12g0571000		33.69	Metallothionein-like protein 1, putative, expressed
Os12g0123800		32.2	No apical meristem protein, expressed
Os02g0540400		31.98	expressed protein
Os11g0127600		30.9	NAC-domain containing protein 21/22, putative, expressed
Os11g0160400		30.79	expressed protein
Os08g0153900		29.79	expressed protein
Os05g0550800		28.13	Protein kinase domain containing protein, expressed
Os08g0334900		26.64	Xyloglucan fucosyltransferase family protein, expressed
Os08g0544400		25.8	ABC transporter, putative, expressed
Os07g0558100		25.53	Myb-like DNA-binding domain containing protein, expressed
Os01g0361000		25.31	Hypothetical protein.
Os03g0734300		25.2	type II proteinase inhibitor family protein, expressed
Os01g0348900		24.9	Salt stress-induced protein, putative, expressed
Os05g0247800		24.85	Xylanase inhibitor protein 2 precursor, putative, expressed
Os06g0215600		24.59	12-oxophytodienoate reductase 2, putative, expressed
Os02g0120100		22.6	protein kinase family protein, putative, expressed
Os09g0506000		22.34	Metallophosphatase, putative, expressed
Os02g0330200		21.57	glycosyltransferase, putative, expressed
Os10g0418100		21.48	Calcium-transporting ATPase 13, plasma membrane-type, putative, expressed
Os01g0960200		21.48	expressed protein
Os01g0793800		20.31	expressed protein
Os02g0208300		19	PDR5-like ABC transporter, putative, expressed
Os01g0185900		17.91	WRKY DNA binding domain containing protein, expressed
OSAFFX.8647.1.S1_AT		17.91	unknown
Os05g0115100		17.48	expressed protein
Os08g0189200		17.42	Germin-like protein subfamily 1 member 7 precursor, putative, expressed
Os03g0739700		17.32	expressed protein
Os03g0103100		17.23	Cortical cell delineating protein precursor, putative, expressed
Os01g0592500		16.95	hypothetical protein
Os06g0561000		16.64	Inositol oxygenase, putative, expressed
Os03g0580200		16.34	expressed protein
Os08g0509100		15.4	lipoxygenase 8, chloroplast precursor, putative, expressed
Os01g0138400		15.26	Protein kinase domain containing protein, expressed
Os08g0508800		15.2	Lipoxygenase 7, chloroplast precursor, putative, expressed
OS.18989.1.S1_AT		15.2	unknown
LOC_Os07g029		15.13	expressed protein
Os06g0585900		15.04	Protein kinase domain containing protein.
Os06g0218300		14.85	Zinc finger, C3HC4 type family protein, expressed
Os10g0542900		14.74	Chitinase (EC 3.2.1.14) (Fragment).
Os09g0452900		14.19	Avr9 elicitor response protein, putative, expressed
Os03g0277300		14.09	Heat shock cognate 70 kDa protein, putative, expressed
Os04g0618700		14.03	Leucine Rich Repeat family protein, expressed
Os03g0258200		13.71	expressed protein
Os01g0609300		13.51	PDR5-like ABC transporter, putative, expressed
Os12g0238900		13.46	HGA6, putative, expressed
Os01g0696600		13.25	multidrug resistance protein 1 homolog, putative, expressed
Os03g0315400		13.25	Myb-like DNA-binding domain containing protein, expressed
Os01g0348900		13.14	Salt stress-induced protein, putative, expressed
Os04g0107900		12.91	Heat shock protein 82, putative, expressed
Os01g0724500		12.69	ABC transporter family protein, putative, expressed
Os11g0700900		12.66	Class III chitinase homologue (OsChib3H-b).
Os05g0542800		12.61	Polygalacturonase family protein, expressed
Os12g0170800		12.57	Citrate binding protein precursor, putative, expressed
Os08g0482600		12.53	Plastocyanin-like domain containing protein, expressed
Os01g0723600		12.34	Ribose-phosphate pyrophosphokinase 3, putative, expressed
Os01g0290700		12.24	CjMDR1, putative, expressed
Os04g0627900		12.24	Translation initiation factor SUI1 family protein.
Os01g0716500		12.22	embryo-abundant protein, putative, expressed
Os11g0700900		12.2	Class III chitinase homologue (OsChib3H-b).
Os02g0209400		12.14	expressed protein
Os01g0119000		12.14	glycosyltransferase, putative, expressed
Os06g0686400		12.09	Protease inhibitor/seed storage/LTP family protein, expressed
Os08g0352100		12	expressed protein
Os08g0470200		11.97	Eukaryotic-type carbonic anhydrase family protein, expressed
Os06g0725000		11.96	Senescence-associated protein DIN1, putative, expressed
Os02g0710500		11.5	Serine/threonine-protein kinase receptor precursor, putative, expressed
Os04g0209200		11.49	glutathione-conjugate transporter, putative, expressed
Os01g0276700		11.43	Pyruvate kinase, cytosolic isozyme, putative, expressed
OS.39933.1.S1_X_AT		11.37	expressed protein
Os03g0266900		11.26	17.4 kDa class I heat shock protein, putative, expressed
Os07g0281800		11.19	Aldehyde oxidase 3, putative, expressed
Os01g0787000		11.12	Peroxidase family protein, expressed
Os06g0569500		11.04	Ent-kaurene oxidase, putative, expressed
Os02g0629000		11.04	expressed protein
Os03g0790500		10.9	PrMC3, putative, expressed
Os04g0618200		10.89	UDP-glucose 4-epimerase family protein, expressed
Os03g0299800		10.85	Protein of unknown function, DUF614 containing protein, expressed
Os01g0930400		10.82	Potassium transporter 5, putative, expressed
Os05g0438600		10.73	Fructose-1,6-bisphosphatase, cytosolic, putative, expressed
Os10g0552300		10.65	Cortical cell delineating protein precursor, putative, expressed
OSAFFX.32263.1.A1_AT		10.65	glyoxalase family protein, expressed
Os07g0442900		10.61	plant integral membrane protein TIGR01569 containing protein, expressed
Os12g0555000		10.57	pathogenesis-related protein 10, putative, expressed
Os08g0445700		10.57	trehalose-6-phosphate synthase, putative, expressed
Os02g0212400		10.29	expressed protein
Os01g0609900		10.26	PDR5-like ABC transporter, putative, expressed
Os02g0641300		10.01	Myb-like DNA-binding domain containing protein, expressed
Os03g0189600		10	oxidoreductase, zinc-binding dehydrogenase family protein, expressed
Os02g0783700		9.99	Lysine-ketoglutarate reductase/saccharopine dehydrogenase bifunctional enzyme.
Os03g0724300		9.96	Leucine Rich Repeat family protein, expressed
Os08g0448000		9.95	4-coumarate-CoA ligase 2, putative, expressed
Os06g0356800		9.76	Xylanase inhibitor protein 1 precursor, putative, expressed
Os04g0322100		9.74	expressed protein
Os10g0491400		9.68	expressed protein
Os12g0583700		9.65	Zinc finger, C2H2 type family protein, expressed
Os05g0194500		9.64	no apical meristem, putative, expressed
Os02g0712500		9.63	expressed protein
Os01g0272600		9.61	expressed protein
OSAFFX.30680.1.S1_AT		9.55	unknown
LOC_Os11g328		9.53	expressed protein
Os05g0162000		9.46	Peroxidase family protein, expressed
Os10g0416100		9.44	Chitinase 2, putative, expressed
Os09g0454900		9.26	D-mannose binding lectin family protein, expressed
Os09g0456800		9.16	Heat stress transcription factor Spl7 (Heat shock transcription factor) (Heat shock factor RHSF10).
Os08g0434300		9.1	Malate dehydrogenase, mitochondrial precursor, putative, expressed
Os03g0122300		9.09	Flavanone 3-hydroxylase-like protein.
Os04g0549700		9.07	AP2 domain containing protein, expressed
Os10g0394000		9.05	GDSL-like Lipase/Acylhydrolase family protein, expressed
Os09g0454600		9.04	Phosphate carrier protein, mitochondrial precursor, putative, expressed
Os04g0531400		8.92	lectin receptor kinase 7, putative, expressed
Os04g0223500		8.89	Flavin-binding monooxygenase-like family protein, expressed
Os08g0430300		8.88	Hypothetical protein.
Os02g0736300		8.83	MAC/Perforin domain containing protein, expressed
Os04g0618200		8.7	UDP-glucose 4-epimerase family protein, expressed
Os05g0324700		8.69	hypothetical protein
Os04g0524600		8.64	transposon protein, putative, unclassified, expressed
OS.46657.1.A1_AT		8.6	expressed protein
Os09g0444900		8.58	Plant viral-response family protein, expressed
Os04g0581100		8.52	oxidoreductase, 2OG-Fe oxygenase family protein, expressed
Os01g0558100		8.46	Glutathione S-transferase, N-terminal domain containing protein, expressed
Os06g0133300		8.45	expressed protein
Os02g0693400		8.39	Ubiquitin carboxyl-terminal hydrolase family protein, expressed
Os04g0543900		8.28	Glutamate dehydrogenase, putative, expressed
Os01g0585100		8.27	expressed protein
Os07g0564500		8.14	Rotenone-insensitive NADH-ubiquinone oxidoreductase, mitochondrial precursor
Os10g0482900		8.11	Domain found in Dishevelled, Egl-10, and Pleckstrin family protein, expressed
Os04g0514600		8.09	NB-ARC domain containing protein, expressed
Os03g0693700		8.09	Oxalate oxidase GF-2.8 precursor, putative, expressed
Os12g0567800		8.07	Metallothionein-like protein 1, putative, expressed
Os01g0838600		8.02	Zinc finger, C2H2 type family protein, expressed
Os01g0253900		8	lipase class 3 family protein, putative, expressed
Os07g0158400		7.98	expressed protein
Os02g0629400		7.97	Phytosulfokine receptor precursor, putative, expressed
Os05g0171900		7.93	lactoylglutathione lyase family protein, putative, expressed
Os07g0603600		7.92	hydrolase, alpha/beta fold family protein, expressed
Os02g0783700		7.9	Lysine-ketoglutarate reductase/saccharopine dehydrogenase bifunctional enzyme.
Os10g0444700		7.88	phosphate:H+ symporter family protein, expressed
Os08g0511800		7.87	expressed protein
Os05g0593000		7.81	expressed protein
Os10g0525000		7.79	Cytochrome P450 family protein, expressed
Os02g0582800		7.77	expressed protein
Os10g0118200		7.77	O-methyltransferase family protein, expressed
Os07g0106200		7.76	Glucose transporter, putative, expressed
Os02g0803300		7.68	Clathrin assembly protein, putative, expressed
Os02g0671100		7.54	F-box domain containing protein, expressed
Os04g0103500		7.51	D-mannose binding lectin family protein, expressed
Os10g0571600		7.49	no apical meristem, putative, expressed
Os01g0584900		7.46	WRKY DNA binding domain containing protein, expressed
Os07g0245100		7.44	Guanine deaminase, putative, expressed
Os02g0119600		7.42	expressed protein
Os10g0444700		7.42	phosphate:H+ symporter family protein, expressed
Os01g0925600		7.37	Protein kinase domain containing protein, expressed
Os07g0538200		7.35	Protein kinase domain containing protein, expressed
Os03g0105300		7.26	expressed protein
Os09g0323000		7.22	UDP-glucose 4-epimerase GEPI48, putative, expressed
LOC_Os09g314		7.2	heat shock 70 kDa protein, mitochondrial precursor, putative, expressed
Os06g0649700		7.18	DOMON domain containing protein, expressed
Os01g0119100		7.17	glycosyltransferase, putative, expressed
Os02g0536500		7.12	B-type cyclin, putative, expressed
OS.19951.1.S1_AT		7.09	unknown
OS.19951.1.S1_X_AT		7.09	unknown
Os11g0183900		7.08	Eukaryotic aspartyl protease family protein, expressed
Os07g0561300		7.06	F-box domain containing protein, expressed
Os06g0673800		7.05	expressed protein
Os01g0721400		7.05	NB-ARC domain containing protein, expressed
Os08g0135100		7.05	Phosphate/phosphoenolpyruvate translocator, putative, expressed
Os02g0627100		7.03	Phenylalanine ammonia-lyase, putative, expressed
LOC_Os09g314		7.01	auxin hydrogen symporter, putative, expressed
Os08g0357300		7.01	bZIP transcription factor family protein, expressed
Os03g0315400		6.99	Myb-like DNA-binding domain containing protein, expressed
Os03g0133400		6.98	LysM domain containing protein, expressed
Os03g0700700		6.93	Lipoxygenase 3, putative, expressed
Os09g0394600		6.91	Type I inositol-1,4,5-trisphosphate 5-phosphatase CVP2, putative, expressed
Os04g0301700		6.9	Core-2/I-Branching enzyme family protein, expressed
Os01g0880200		6.89	secondary cell wall-related glycosyltransferase family 8, putative, expressed
Os02g0627100		6.87	Phenylalanine ammonia-lyase, putative, expressed
Os12g0209200		6.87	Salt tolerance-like protein At1g78600, putative, expressed
Os03g0168300		6.86	expressed protein
Os03g0375900		6.81	Amino acid permease family protein
Os.6542.1.S1_at		6.76	dihydrokaempferol 4-reductase, putative, expressed
Os02g0119600		6.74	expressed protein
Os09g0472100		6.73	ABC-2 type transporter family protein
Os.9677.2.S1_x_at		6.7	Avr9/Cf-9 rapidly elicited protein 137, putative, expressed
Os01g0895000		6.68	hypothetical protein
Os03g0191400		6.66	Ras-related protein Rab-6A, putative, expressed
Os04g0103100		6.61	Glycosyltransferase family 43 protein, expressed
Os05g0522500		6.61	Leucine Rich Repeat family protein, expressed
Os09g0475500		6.59	Auxin-independent growth promoter, putative, expressed
Os05g0524400		6.54	Phosphofructokinase family protein.
Os10g0322200		6.54	UDP-glucuronosyl/UDP-glucosyltransferase family protein.
Os03g0194900		6.51	membrane protein, putative, expressed
Os01g0716500		6.49	embryo-abundant protein, putative, expressed
Os02g0716800		6.49	expressed protein
Os07g0621600		6.45	Cytochrome c oxidase subunit, putative, expressed
Os04g0531500		6.45	lectin protein kinase, putative, expressed
Os02g0794500		6.45	Serine carboxypeptidase II precursor, putative, expressed
Os02g0761200		6.42	armadillo/beta-catenin repeat family protein, putative, expressed
Os12g0236400		6.39	Adenylate kinase A, putative, expressed
Os01g0758200		6.39	Dof domain, zinc finger family protein, expressed
Os04g0674700		6.36	AMP-binding enzyme family protein, expressed
Os02g0748300		6.36	kelch repeat-containing F-box family protein, putative, expressed
Os02g0135200		6.35	Protein kinase domain containing protein, expressed
Os02g0725300		6.34	Conserved hypothetical protein.
Os03g0407900		6.34	serine/threonine-protein kinase NAK, putative, expressed
Os05g0120200		6.33	ABC transporter family protein, putative, expressed
Os02g0806900		6.32	aminotransferase, classes I and II family protein, expressed
Os03g0397700		6.32	leucine-rich repeat transmembrane protein kinase 1, putative, expressed
Os10g0370500		6.31	Cellulase containing protein, expressed
Os01g0159800		6.31	Helix-loop-helix DNA-binding domain containing protein, expressed
Os10g0180000		6.28	exostosin family protein, putative, expressed
Os01g0114100		6.28	receptor-like kinase, putative
Os02g0473200		6.23	aspartyl protease family protein, putative, expressed
Os06g0291500		6.2	expressed protein
Os03g0238800		6.2	hydroxyproline-rich glycoprotein family protein, putative, expressed
Os03g0194600		6.2	membrane protein, putative, expressed
Os05g0247100		6.2	Xylanase inhibitor protein 2 precursor, putative, expressed
Os10g0521400		6.19	hydrolase, alpha/beta fold family protein, expressed
Os05g0576600		6.18	expressed protein
Os03g0336700		6.18	expressed protein
Os09g0399800		6.17	oxidoreductase, zinc-binding dehydrogenase family protein
Os02g0567800		6.15	2-Hydroxyisoflavanone dehydratase, putative, expressed
Os07g0187900		6.14	nodulin family protein, putative, expressed
Os03g0326000		6.14	Phospholipid-transporting ATPase 1 (EC 3.6.3.1) (Aminophospholipid flippase 1).
Os01g0665500		6.13	WRKY DNA binding domain containing protein, expressed
Os02g0536500		6.12	B-type cyclin, putative, expressed
Os12g0209200		6.12	Salt tolerance-like protein At1g78600, putative, expressed
Os11g0592200		6.12	win1 precursor, putative, expressed
Os05g0495700		6.11	Glycerol-3-phosphate dehydrogenase, putative, expressed
Os08g0104900		6.1	glucose-6-phosphate/phosphate translocator, putative, expressed
Os02g0712700		6.1	Protein kinase domain containing protein, expressed
Os07g0682800		6.09	Nucleoside-triphosphatase, putative, expressed
Os03g0326000		6.04	Phospholipid-transporting ATPase 1 (EC 3.6.3.1) (Aminophospholipid flippase 1).
Os06g0133900		6.02	3-phosphoshikimate 1-carboxyvinyltransferase, chloroplast precursor, putative, expressed
Os01g0375200		5.94	Dehydroquinate dehydratase/shikimate:NADP oxidoreductase (EC 4.2.1.10) (EC 1.1.1.25).
Os01g0375200		5.93	Shikimate/quinate 5-dehydrogenase family protein
Os01g0860800		5.92	Glycosyl hydrolases family 17 protein, expressed
Os07g0523400		5.89	Glucose-6-phosphate/phosphate translocator 2, chloroplast precursor, putative, expressed
Os05g0100600		5.89	Phospholipid-transporting ATPase 10, putative, expressed
Os04g0182200		5.87	oxidoreductase, 2OG-Fe oxygenase family protein, expressed
Os07g0191200		5.86	Plasma membrane ATPase 1, putative, expressed
Os04g0674700		5.85	AMP-binding enzyme family protein, expressed
Os01g0816100		5.85	No apical meristem protein, expressed
Os04g0458600		5.84	Aldose 1-epimerase family protein, expressed
Os06g0166400		5.83	AP2 domain containing protein, expressed
Os03g0849800		5.83	regulatory protein, putative, expressed
Os04g0527400		5.81	expressed protein
Os01g0780800		5.8	Protein ULTRAPETALA2, putative, expressed
Os01g0949700		5.78	Glutathione S-transferase, N-terminal domain containing protein, expressed
Os02g0759400		5.76	Zinc finger, C3HC4 type family protein, expressed
Os02g0313700		5.74	expressed protein
Os04g0450900		5.73	expressed protein
Os04g0623500		5.72	expressed protein
Os03g0159100		5.71	Protein kinase APK1B, chloroplast precursor, putative, expressed
Os10g0390500		5.69	Alanine aminotransferase 2, putative, expressed
Os04g0569100		5.69	homeobox protein OCL1, putative, expressed
Os02g0177600		5.68	4-coumarate-CoA ligase 1, putative, expressed
Os01g0752200		5.67	3-hydroxyisobutyryl-coenzyme A hydrolase, putative, expressed
Os02g0794600		5.67	Cytochrome c oxidase copper chaperone (Dopuin).
Os11g0208800		5.65	D-mannose binding lectin family protein, expressed
Os04g0401700		5.64	Potassium transporter 1, putative, expressed
Os04g0650800		5.63	D-3-phosphoglycerate dehydrogenase, chloroplast precursor, putative, expressed
Os08g0557600		5.63	Monodehydroascorbate reductase, putative, expressed
OS.20406.4.S1_AT		5.63	unknown
Os03g0244200		5.59	SCUTL1, putative, expressed
Os10g0573800		5.57	Mitochondrial carnitine/acylcarnitine carrier-like protein (A BOUT DE SOUFFLE)
OS.3416.2.S1_X_AT		5.53	3-phosphoshikimate 1-carboxyvinyltransferase, chloroplast precursor, putative, expressed
Os10g0390500		5.53	Alanine aminotransferase 2, putative, expressed
Os06g0686400		5.52	Protease inhibitor/seed storage/LTP family protein, expressed
Os02g0187800		5.5	Cinnamyl-alcohol dehydrogenase, putative, expressed
Os10g0545800		5.49	cytochrome c biogenesis protein CcmE family, putative, expressed
Os01g0326300		5.48	Haem peroxidase, plant/fungal/bacterial family protein.
Os07g0249900		5.46	Peptidase family M20/M25/M40 containing protein, expressed
Os03g0327100		5.45	GRAB2 protein, putative, expressed
Os02g0173200		5.44	VQ motif family protein, expressed
Os03g0225700		5.41	WAK-like kinase, putative, expressed
Os04g0631800		5.4	Receptor-like protein kinase 5.
Os02g0738600		5.38	transposon protein, putative, unclassified
OS.50466.1.S1_AT		5.36	unknown
Os04g0527700		5.35	coiled-coil-helix-coiled-coil-helix domain containing protein, putative, expressed
Os06g0651200		5.35	hypothetical protein
Os03g0157900		5.34	Phosphoserine aminotransferase, chloroplast precursor, putative, expressed
Os03g0351700		5.33	expressed protein
Os10g0419400		5.32	1,2-dihydroxy-3-keto-5-methylthiopentene dioxygenase, putative, expressed
Os11g0605500		5.28	Acyl-coenzyme A oxidase 2, peroxisomal precursor, putative, expressed
Os04g0640900		5.28	expressed protein
Os03g0709300		5.22	Chemocyanin precursor, putative, expressed
Os03g0397700		5.21	leucine-rich repeat transmembrane protein kinase 1, putative, expressed
Os01g0100900		5.21	Sphingosine-1-phosphate lyase, putative, expressed
Os05g0509500		5.19	Signal recognition particle 54 kDa protein 2, putative, expressed
Os12g0105600		5.18	myb-like DNA-binding domain, SHAQKYF class family protein, expressed
Os03g0231600		5.13	Branched-chain-amino-acid aminotransferase 5, chloroplast precursor, putative, expressed
Os03g0656800		5.13	Glucan endo-1,3-beta-glucosidase 5 precursor, putative, expressed
Os06g0150400		5.12	expressed protein
Os03g0207400		5.11	protein phosphatase 2C family protein, putative, expressed
Os11g0536800		5.08	amidase family protein, putative, expressed
Os05g0268500		5.07	Serine carboxypeptidase II-2 precursor (EC 3.4.16.6) (CP-MII.2) (Fragment).
Os06g0600400		5.06	cytochrome P450, putative, expressed
Os01g0855600		5.06	Nematode-resistance protein, putative, expressed
Os03g0724500		5.05	expressed protein
Os01g0850100		5.04	phosphatidic acid phosphatase, putative, expressed
Os09g0412400		5.02	expressed protein
Os11g0141400		5.01	EF hand family protein, expressed
Os01g0695800		5.01	multidrug resistance protein 1 homolog, putative, expressed
Os02g0717500		5	expressed protein
Os01g0713200		4.96	Glucan endo-1,3-beta-glucosidase GII precursor, putative, expressed
Os03g0232900		4.96	Haemolysin-III related family protein, expressed
Os03g0818100		4.96	histidine acid phosphatase family protein, putative, expressed
Os10g0552400		4.96	U-box domain containing protein, expressed
Os05g0138300		4.96	Uncharacterized protein family protein, expressed
Os11g0106100		4.95	myb-like DNA-binding domain, SHAQKYF class family protein
Os05g0196200		4.95	Pollen-specific protein SF21, putative, expressed
Os06g0143400		4.94	Myristoyl-acyl carrier protein thioesterase, chloroplast precursor, putative, expressed
Os01g0695800		4.89	multidrug resistance protein 1 homolog, putative, expressed
OS.9900.1.S1_AT		4.89	unknown
Os07g0686800		4.88	serine/threonine-protein kinase NAK, putative, expressed
Os08g0482700		4.86	Plastocyanin-like domain containing protein, expressed
Os07g0564500		4.85	Rotenone-insensitive NADH-ubiquinone oxidoreductase, mitochondrial precursor
Os05g0363200		4.85	UDP-D-glucuronate decarboxylase, putative, expressed
Os02g0551100		4.84	Serine/threonine-protein kinase SAPK7, putative, expressed
Os05g0179100		4.83	expressed protein
Os03g0723400		4.83	expressed protein
Os04g0508800		4.82	zinc finger family protein, putative, expressed
Os05g0556900		4.78	60S ribosomal protein L33-B, putative, expressed
Os10g0580900		4.78	expressed protein
Os03g0104400		4.78	expressed protein
Os03g0849800		4.78	regulatory protein, putative, expressed
Os06g0133900		4.75	3-phosphoshikimate 1-carboxyvinyltransferase, chloroplast precursor, putative, expressed
Os04g0352400		4.74	70 kDa peptidylprolyl isomerase, putative, expressed
Os01g0812900		4.74	expressed protein
Os01g0850100		4.73	phosphatidic acid phosphatase, putative, expressed
Os08g0524400		4.72	auxin-responsive protein, putative, expressed
Os06g0475400		4.72	Protein of unknown function DUF563 family protein.
Os10g0134500		4.71	expressed protein
Os07g0522500		4.69	ABC transporter family protein, putative, expressed
Os11g0705200		4.69	GRAS family transcription factor containing protein, expressed
Os05g0594800		4.68	adhesion regulating molecule family, putative, expressed
Os07g0175600		4.68	Protease inhibitor/seed storage/LTP family protein, expressed
Os05g0580000		4.65	Glucose-1-phosphate adenylyltransferase large subunit 1, chloroplast precursor, putative, expressed
Os04g0600300		4.64	transposon protein, putative, unclassified, expressed
Os06g0711100		4.63	expressed protein
Os03g0183000		4.62	AP2 domain containing protein, expressed
Os08g0384000		4.62	Cytochrome b561 family protein, expressed
Os02g0794600		4.62	Cytochrome c oxidase copper chaperone (Dopuin).
Os07g0194800		4.6	galactosyltransferase family protein, putative, expressed
Os05g0495700		4.6	Glycerol-3-phosphate dehydrogenase, putative, expressed
Os09g0572700		4.6	Plastocyanin-like domain containing protein, expressed
Os03g0693000		4.58	expressed protein
Os03g0136900		4.57	Aconitate hydratase, cytoplasmic, putative, expressed
Os04g0671200		4.55	amine oxidase, flavin-containing family protein, expressed
Os04g0401700		4.54	Potassium transporter 1, putative, expressed
Os07g0130700		4.53	Protein kinase domain containing protein, expressed
Os09g0322000		4.53	Sugar carrier protein A, putative, expressed
Os04g0482300		4.53	TAZ zinc finger family protein, expressed
OSAFFX.10837.1.S1_AT		4.53	transposon protein, putative, CACTA
Os01g0276200		4.5	mitochondrial import receptor subunit TOM40 homolog, putative, expressed
Os07g0182100		4.49	Indole-3-glycerol phosphate lyase, chloroplast precursor, putative, expressed
Os06g0354500		4.48	Acyl-CoA oxidase ACX3.
Os04g0679400		4.48	Stem-specific protein TSJT1, putative, expressed
Os03g0626700		4.46	MATE efflux family protein, expressed
Os01g0327400		4.44	Peroxidase 1.
Os01g0857400		4.43	3-deoxy-D-manno-octulosonic-acid transferase family protein, expressed
Os05g0475400		4.42	Alanine-glyoxylate aminotransferase 2 homolog 3, mitochondrial precursor
Os01g0218100		4.42	Helix-loop-helix DNA-binding domain containing protein, expressed
Os06g0663900		4.42	protein kinase, putative, expressed
Os12g0116400		4.41	WRKY DNA binding domain containing protein, expressed
Os03g0146400		4.4	Pheophorbide a oxygenase, chloroplast precursor, putative, expressed
Os11g0133700		4.4	SIS domain containing protein
Os02g0103700		4.39	60S ribosomal protein L9 (Gibberellin-regulated protein GA).
Os07g0676900		4.39	Peroxidase 2 precursor, putative, expressed
Os03g0778000		4.38	expressed protein
Os01g0948600		4.37	Conserved hypothetical protein.
Os04g0175400		4.37	expressed protein
Os03g0693000		4.37	expressed protein
Os06g0270200		4.36	Potassium transporter 8, putative, expressed
Os01g0742400		4.35	Leucine Rich Repeat family protein, expressed
Os07g0638400		4.35	peroxiredoxin, putative, expressed
Os05g0540300		4.34	Chaperonin CPN60-2, mitochondrial precursor, putative, expressed
Os04g0449500		4.33	expressed protein
Os08g0135900		4.32	Tryptophan synthase beta chain 2, chloroplast precursor, putative, expressed
Os03g0247900		4.31	ACT domain containing protein, expressed
Os02g0550600		4.31	Neutral/alkaline invertase, putative, expressed
Os11g0704600		4.29	Glucan endo-1,3-beta-glucosidase precursor, putative, expressed
Os04g0652700		4.29	S1/P1 Nuclease family protein, expressed
Os01g0369900		4.27	12-oxophytodienoate reductase 1, putative, expressed
Os07g0557100		4.27	equilibrative nucleoside transporter, putative, expressed
Os08g0546800		4.26	Heat shock factor RHSF2.
Os06g0651100		4.26	NAD dependent epimerase/dehydratase family protein, expressed
Os08g0206400		4.24	Potassium transporter 11, putative, expressed
Os03g0264400		4.23	anthranilate synthase component I family protein, expressed
Os04g0623300		4.21	FAD binding domain containing protein, expressed
Os11g0704600		4.2	Glucan endo-1,3-beta-glucosidase precursor, putative, expressed
Os06g0662200		4.16	bZIP transcription factor family protein, expressed
Os03g0337900		4.15	Fumarate hydratase 1, mitochondrial precursor, putative, expressed
Os08g0428200		4.15	MYB-like protein 2, putative, expressed
Os07g0694600		4.15	prephenate dehydratase family protein, expressed
Os03g0213100		4.15	Protein transport protein Sec61 alpha subunit isoform 2, putative, expressed
Os10g0345100		4.14	MATE efflux family protein, expressed
Os01g0607200		4.13	Amino acid permease subfamily protein.
Os01g0607200		4.12	Amino acid permease subfamily protein.
Os02g0716800		4.12	POT family protein, expressed
Os03g0761100		4.12	protein phosphatase 2C family protein, putative, expressed
Os12g0609800		4.12	transducin family protein, putative, expressed
Os04g0434800		4.11	L-ascorbate peroxidase 7, chloroplast precursor, putative, expressed
Os07g0584100		4.11	Protein kinase domain containing protein, expressed
Os03g0215000		4.1	integral membrane family protein, putative
Os01g0888900		4.09	Hypothetical protein.
Os12g0104700		4.07	expressed protein
Os11g0210300		4.06	Alcohol dehydrogenase 1, putative, expressed
Os01g0247500		4.05	Protein kinase domain containing protein, expressed
Os08g0118000		4.04	AT hook motif family protein, expressed
Os04g0678400		4.04	Dof domain, zinc finger family protein, expressed
Os03g0393700		4.04	Serine carboxypeptidase family protein, expressed
Os03g0126000		4.02	Anthranilate phosphoribosyltransferase, chloroplast precursor, putative, expressed
Os02g0649800		4.02	Cytochrome b5, putative, expressed
Os04g0346800		4.02	expressed protein
Os12g0577200		4.02	expressed protein
Os01g0313300		4	AP2 domain containing protein, expressed
Os.54794.1.S1_at		4	expressed protein
Os02g0654700		3.98	AP2 domain containing protein, expressed
Os01g0933900		3.98	Glutathione S-transferase III, putative, expressed
Os01g0692000		3.98	Glutathione S-transferase, N-terminal domain containing protein, expressed
Os12g0571100		3.98	Metallothionein-like protein 1, putative, expressed
Os07g0169600		3.98	oxidoreductase, 2OG-Fe oxygenase family protein, expressed
Os07g0538400		3.98	Receptor-like protein kinase 4.
Os04g0287400		3.98	WRKY DNA binding domain containing protein, expressed
Os02g0185300		3.96	Cytochrome P450 family protein, expressed
Os05g0592600		3.96	Elongation factor Tu GTP binding domain containing protein, expressed
Os09g0403000		3.96	expressed protein
Os07g0107800		3.96	Leucine Rich Repeat family protein, expressed
Os02g0592400		3.94	Hypoxia induced protein conserved region containing protein, expressed
Os05g0490800		3.94	Proteasome subunit alpha type 3, putative, expressed
Os01g0160100		3.94	Pyruvate decarboxylase isozyme 1, putative, expressed
Os05g0287800		3.93	phosphatidic acid phosphatase, putative, expressed
Os02g0329800		3.92	glycosyltransferase, putative, expressed
Os01g0315800		3.91	UDP-D-glucuronate decarboxylase, putative, expressed
Os10g0456900		3.91	von Willebrand factor, type A domain containing protein.
Os03g0321700		3.91	WRKY DNA binding domain containing protein, expressed
Os10g0442900		3.9	ABC transporter family protein, putative, expressed
Os05g0468700		3.9	Ammonium transporter 2, putative, expressed
Os11g0600900		3.9	mannose-6-phosphate isomerase, class I family protein, expressed
Os02g0194100		3.89	Citrate synthase 4, mitochondrial precursor, putative, expressed
Os01g0830700		3.89	expressed protein
Os05g0477900		3.88	Protease inhibitor/seed storage/LTP family protein, expressed
Os05g0247100		3.88	Xylanase inhibitor protein 2 precursor, putative, expressed
Os01g0314100		3.87	2-oxo acid dehydrogenases acyltransferase family protein, expressed
Os03g0773300		3.87	wound and phytochrome signaling involved receptor like kinase
Os03g0429000		3.86	Cystatin, putative, expressed
Os01g0246700		3.86	WRKY DNA binding domain containing protein, expressed
Os02g0606800		3.85	isochorismatase family protein, expressed
Os03g0757900		3.85	UDP-glucose 6-dehydrogenase, putative, expressed
Os06g0557100		3.84	Leucine Rich Repeat family protein, expressed
Os11g0135900		3.84	Major facilitator superfamily protein.
Os03g0116300		3.83	Alpha/beta hydrolase fold domain containing protein.
Os01g0124400		3.82	Bowman-Birk type bran trypsin inhibitor precursor, putative, expressed
Os05g0487300		3.82	expressed protein
OSAFFX.1874.1.S1_AT		3.82	unknown
Os03g0776900		3.8	DNAJ protein, putative, expressed
Os03g0659400		3.8	Zinc knuckle family protein, expressed
Os01g0773200		3.79	Hypothetical protein.
Os06g0225800		3.79	Shikimate kinase, chloroplast precursor, putative, expressed
Os01g0804200		3.77	Cytochrome P450 family protein, expressed
Os04g0534100		3.77	expressed protein
Os01g0165000		3.76	AP2 domain containing protein, expressed
Os07g0538400		3.76	Protein kinase domain containing protein, expressed
Os12g0130200		3.75	D-mannose binding lectin family protein, expressed
Os02g0753800		3.74	Annexin-like protein RJ4, putative, expressed
Os05g0186300		3.74	expressed protein
Os02g0696500		3.74	Glycoside hydrolase, family 16 domain containing protein.
Os01g0863300		3.73	Myb-like DNA-binding domain containing protein, expressed
Os04g0102500		3.73	phosphoglycerate mutase, putative, expressed
Os10g0462900		3.72	Chaperonin CPN60-1, mitochondrial precursor, putative, expressed
Os03g0143400		3.72	Chaperonin CPN60-1, mitochondrial precursor, putative, expressed
Os03g0270000		3.72	DNA-binding protein, putative, expressed
Os04g0102500		3.72	phosphoglycerate mutase, putative, expressed
Os09g0557700		3.71	DOMON domain containing protein, expressed
Os08g0135900		3.71	Tryptophan synthase beta chain 2, chloroplast precursor, putative, expressed
Os01g0681200		3.69	AMP-binding enzyme family protein, expressed
LOC_Os11g093		3.69	expressed protein
Os01g0862600		3.69	expressed protein
Os03g0694000		3.69	Oxalate oxidase 2 precursor, putative
Os11g0621000		3.69	Plant viral-response family protein, expressed
Os12g0230600		3.68	expressed protein
Os01g0371200		3.68	glutathione S-transferase GSTF1, putative, expressed
Os04g0446500		3.67	peptidyl-prolyl cis-trans isomerase, FKBP-type family protein, expressed
Os07g0694600		3.67	prephenate dehydratase family protein, expressed
Os03g0805400		3.66	phosphatidic acid phosphatase family protein, putative, expressed
Os06g0632200		3.66	Tryptophan synthase beta chain 2, putative, expressed
Os08g0376200		3.65	coenzyme A diphosphatase NUDT11, putative, expressed
Os01g0908700		3.64	Copine family protein, expressed
Os01g0705700		3.64	Helix-loop-helix DNA-binding domain containing protein, expressed
Os03g0448600		3.64	Mitotic checkpoint protein BUB3, putative, expressed
Os05g0513200		3.63	NLI interacting factor-like phosphatase family protein, expressed
Os05g0524400		3.63	Phosphofructokinase family protein.
Os05g0462500		3.62	Lung seven transmembrane receptor family protein, expressed
Os04g0406600		3.62	prephenate dehydratase family protein, expressed
Os02g0706500		3.61	ATPase, AAA family protein, expressed
Os03g0334200		3.61	expressed protein
Os03g0805500		3.6	acyl-activating enzyme 18, putative, expressed
Os02g0624400		3.6	Glycosyl transferase family 8 protein, expressed
Os09g0521400		3.6	Hydroxymethylglutaryl-CoA synthase, putative, expressed
Os05g0529200		3.59	enoyl-CoA hydratase/isomerase family protein, expressed
Os10g0501500		3.58	expressed protein
Os12g0166500		3.58	Nrap protein, expressed
Os03g0366000		3.57	10 kDa chaperonin, putative, expressed
Os07g0695800		3.57	2-oxoglutarate dehydrogenase, E1 component family protein, expressed
Os05g0244700		3.57	aminotransferase, class IV family protein, expressed
Os06g0203600		3.57	expressed protein
Os09g0459800		3.57	oxidoreductase, zinc-binding dehydrogenase family protein, expressed
Os07g0555200		3.56	MIF4G domain containing protein, expressed
Os04g0524500		3.56	transposon protein, putative, unclassified, expressed
Os01g0257300		3.55	FPF1 protein, putative, expressed
OS.27220.2.A1_A_AT		3.55	unknown
Os06g0215900		3.54	12-oxophytodienoate reductase 2, putative, expressed
Os02g0611400		3.54	expressed protein
Os02g0806300		3.54	Hypothetical protein.
Os02g0617700		3.53	RNA binding S1 domain containing protein.
LOC_Os12g437		3.52	expressed protein
Os06g0207000		3.52	pantothenate kinase family protein, expressed
Os05g0205000		3.51	aquaporin NIP-type, putative, expressed
Os12g0578400		3.51	Heparanase-like protein 2 precursor, putative, expressed
Os01g0269000		3.51	Hydroxymethylglutaryl-CoA lyase, mitochondrial precursor, putative, expressed
Os03g0815200		3.51	Methylenetetrahydrofolate reductase, putative, expressed
Os01g0120600		3.5	Oxidoreductase NAD-binding domain containing protein, expressed
Os12g0489100		3.5	ubiquitin-specific protease 12, putative, expressed
Os04g0463500		3.49	Anthranilate synthase component II, putative, expressed
Os04g0602300		3.49	transcription factor GT-3b, putative, expressed
LOC_Os01g18600		3.48	expressed protein
Os08g0140500		3.48	Pyridoxal-dependent decarboxylase conserved domain containing protein, expressed
Os01g0926300		3.48	Transaldolase 2, putative, expressed
Os10g0535600		3.47	expressed protein
Os05g0477900		3.47	Protease inhibitor/seed storage/LTP family protein, expressed
Os01g0339900		3.47	protein disulfide-isomerase A6 precursor, putative, expressed
Os05g0130100		3.47	Protein kinase domain containing protein, expressed
Os05g0125500		3.46	Isovaleryl-CoA dehydrogenase, mitochondrial precursor, putative, expressed
Os02g0171100		3.45	Glyceraldehyde-3-phosphate dehydrogenase, cytosolic, putative, expressed
Os08g0139000		3.45	RNA recognition motif family protein, expressed
Os01g0772400		3.44	aromatic-rich family protein, putative, expressed
Os04g0465800		3.44	expressed protein
Os08g0320400		3.44	Indole-3-glycerol phosphate synthase, chloroplast precursor, putative, expressed
Os04g0459700		3.44	Nucleosome assembly protein containing protein, expressed
Os07g0622200		3.44	Phospho-2-dehydro-3-deoxyheptonate aldolase 1, chloroplast precursor
Os05g0194900		3.43	Phosphofructokinase family protein, expressed
Os02g0720500		3.42	Eukaryotic aspartyl protease family protein, expressed
Os06g0717900		3.42	Eukaryotic aspartyl protease family protein, expressed
Os04g0479200		3.41	isocitrate dehydrogenase, NAD-dependent family protein, expressed
Os02g0798100		3.41	N-acetylglucosaminyltransferase II family protein, expressed
OS.53167.1.S1_AT		3.41	unknown
Os04g0448300		3.4	Eukaryotic aspartyl protease family protein, expressed
LOC_Os11g104		3.4	expressed protein
Os12g0524700		3.4	Ribosomal protein S12 containing protein
Os01g0865100		3.38	Uricase, putative, expressed
Os01g0777200		3.37	aspartyl protease family protein, putative, expressed
Os03g0835900		3.37	Ferredoxin-3, chloroplast precursor, putative, expressed
Os11g0116300		3.36	Chalcone-flavanone isomerase family protein, expressed
Os07g0694700		3.36	L-ascorbate peroxidase 2, cytosolic, putative, expressed
Os03g0285800		3.36	Mitogen-activated protein kinase homolog 6, putative, expressed
Os01g0192600		3.36	Pollen-specific protein SF21, putative, expressed
Os03g0366000		3.35	10 kDa chaperonin, putative, expressed
Os05g0205000		3.35	aquaporin NIP-type, putative, expressed
Os05g0125500		3.35	Isovaleryl-CoA dehydrogenase, mitochondrial precursor, putative, expressed
Os03g0299600		3.35	Wound-induced protein 1, putative, expressed
Os04g0462600		3.34	Dynein light chain type 1 family protein, expressed
Os05g0182900		3.34	expressed protein
Os02g0532300		3.34	hydrolase, alpha/beta fold family protein, putative, expressed
Os05g0257100		3.34	Leucine-rich repeat, plant specific containing protein.
Os01g0654100		3.33	CTP synthase, putative, expressed
Os01g0830500		3.33	expressed protein
Os02g0533900		3.33	hydrolase, carbon-nitrogen family protein, expressed
Os01g0616600		3.33	Protein prenyltransferase domain containing protein.
Os04g0500700		3.32	Transferase family protein, expressed
Os10g0189600		3.31	aminotransferase, classes I and II family protein, expressed
Os01g0611100		3.31	GTP-binding nuclear protein Ran2, putative, expressed
Os06g0326500		3.31	Mitochondrial glycoprotein, expressed
Os02g0274100		3.31	Peroxisomal fatty acid beta-oxidation multifunctional protein
Os10g0517500		3.3	Cys/Met metabolism PLP-dependent enzyme family protein, expressed
Os10g0516500		3.3	expressed protein
Os10g0528100		3.3	Glutathione S-transferase GST 42 (EC 2.5.1.18) (Fragment).
Os02g0118200		3.3	serine/threonine-protein kinase Cx32, chloroplast precursor
LOC_Os08g43510		3.3	Thaumatin-like protein 1 precursor, putative, expressed
Os03g0350100		3.29	Nucleolar protein NOP5, putative, expressed
Os12g0507300		3.29	WRKY DNA binding domain containing protein, expressed
Os03g0723700		3.28	expressed protein
Os04g0647800		3.28	Glycerol kinase, putative, expressed
Os02g0217600		3.28	Serine/threonine protein phosphatase PP2A-3 catalytic subunit
Os11g0673100		3.27	pentatricopeptide, putative
Os04g0490400		3.27	ribosome recycling factor family protein, expressed
Os10g0490900		3.27	secretory protein, putative, expressed
Os07g0680000		3.27	Vacuolar sorting receptor homolog.
Os09g0332700		3.26	PDR5-like ABC transporter, putative, expressed
Os04g0671100		3.25	Adenylate kinase, chloroplast precursor, putative, expressed
Os01g0772400		3.25	aromatic-rich family protein, putative, expressed
Os06g0727200		3.25	Catalase isozyme B, putative, expressed
Os08g0104700		3.25	Phosphatidylinositol-4-phosphate 5-Kinase family protein, expressed
Os07g0678300		3.25	Protein kinase domain containing protein, expressed
Os06g0661900		3.24	expressed protein
Os05g0298200		3.24	expressed protein
Os06g0179200		3.24	nodulin, putative, expressed
LOC_Os11g319		3.23	expressed protein
Os11g0181800		3.23	oxidoreductase, short chain dehydrogenase/reductase family protein, expressed
Os02g0534400		3.22	Beta-fructofuranosidase, insoluble isoenzyme 1 precursor, putative, expressed
Os07g0689300		3.21	Lon protease homolog 2, mitochondrial precursor, putative, expressed
Os11g0160100		3.21	PHD-finger family protein, expressed
Os11g0516000		3.21	Serine palmitoyltransferase 2, putative, expressed
Os04g0692800		3.2	Conserved hypothetical protein.
Os11g0658800		3.2	glycoside hydrolase family 28 protein, putative, expressed
Os06g0219500		3.2	Hsp20/alpha crystallin family protein, expressed
Os03g0302000		3.2	Peroxisomal biogenesis factor 11 family protein, expressed
Os11g0673100		3.2	seed maturation protein PM27, putative, expressed
Os02g0653300		3.19	Conserved hypothetical protein.
Os12g0138000		3.19	EF hand family protein, expressed
Os08g0189600		3.19	Germin-like protein subfamily 1 member 11 precursor, putative, expressed
Os03g0721200		3.19	HEAT repeat family protein, expressed
Os06g0255200		3.19	Hypothetical protein.
Os02g0529700		3.18	60S acidic ribosomal protein P2A, putative, expressed
Os07g0575600		3.18	lectin receptor kinase 7, putative, expressed
Os01g0134700		3.17	calmodulin-binding protein, putative, expressed
Os10g0516500		3.17	expressed protein
Os08g0191100		3.16	Aconitate hydratase, cytoplasmic, putative, expressed
Os02g0575700		3.16	expressed protein
Os12g0106000		3.16	Ferritin 1, chloroplast precursor, putative, expressed
Os05g0159200		3.16	GDSL-like Lipase/Acylhydrolase family protein, expressed
Os06g0602800		3.16	glycosyltransferase family 14 protein, putative, expressed
Os07g0689300		3.16	Lon protease homolog 2, mitochondrial precursor, putative, expressed
Os03g0859600		3.16	RuBisCO subunit binding-protein alpha subunit, chloroplast precursor
Os03g0254800		3.15	Chorismate synthase 2, chloroplast precursor, putative, expressed
Os06g0716700		3.15	Endoplasmin homolog precursor, putative, expressed
Os03g0829000		3.15	Fumarylacetoacetate hydrolase domain containing protein 1, putative, expressed
Os11g0537400		3.15	respiratory burst oxidase protein D, putative, expressed
Os02g0697600		3.14	ATPase, AAA family protein, expressed
Os10g0480500		3.14	Double-stranded RNA binding motif family protein, expressed
Os03g0624300		3.14	expressed protein
Os08g0364900		3.14	Pirin, putative, expressed
Os10g0528300		3.14	Tau class GST protein 4.
Os07g0467200		3.13	expressed protein
Os11g0107600		3.13	PRA1 family protein, expressed
Os01g0926600		3.12	exostosin family protein, putative, expressed
Os03g0801500		3.12	expressed protein
Os03g0114900		3.12	Mitochondrial import inner membrane translocase subunit Tim17 family protein, expressed
Os03g0243100		3.11	Actin-depolymerizing factor, putative, expressed
Os02g0710900		3.11	dnaK protein, expressed
Os02g0738500		3.11	histidine kinase 1, putative, expressed
Os04g0581300		3.11	Mitochondrial import inner membrane translocase subunit Tim13.
Os03g0268600		3.11	Protein phosphatase 2C, putative, expressed
Os04g0529800		3.11	Sugar transporter family protein, expressed
LOC_Os11g33050		3.1	expressed protein
Os01g0649200		3.1	GDSL-like Lipase/Acylhydrolase family protein, expressed
Os08g0120000		3.1	Succinate dehydrogenase iron-sulfur protein,mitochondrial precursor
Os05g0320700		3.1	Trans-cinnamate 4-monooxygenase, putative, expressed
Os06g0593100		3.09	Adenosine 3'-phospho 5'-phosphosulfate transporter 1, putative, expressed
Os10g0135600		3.09	Alpha/beta hydrolase family protein.
Os07g0622900		3.09	Conserved hypothetical protein.
Os05g0362300		3.09	expressed protein
Os10g0516500		3.09	expressed protein
Os03g0188500		3.09	Glutelin family protein.
Os10g0542800		3.09	protein kinase family protein, putative, expressed
Os06g0663900		3.09	protein kinase, putative, expressed
Os01g0185300		3.09	Transferase family protein, expressed
Os03g0733800		3.08	Endoplasmic oxidoreductin 1 precursor, putative, expressed
Os03g0370500		3.08	H/ACA ribonucleoprotein complex subunit 4, putative, expressed
Os05g0297900		3.08	Microsomal signal peptidase 18 kDa subunit, putative, expressed
Os06g0663900		3.08	protein kinase, putative, expressed
Os07g0109500		3.06	60S ribosomal protein L13a-2, putative, expressed
Os07g0616600		3.06	expressed protein
Os06g0623600		3.06	NAD dependent epimerase/dehydratase family protein, expressed
Os02g0789600		3.06	Protein CYPRO4, putative, expressed
LOC_Os06g21400		3.05	hypothetical protein
Os09g0379900		3.04	beta-glucan binding protein, putative, expressed
Os06g0727200		3.04	Catalase isozyme B, putative, expressed
Os07g0202900		3.04	expressed protein
Os11g0106700		3.04	Ferritin 1, chloroplast precursor, putative, expressed
Os04g0636100		3.04	Glycosyl transferase family 8 protein, expressed
Os05g0542200		3.04	hydrolase, alpha/beta fold family protein, putative, expressed
Os02g0758800		3.04	Plastocyanin-like domain containing protein, expressed
Os02g0670900		3.03	Amino acid transport protein, putative, expressed
Os08g0559600		3.03	Dihydroxy-acid dehydratase, putative, expressed
Os01g0926700		3.02	exostosin family protein, putative, expressed
Os01g0833400		3.02	expressed protein
Os09g0297000		3.02	Ferrochelatase II, chloroplast precursor, putative, expressed
Os04g0430600		3.02	Harpin-induced protein 1 containing protein, expressed
Os05g0120700		3.01	Calcium-transporting ATPase 1, endoplasmic reticulum-type, putative, expressed
Os03g0781300		3.01	expressed protein
Os05g0401000		3.01	GDSL-like Lipase/Acylhydrolase family protein, expressed
Os02g0738500		3.01	histidine kinase 1, putative, expressed
Os02g0533800		3.01	hypothetical protein
LOC_Os02g06200		3.01	Leucine Rich Repeat family protein, expressed
Os07g0602700		3.01	Leucine Rich Repeat family protein, expressed
Os02g0218200		3.01	Peptidase family M1 containing protein, expressed
Os01g0214200		3	GDSL-motif lipase/hydrolase family protein, putative
Os02g0135500		3	glycosyltransferase, putative, expressed
Os03g0568500		3	Uncharacterised protein family containing protein, expressed
Os01g0211600		2.99	cytochrome P450 family protein, putative, expressed
Os07g0198300		2.99	Protease inhibitor/seed storage/LTP family protein, expressed
Os03g0116300		2.98	Alpha/beta hydrolase fold domain containing protein.
Os01g0837000		2.98	ankyrin repeat family protein, putative, expressed
Os06g0300600		2.98	expressed protein
Os09g0439400		2.98	glycoside hydrolase family 28 protein, putative, expressed
Os01g0966400		2.98	Leucine Rich Repeat family protein, expressed
Os01g0958700		2.98	MAC/Perforin domain containing protein, expressed
Os11g0105400		2.98	ribosomal protein L10 containing protein
LOC_Os10g348		2.98	transposon protein, putative, unclassified, expressed
Os05g0494000		2.97	Cytochrome P450 98A1, putative, expressed
Os06g0596300		2.97	Myristoyl-acyl carrier protein thioesterase, chloroplast precursor, putative, expressed
Os04g0446500		2.97	peptidyl-prolyl cis-trans isomerase, FKBP-type family protein, expressed
Os03g0796900		2.96	bZIP transcription factor family protein, expressed
Os11g0213700		2.96	Leucine Rich Repeat family protein, expressed
Os01g0796400		2.95	3-hydroxybutyryl-CoA dehydrogenase, putative, expressed
Os11g0147000		2.95	AMP-binding enzyme family protein, expressed
Os12g0624000		2.95	Ethylene-responsive methionine synthase (Fragment).
Os03g0309000		2.95	expressed protein
Os02g0611800		2.95	Transferase family protein, expressed
Os07g0207400		2.94	40S ribosomal protein S2, putative, expressed
Os02g0205500		2.94	Fatty acid elongase, putative, expressed
Os12g0209800		2.94	NB-ARC domain containing protein, expressed
Os03g0340500		2.94	Sucrose synthase 2, putative, expressed
Os06g0614300		2.94	tubulin-specific chaperone C, putative, expressed
Os04g0464200		2.93	Betaine-aldehyde dehydrogenase, putative, expressed
Os05g0156500		2.93	DnaJ domain containing protein, expressed
Os03g0851100		2.93	Elongation factor Tu, mitochondrial precursor, putative, expressed
LOC_Os02g35610		2.93	expressed protein
Os09g0480600		2.93	expressed protein
Os12g0597700		2.93	WRKY DNA binding domain containing protein, expressed
Os06g0716700		2.92	Endoplasmin homolog precursor, putative, expressed
Os08g0114300		2.92	plant-specific FAD-dependent oxidoreductase family protein, expressed
Os03g0754800		2.91	Mitochondrial carrier protein, putative, expressed
Os03g0141000		2.9	60S ribosomal protein L21, putative, expressed
Os07g0693500		2.9	AMP deaminase, putative, expressed
Os07g0619500		2.9	expressed protein
Os07g0575700		2.9	lectin protein kinase, putative, expressed
Os10g0405600		2.9	Phosphofructokinase family protein, expressed
Os01g0642900		2.9	Single-strand binding protein family protein, expressed
Os08g0406400		2.9	Sulfate transporter 1.2, putative, expressed
Os01g0276800		2.89	calmodulin-binding protein, putative, expressed
Os03g0158200		2.89	DEAD/DEAH box helicase family protein, expressed
Os02g0601300		2.89	Glyceraldehyde-3-phosphate dehydrogenase, cytosolic 3, putative, expressed
Os09g0572400		2.88	ATP-binding cassette sub-family F member 2, putative, expressed
Os03g0787100		2.88	expressed protein
Os04g0209300		2.88	glutathione-conjugate transporter, putative, expressed
Os08g0399600		2.88	hypothetical protein
Os05g0367400		2.88	Thiamine pyrophosphokinase family protein.
Os01g0615200		2.88	Transferase family protein, expressed
Os06g0168000		2.87	metaxin, putative, expressed
Os06g0168500		2.87	Syntaxin 132, putative, expressed
Os03g0708900		2.87	Zn-finger in Ran binding protein and others containing protein, expressed
Os02g0625500		2.85	Adenosine kinase 2, putative, expressed
Os05g0168500		2.85	Endomembrane protein 70 containing protein, expressed
Os06g0274200		2.85	H/ACA ribonucleoprotein complex subunit 2, putative, expressed
Os07g0624700		2.85	UMP-CMP kinase family protein, expressed
Os07g0224000		2.84	60S ribosomal protein L24, putative, expressed
Os04g0394200		2.84	Dihydrolipoyllysine-residue succinyltransferase component of 2-oxoglutarate dehydrogenase complex
Os01g0821600		2.84	DNA-binding WRKY domain containing protein
Os06g0589700		2.84	Leucine Rich Repeat family protein, expressed
Os01g0143300		2.84	Mitochondrial glycoprotein, expressed
Os01g0839300		2.84	ribosomal protein L17 containing protein, expressed
Os04g0480400		2.84	Surfeit locus protein 2 containing protein, expressed
Os01g0812800		2.83	60S ribosomal protein L30, putative, expressed
Os08g0384000		2.83	Cytochrome b561 family protein, expressed
Os01g0806000		2.83	UBA/TS-N domain containing protein, expressed
Os01g0114300		2.82	Ser/Thr receptor-like kinase
Os12g0175700		2.81	Endomembrane protein 70 containing protein, expressed
Os12g0170700		2.81	expressed protein
Os08g0511900		2.81	N-acyl-L-amino-acid amidohydrolase family protein, expressed
Os06g0252300		2.81	NF-X1 type zinc finger family protein, expressed
Os10g0536400		2.81	oxidoreductase, 2OG-Fe oxygenase family protein, expressed
Os02g0159700		2.81	SCO1/SenC family protein, expressed
Os01g0750100		2.81	WRKY DNA binding domain containing protein, expressed
Os05g0585500		2.8	Calcium-dependent protein kinase, isoform 2, putative, expressed
Os04g0402100		2.8	Calnexin homolog precursor, putative, expressed
Os07g0294800		2.8	Conserved hypothetical protein.
Os01g0141000		2.8	expressed protein
Os05g0421900		2.8	Gibberellin 20-oxidase.
Os12g0571200		2.8	Mitochondrial import inner membrane translocase subunit Tim9, putative, expressed
Os07g0598500		2.8	pentatricopeptide, putative, expressed
Os07g0616600		2.79	40S ribosomal protein SA, putative, expressed
Os12g0169000		2.79	Amidase family protein, expressed
Os02g0799000		2.79	DNA-binding protein phosphatase 2C, putative, expressed
Os06g0187900		2.79	RNA recognition motif family protein, expressed
Os12g0547600		2.78	calmodulin-binding protein, putative, expressed
Os02g0743200		2.78	F-box family protein, putative, expressed
Os02g0633200		2.78	membrane-associated salt-inducible protein, putative, expressed
Os06g0234100		2.78	Peptidase S1B, glutamyl endopeptidase I family protein.
Os10g0497800		2.78	prolyl 4-hydroxylase alpha subunit, putative, expressed
Os01g0911200		2.78	Ribophorin II family protein.
Os01g0841600		2.78	Triosephosphate isomerase, cytosolic, putative, expressed
Os05g0526700		2.77	Harpin-induced protein 1 containing protein, expressed
Os03g0334000		2.77	hypothetical protein
Os02g0173800		2.77	LEM3 family/CDC50 family protein, expressed
Os02g0115900		2.77	Luminal binding protein 3 precursor, putative, expressed
Os01g0565900		2.77	Sec61beta family protein, expressed
Os12g0481100		2.76	DEAD/DEAH box helicase family protein, expressed
Os02g0250400		2.76	GDSL-like Lipase/Acylhydrolase family protein, expressed
Os11g0134500		2.76	Glutamate-rich WD repeat-containing protein 1, putative, expressed
Os01g0269000		2.76	Hydroxymethylglutaryl-CoA lyase, mitochondrial precursor, putative, expressed
Os09g0451500		2.76	protein disulfide-isomerase domain containing protein, expressed
Os03g0801900		2.75	expressed protein
Os10g0105400		2.75	expressed protein
Os03g0171600		2.75	kelch repeat-containing F-box family protein, putative, expressed
Os01g0814900		2.75	oxidoreductase, FAD-binding family protein, expressed
Os02g0792800		2.75	Rieske domain containing protein, expressed
Os06g0222400		2.74	AP2 domain containing protein, expressed
Os06g0470000		2.74	HGA1, putative, expressed
Os01g0269000		2.74	Hydroxymethylglutaryl-CoA lyase, mitochondrial precursor, putative, expressed
Os10g0524500		2.74	Phospholipase D beta 1, putative, expressed
Os06g0625500		2.73	AhpC/TSA family protein, expressed
Os03g0669000		2.73	ATP-dependent RNA helicase DDX47, putative, expressed
Os02g0230000		2.73	Conserved hypothetical protein.
Os12g0623900		2.73	Ethylene-responsive methionine synthase (Fragment)
Os04g0519900		2.73	Hypothetical protein.
Os01g0276800		2.72	calmodulin-binding protein, putative, expressed
Os08g0323800		2.72	cation-chloride cotransporter, putative, expressed
Os03g0803700		2.72	expressed protein
Os12g0586000		2.72	Leucine Rich Repeat family protein, expressed
Os07g0204500		2.71	acid phosphatase SurE family protein, expressed
Os04g0674400		2.71	expressed protein
Os11g0537300		2.71	expressed protein
Os01g0801600		2.71	Glycerol-3-phosphate dehydrogenase, putative, expressed
Os03g0293000		2.71	Hypothetical protein
Os02g0626400		2.71	Phenylalanine ammonia-lyase, putative, expressed
Os02g0254700		2.71	Spermidine synthase 1, putative, expressed
Os08g0278900		2.7	Stromal cell-derived factor 2-like protein precursor
Os12g0597500		2.69	amidase, hydantoinase/carbamoylase family protein, expressed
Os03g0374400		2.69	Conserved hypothetical protein.
Os07g0209000		2.69	Dolichyl-diphosphooligosaccharide-protein glycosyltransferase 48kD subunit containing protein
Os02g0684300		2.69	expressed protein
Os07g0168300		2.69	Glutathione S-transferase, N-terminal domain containing protein, expressed
Os03g0285700		2.69	L-ascorbate peroxidase 1, cytosolic, putative, expressed
Os10g0405600		2.69	Phosphofructokinase family protein, expressed
Os11g0199200		2.69	Protein disulfide-isomerase precursor, putative, expressed
Os01g0120800		2.69	transposon protein, putative, unclassified, expressed
Os07g0207400		2.68	40S ribosomal protein S2, putative, expressed
Os01g0110400		2.68	acetyl-CoA acetyltransferase, cytosolic 2, putative, expressed
Os08g0498100		2.68	Caffeoyl-CoA O-methyltransferase 1, putative, expressed
Os10g0516300		2.68	Electron transfer flavoprotein-ubiquinone oxidoreductase,mitochondrial precursor
Os03g0582200		2.68	Secretory carrier-associated membrane protein, putative, expressed
Os05g0420600		2.67	Cytochrome c, putative, expressed
Os02g0284800		2.67	expressed protein
Os10g0112700		2.67	Protein kinase domain containing protein.
Os12g0105200		2.67	ribosomal protein L10 containing protein
Os02g0324700		2.67	senescence-associated protein, putative, expressed
Os03g0189400		2.66	Alcohol dehydrogenase ADH.
Os03g0152400		2.66	AMP-binding enzyme family protein, expressed
Os03g0844700		2.66	ARTEMIS protein, chloroplast precursor, putative, expressed
Os08g0540100		2.66	Biotin synthase, putative, expressed
Os05g0127400		2.66	DnaJ domain containing protein, expressed
Os01g0305200		2.66	Negatively light-regulated protein, putative, expressed
LOC_Os03g627		2.65	3' exoribonuclease family, domain 1 containing protein, expressed
Os08g0398000		2.65	ABC transporter family protein, putative, expressed
Os01g0867300		2.65	G-box binding factor 4, putative, expressed
Os10g0524500		2.65	Phospholipase D beta 1, putative, expressed
LOC_Os04g41260		2.65	Protoporphyrinogen oxidase, chloroplast/mitochondrial precursor, putative, expressed
Os05g0540000		2.64	expressed protein
Os10g0135600		2.64	hydrolase, alpha/beta fold family protein, putative, expressed
Os07g0563700		2.64	IKI3 family protein, putative, expressed
Os07g0572000		2.64	Will die slowly protein, putative, expressed
Os09g0466400		2.64	ZF-HD protein dimerisation region containing protein, expressed
Os06g0703800		2.63	expressed protein
Os08g0513600		2.63	expressed protein
LOC_Os02g02530		2.63	signal peptide peptidase family protein, expressed
Os04g0661300		2.62	ATP/GTP binding protein, putative, expressed
Os01g0647100		2.62	Plastidic ATP/ADP-transporter, putative, expressed
Os02g0165100		2.62	Protein kinase domain containing protein, expressed
OS.16839.1.S1_AT		2.62	unknown
Os11g0186200		2.61	aldehyde dehydrogenase family protein, expressed
Os03g0253800		2.61	expressed protein
Os03g0825400		2.61	Mitochondrial import inner membrane translocase subunit Tim10.
Os03g0198400		2.61	Seryl-tRNA synthetase, putative, expressed
Os03g0300300		2.61	transducin family protein, putative, expressed
Os02g0763200		2.61	Xyloglucan fucosyltransferase family protein, expressed
Os03g0305500		2.6	Argininosuccinate lyase, putative, expressed
Os03g0333300		2.6	Eukaryotic translation initiation factor 2 beta subunit, putative, expressed
Os07g0655900		2.6	expressed protein
Os01g0649000		2.6	expressed protein
Os03g0136500		2.6	expressed protein
Os09g0513100		2.6	phospholipase A1, putative, expressed
Os08g0191200		2.6	Phosphoribosylamine-glycine ligase, chloroplast precursor, putative, expressed
Os10g0466200		2.6	ribosomal protein L11 containing protein, expressed
Os01g0764400		2.59	Chorismate mutase, chloroplast precursor, putative, expressed
Os01g0804200		2.59	Cytochrome P450 family protein, expressed
Os12g0632700		2.59	Malate dehydrogenase, glyoxysomal precursor, putative, expressed
LOC_Os12g341		2.59	Mitochondrial ribosomal protein S3, putative
Os01g0251100		2.58	50S ribosomal protein L3-2, chloroplast precursor, putative, expressed
Os06g0602500		2.58	D-mannose binding lectin family protein, expressed
Os01g0250600		2.58	expressed protein
Os06g0643900		2.58	expressed protein
Os07g0231400		2.57	amino acid transporter family protein, putative, expressed
Os06g0714300		2.57	Auxin responsive protein, expressed
Os12g0132400		2.57	Glutamate-rich WD repeat-containing protein 1, putative, expressed
Os03g0668900		2.57	Leucine Rich Repeat family protein, expressed
Os07g0224900		2.56	expressed protein
Os05g0342900		2.56	expressed protein
Os11g0579800		2.56	H/ACA ribonucleoprotein complex subunit 1-like protein 1, putative, expressed
Os06g0187900		2.56	RNA recognition motif family protein, expressed
OSAFFX.21694.2.A1_AT		2.56	unknown
Os06g0134800		2.55	Glycine cleavage T-protein containing protein, expressed
Os10g0101100		2.55	Serine carboxypeptidase family protein, expressed
Os01g0615300		2.55	Transferase family protein, expressed
Os04g0376300		2.54	3-oxoacyl-reductase, chloroplast precursor, putative, expressed
Os06g0612200		2.54	DNA-directed RNA polymerase I largest subunit, putative, expressed
Os01g0250600		2.54	expressed protein
Os02g0618100		2.54	Glutaredoxin, putative, expressed
Os04g0655300		2.54	Protein kinase domain containing protein, expressed
Os06g0727200		2.53	Catalase isozyme B, putative, expressed
Os05g0494500		2.53	phosphate translocator, putative, expressed
Os02g0728900		2.52	expressed protein
Os07g0603100		2.52	Nuclear transport factor 2 domain containing protein, expressed
Os09g0361400		2.52	Voltage-dependent anion channel
Os03g0109500		2.51	40S ribosomal protein S17, putative, expressed
Os04g0473400		2.51	60S ribosomal protein L6, putative, expressed
Os12g0143900		2.5	AMP-binding enzyme family protein, expressed
Os07g0224900		2.5	expressed protein
Os08g0102100		2.5	Nicalin precursor, putative, expressed
Os03g0265300		2.5	peroxisomal membrane protein, putative, expressed
Os01g0918300		2.5	Ubiquitin-like protein SMT3, putative, expressed
Os09g0440300		2.49	Aldehyde dehydrogenase family 7 member A1, putative, expressed
Os03g0701400		2.49	Conserved hypothetical protein.
Os05g0176000		2.49	Fibrillarin-2, putative, expressed
Os03g0831500		2.49	Phosphoribosylformylglycinamidine cyclo-ligase,chloroplast/mitochondrial precursor
Os01g0210500		2.49	SOUL, putative, expressed
Os05g0501700		2.49	universal stress protein family protein, expressed
Os01g0231700		2.48	60S acidic ribosomal protein P3, putative, expressed
Os01g0840700		2.48	60S ribosomal protein L36-2, putative, expressed
Os10g0341700		2.48	Cellulose synthase family protein, expressed
Os05g0427100		2.48	PB1 domain containing protein, expressed
Os10g0488100		2.48	prefoldin subunit 5, putative, expressed
Os02g0591800		2.47	Brix domain containing protein 2, putative, expressed
Os02g0227200		2.47	Early nodulin 93, putative, expressed
Os09g0557800		2.47	Endomembrane protein 70 containing protein, expressed
Os01g0250600		2.47	expressed protein
Os09g0459800		2.47	oxidoreductase, zinc-binding dehydrogenase family protein, expressed
Os09g0557800		2.47	Plastocyanin-like domain containing protein, expressed
Os01g0783500		2.47	universal stress protein, putative, expressed
Os02g0572900		2.47	Zinc finger, C2H2 type family protein, expressed
Os03g0802700		2.46	ATP-dependent RNA helicase C1F7.02c, putative, expressed
Os01g0606100		2.46	expressed protein
Os01g0958700		2.46	MAC/Perforin domain containing protein, expressed
Os01g0142800		2.46	Peptide transporter PTR2, putative, expressed
Os07g0596600		2.46	protein kinase family protein, putative, expressed
Os12g0145700		2.46	pyruvate kinase family protein, expressed
Os07g0203300		2.46	S1 RNA binding domain containing protein, expressed
Os09g0501700		2.45	60S ribosomal protein L32, putative, expressed
Os03g0831100		2.45	expressed protein
Os05g0209500		2.45	hypothetical protein
Os01g0654500		2.45	Isocitrate dehydrogenase, chloroplast precursor, putative, expressed
Os02g0637700		2.45	oxidoreductase, zinc-binding dehydrogenase family protein, expressed
Os03g0286200		2.45	prephenate dehydratase family protein, expressed
Os01g0511200		2.44	expressed protein
Os03g0352300		2.44	Nucleolar protein Nop56, putative, expressed
Os05g0301500		2.44	Ribophorin I family protein, expressed
Os01g0550100		2.44	Ubiquitin carboxyl-terminal hydrolase family protein, expressed
Os03g0851000		2.43	NAC domain containing protein, expressed
Os06g0115100		2.43	ozone-responsive stress-related protein, putative, expressed
Os01g0329800		2.43	YT521-B-like family protein, expressed
Os01g0128400		2.42	expressed protein
Os01g0867300		2.42	G-box binding factor 4, putative, expressed
Os03g0267700		2.42	Mitochondrial carrier protein, expressed
Os05g0392700		2.42	Mitochondrial carrier protein, expressed
Os03g0350100		2.42	Nucleolar protein NOP5, putative, expressed
Os01g0911200		2.42	Ribophorin II family protein.
Os06g0268700		2.41	Eukaryotic aspartyl protease family protein, expressed
Os03g0310500		2.41	expressed protein
Os07g0147900		2.41	Ferredoxin-NADP reductase, embryo isozyme, chloroplast precursor, putative, expressed
Os07g0137900		2.41	GYF domain containing protein, expressed
Os07g0262200		2.41	Mitochondrial prohibitin complex protein 2, putative, expressed
Os08g0120000		2.41	Succinate dehydrogenase iron-protein subunit (SDHB).
Os03g0335300		2.41	Vacuolar sorting receptor 1 precursor, putative, expressed
Os09g0286600		2.4	AP2 domain containing protein, expressed
Os06g0182500		2.4	LIM domain-containing protein, putative, expressed
Os01g0951400		2.4	Uridine 5'-monophosphate synthase, putative, expressed
Os07g0577700		2.39	Succinyl-CoA ligase alpha-chain 2, mitochondrial precursor
Os12g0583900		2.39	xanthine/uracil permease family protein, expressed
Os12g0540800		2.38	Kelch motif family protein, expressed
Os11g0707800		2.38	Mitochondrial carrier protein, expressed
Os09g0448200		2.38	potassium uptake protein, expressed
Os11g0441500		2.38	UDP-glucuronosyl/UDP-glucosyltransferase family protein.
Os06g0499900		2.37	2-oxo acid dehydrogenases acyltransferase family protein, expressed
Os03g0693400		2.37	expressed protein
Os02g0719100		2.37	Fimbrin-like protein 2, putative, expressed
Os03g0113700		2.37	Heat shock 70 kDa protein, mitochondrial precursor, putative, expressed
Os03g0350100		2.37	Nucleolar protein NOP5, putative
Os04g0675500		2.37	Oligosaccharyl transferase STT3 subunit homolog, putative, expressed
Os05g0528900		2.37	ribosomal protein L9, N-terminal domain containing protein, expressed
Os01g0164400		2.37	transposon protein, putative, CACTA, En/Spm sub-class, expressed
Os12g0163200		2.37	Uncharacterised protein family containing protein, expressed
Os07g0641700		2.36	10 kDa chaperonin, putative, expressed
Os05g0368300		2.36	40S ribosomal protein S4, putative, expressed
Os03g0305500		2.36	Argininosuccinate lyase, putative, expressed
Os04g0106300		2.36	D-isomer specific 2-hydroxyacid dehydrogenase, NAD binding domain containing protein, expressed
Os03g0216600		2.36	Neutral alpha-glucosidase AB precursor, putative, expressed
Os04g0379600		2.36	Nitrate-induced NOI protein, expressed
Os02g0690200		2.35	expressed protein
Os01g0610500		2.35	integral membrane Yip1 family protein, putative, expressed
Os01g0559100		2.35	Seryl-tRNA synthetase (EC 6.1.1.11).
Os01g0948600		2.34	Conserved hypothetical protein.
Os12g0406200		2.33	40S ribosomal protein S3a (CYC07 protein).
Os03g0821800		2.33	glycosyl transferase, group 2 family protein, expressed
Os03g0182700		2.32	Eukaryotic translation initiation factor 3 subunit 11 family protein, expressed
Os04g0606400		2.32	Glycosyl hydrolase family 47 protein, expressed
Os04g0411700		2.32	hydrolase, alpha/beta fold family protein, putative, expressed
Os01g0104800		2.32	Sas10/Utp3 family protein.
Os02g0523500		2.31	110 kDa 4SNc-Tudor domain protein, putative, expressed
Os05g0478200		2.31	expressed protein
Os08g0545000		2.31	Hydroxymethylglutaryl-CoA synthase, putative, expressed
Os05g0353400		2.31	Importin-beta N-terminal domain containing protein, expressed
Os04g0377800		2.3	gonidia forming protein GlsA, putative, expressed
Os01g0135900		2.3	Hsp20/alpha crystallin family protein, expressed
Os01g0708900		2.3	Mitochondrial carrier protein, expressed
Os08g0550100		2.29	26S proteasome non-ATPase regulatory subunit 3, putative, expressed
Os03g0851500		2.29	Conserved hypothetical protein.
Os07g0159800		2.29	ML domain protein, putative, expressed
Os02g0827200		2.29	Splicing factor 3B subunit 2
Os04g0462900		2.28	SPFH domain/Band 7 family protein, expressed
Os08g0440500		2.28	Stromal cell-derived factor 2-like protein precursor
Os05g0156300		2.27	protein disulfide-isomerase A6 precursor, putative, expressed
Os07g0270900		2.26	MAK16-like protein RBM13 A, putative, expressed
Os02g0135700		2.25	DNA polymerase V family protein, expressed
Os01g0180800		2.25	dnaK protein, expressed
Os03g0586800		2.25	Lysyl-tRNA synthetase, putative, expressed
Os06g0325500		2.25	Pantothenate kinase 4, putative, expressed
Os05g0555900		2.24	60S ribosomal protein L33-B, putative, expressed
Os07g0678600		2.24	CBL-interacting serine/threonine-protein kinase 15, putative, expressed
Os05g0420600		2.24	Cytochrome c, putative, expressed
Os01g0834200		2.24	V-type ATPase 116kDa subunit family protein, expressed
Os07g0246200		2.23	Calreticulin precursor, putative, expressed
Os09g0551300		2.23	Proliferating-cell nucleolar antigen p120
Os06g0716000		2.22	expressed protein
LOC_Os03g461		2.22	RNA pol II accessory factor, Cdc73 family protein, expressed
Os03g0565600		2.2	tobamovirus multiplication protein 3, putative, expressed
Os03g0821800		2.18	glycosyl transferase, group 2 family protein, expressed
Os10g0103700		0.46	Homeobox-leucine zipper protein HAT22, putative, expressed
Os01g0705500		0.45	Conserved hypothetical protein.
Os03g0737400		0.45	magnesium-dependent phosphatase-1 family protein, expressed
Os05g0566800		0.44	cold acclimation protein COR413-TM1, putative, expressed
Os01g0978100		0.44	Cysteine synthase, chloroplast precursor, putative, expressed
Os04g0533500		0.44	Cytochrome b561 family protein, expressed
Os12g0265100		0.44	Isoflavone reductase homolog, putative, expressed
Os01g0640800		0.44	radical SAM enzyme, Cfr family protein, expressed
Os07g0485400		0.43	Asparaginyl-tRNA synthetase, putative, expressed
Os06g0142600		0.43	early flowering 3, putative, expressed
Os12g0144000		0.43	expressed protein
Os05g0365600		0.43	Hydroxyisourate hydrolase.
Os09g0444200		0.43	lecithine cholesterol acyltransferase, putative, expressed
Os12g0533800		0.43	phenylalanyl-tRNA synthetase class IIc family protein, putative, expressed
Os06g0160700		0.43	Soluble starch synthase 1, chloroplast precursor, putative, expressed
Os08g0530400		0.43	Sulfite oxidase, putative, expressed
Os02g0788800		0.43	Transmembrane amino acid transporter protein, expressed
Os03g0106000		0.43	Uncharacterised protein family containing protein, expressed
Os09g0478600		0.43	Zinc finger, C3HC4 type family protein, expressed
Os12g0640600		0.42	9,10-9',10' carotenoid cleavage dioxygenase 1, putative, expressed
Os05g0178600		0.42	AUX/IAA family protein, expressed
LOC_Os04g167		0.42	Calcium-dependent protein kinase, isoform AK1, putative, expressed
LOC_Os04g167		0.42	Chloroplast 30S ribosomal protein S3, putative, expressed
Os03g0411500		0.42	Clp protease family protein, expressed
Os05g0346400		0.42	cp protein, putative, expressed
Os02g0504000		0.42	Cytochrome P450 family protein, expressed
Os09g0380200		0.42	expressed protein
Os01g0640700		0.42	expressed protein
Os02g0259100		0.42	expressed protein
Os04g0678200		0.42	fiber protein Fb34, putative, expressed
Os12g0145500		0.42	peptidyl-prolyl cis-trans isomerase, FKBP-type family protein, expressed
Os02g0816600		0.41	ABC1 family protein, expressed
Os12g0168700		0.41	AMP-binding enzyme family protein, expressed
Os07g0584900		0.41	Armadillo/beta-catenin-like repeat family protein, expressed
Os01g0675700		0.41	Auxin-responsive protein IAA8, putative, expressed
Os02g0122500		0.41	expressed protein
Os08g0422000		0.41	expressed protein
Os02g0507400		0.41	expressed protein
Os05g0530300		0.41	expressed protein
Os12g0276100		0.41	expressed protein
Os03g0226700		0.41	expressed protein
Os09g0519200		0.41	expressed protein
Os09g0446800		0.41	Formate-tetrahydrofolate ligase, putative, expressed
Os05g0168300		0.41	Haloacid dehalogenase-like hydrolase domain containing protein.
Os08g0359200		0.41	Lipid phosphate phosphatase 2, putative, expressed
Os02g0182100		0.41	myb-like DNA-binding domain, SHAQKYF class family protein, expressed
Os05g0418800		0.41	No apical meristem protein, expressed
Os03g0824100		0.41	pentatricopeptide, putative, expressed
Os09g0381100		0.41	Permease I, putative, expressed
Os06g0151900		0.41	Phosphofructokinase family protein, expressed
Os07g0176900		0.41	ribose 5-phosphate isomerase, putative, expressed
Os12g0277500		0.41	RuBisCO subunit binding-protein alpha subunit, chloroplast precursor
Os01g0501700		0.41	Sec-independent protein translocase TatC containing protein, expressed
LOC_Os02g11780		0.41	Transcription factor S-II, central domain containing protein, expressed
Os12g0612100		0.41	VTC2, putative, expressed
Os01g0917400		0.41	Zinc finger CCCH type domain containing protein ZFN-like 2, putative, expressed
Os02g0603800		0.4	4-hydroxy-3-methylbut-2-en-1-yl diphosphate synthase family protein, expressed
Os06g0612800		0.4	AN1-like Zinc finger family protein, expressed
Os01g0271400		0.4	Clp protease family protein, expressed
Os02g0326000		0.4	Conserved hypothetical protein.
Os01g0641700		0.4	Conserved hypothetical protein.
Os02g0649400		0.4	Embryogenesis-associated protein EMB8, putative, expressed
LOC_Os11g348		0.4	expressed protein
Os12g0219700		0.4	expressed protein
Os08g0484700		0.4	expressed protein
Os05g0417200		0.4	expressed protein
Os02g0579800		0.4	expressed protein
Os05g0574700		0.4	expressed protein
Os03g0781000		0.4	GTP-dependent nucleic acid-binding protein engD, putative, expressed
Os11g0595200		0.4	harpin binding protein 1, putative, expressed
Os07g0623200		0.4	heavy metal-associated domain containing protein, expressed
Os08g0214900		0.4	Hypothetical protein.
Os03g0249200		0.4	Immature colon carcinoma transcript 1 protein precursor, putative, expressed
Os01g0383700		0.4	LEC14B homolog, putative, expressed
Os05g0481100		0.4	leucine-rich repeat transmembrane protein kinase, putative, expressed
Os12g0586300		0.4	myb-like DNA-binding domain, SHAQKYF class family protein, expressed
Os12g0586300		0.4	myb-like DNA-binding domain, SHAQKYF class family protein, expressed
Os02g0564100		0.4	PHD finger protein, putative, expressed
Os07g0553900		0.4	Protein of unknown function, DUF614 containing protein, expressed
Os05g0108000		0.4	pseudouridylate synthase TruB family protein, putative, expressed
Os02g0699400		0.4	RelA/SpoT containing protein, expressed
Os02g0651300		0.4	retrotransposon protein, putative, unclassified
Os06g0688100		0.4	RNA polymerase I specific transcription initiation factor RRN3 family protein, expressed
Os01g0747700		0.4	S4 domain containing protein, expressed
Os03g0792400		0.4	Sterol-regulatory element binding protein site 2 protease containing protein, expressed
Os01g0963400		0.4	Thioredoxin family protein.
Os02g0255500		0.4	transposon protein, putative, CACTA, En/Spm sub-class
Os03g0634000		0.4	twin-arginine translocation protein, TatA/E family protein, expressed
Os12g0612300		0.4	WPP domain associated protein, putative, expressed
Os04g0504000		0.39	Adenine phosphoribosyltransferase 2, putative, expressed
Os01g0188900		0.39	Ankyrin-like protein.
Os12g0285100		0.39	ARM repeat fold domain containing protein.
Os11g0592400		0.39	CRS1/YhbY domain containing protein, expressed
Os03g0760200		0.39	Cytochrome P450 family protein, expressed
Os07g0150100		0.39	ERD4 protein, putative, expressed
Os03g0454300		0.39	expressed protein
Os01g0306900		0.39	expressed protein
Os01g0833200		0.39	expressed protein
Os01g0357100		0.39	Ferredoxin-nitrite reductase, chloroplast precursor, putative
Os01g0930800		0.39	Glycosyl hydrolase family 1 protein, expressed
Os03g0395000		0.39	Heme oxygenase 2 (Fragment).
Os01g0745300		0.39	hypothetical protein
Os05g0419500		0.39	KH domain-containing quaking protein, putative, expressed
Os03g0633400		0.39	Leucine Rich Repeat family protein, expressed
Os08g0468700		0.39	Nitrate reductase 1, putative, expressed
Os07g0619100		0.39	Paramyosin, putative, expressed
Os01g0695100		0.39	Phosphoethanolamine N-methyltransferase, putative, expressed
Os01g0695100		0.39	Phosphoethanolamine N-methyltransferase, putative, expressed
Os03g0718800		0.39	Protease inhibitor/seed storage/LTP family protein, expressed
Os02g0608500		0.39	Protein kinase domain containing protein, expressed
Os12g0274700		0.39	Ribulose-1,5-bisphosphate carboxylase/oxygenase small subunit (Fragment).
Os01g0841800		0.39	RNB-like protein, expressed
Os03g0133900		0.39	serine O-acetyltransferase family protein, expressed
Os05g0586600		0.39	Sigma-70, region 4 family protein, expressed
Os01g0218700		0.39	Sugar transporter superfamily protein.
Os09g0240500		0.39	Sulfate transporter 4.1, chloroplast precursor (AST82).
Os05g0200100		0.39	Thioredoxin-like 2, chloroplast precursor, putative, expressed
Os06g0308000		0.39	trigger factor family protein, expressed
Os05g0105600		0.39	YT521-B-like family protein, expressed
OS.51813.1.S1_AT		0.39	unknown
Os04g0414700		0.38	16kDa membrane protein, putative, expressed
Os03g0815800		0.38	AP2 domain containing protein, expressed
Os01g0967900		0.38	Aspartyl aminopeptidase, putative, expressed
Os09g0456200		0.38	bZIP transcription factor family protein, expressed
Os03g0737000		0.38	CBS domain containing protein, expressed
Os01g0897000		0.38	Cell division control protein 2 homolog C, putative, expressed
LOC_Os04g167		0.38	Chloroplast 30S ribosomal protein S3, putative, expressed
Os02g0264300		0.38	Conserved hypothetical protein.
Os03g0169600		0.38	Dof domain, zinc finger family protein, expressed
Os09g0460700		0.38	esterase, putative, expressed
Os01g0917200		0.38	expressed protein
Os10g0567400		0.38	expressed protein
Os06g0506000		0.38	expressed protein
Os09g0421500		0.38	expressed protein
Os08g0425200		0.38	expressed protein
Os02g0643500		0.38	expressed protein
Os08g0128200		0.38	expressed protein
Os02g0793900		0.38	expressed protein
Os05g0113400		0.38	expressed protein
Os04g0520700		0.38	expressed protein
Os04g0528100		0.38	expressed protein
Os01g0970700		0.38	expressed protein
Os03g0582000		0.38	formiminotransferase-cyclodeaminase, putative, expressed
Os04g0585200		0.38	Glutamate receptor 3.3 precursor, putative, expressed
Os12g0485000		0.38	Glycoprotease family protein, expressed
Os01g0236800		0.38	Glycosyl hydrolase family 14 protein, expressed
Os02g0595100		0.38	glycosyl transferase family 17 protein, putative, expressed
Os03g0565200		0.38	HAD-superfamily hydrolase, subfamily IA, variant 3 containing protein, expressed
Os12g0607000		0.38	Homocysteine S-methyltransferase 3, putative, expressed
Os11g0202300		0.38	hypothetical protein
Os11g0202300		0.38	hypothetical protein
Os05g0123200		0.38	IQ calmodulin-binding motif family protein, expressed
Os05g0571100		0.38	membrane associated salt-inducible protein, putative, expressed
Os07g0247100		0.38	methyltransferase, putative, TIGR00027 family protein, expressed
Os01g0758400		0.38	Phosphatidate cytidylyltransferase, putative, expressed
Os06g0543400		0.38	Protein kinase domain containing protein, expressed
Os04g0381600		0.38	ribosome-associated GTPase YjeQ family protein, expressed
OS.39363.1.A1_X_AT		0.38	Ribulose bisphosphate carboxylase small chain C, chloroplast precursor
Os05g0549100		0.38	Serine/threonine-protein kinase SNT7, chloroplast precursor, putative, expressed
Os12g0236900		0.38	SET domain containing protein, expressed
Os02g0224400		0.38	Xaa-Pro dipeptidase, putative, expressed
Os07g0204900		0.38	Zeta-carotene desaturase, chloroplast precursor, putative, expressed
Os12g0534200		0.37	Acyl carrier protein I, chloroplast precursor, putative, expressed
Os04g0470700		0.37	Amino acid transporter c (Fragment).
LOC_Os10g21300		0.37	ATP-dependent Clp protease proteolytic subunit, putative
Os08g0300200		0.37	C2 domain containing protein.
Os06g0318600		0.37	carboxyl-terminal protease family protein, expressed
Os10g0471700		0.37	Cyclin-dependent kinase inhibitor family protein, expressed
Os02g0766000		0.37	DCL protein, chloroplast precursor (Defective chloroplasts and leaves protein).
Os11g0116400		0.37	Elongation factor P, putative, expressed
Os03g0364700		0.37	expressed protein
Os01g0712600		0.37	expressed protein
Os04g0501800		0.37	expressed protein
Os10g0539700		0.37	expressed protein
Os03g0703300		0.37	expressed protein
Os09g0531100		0.37	expressed protein
Os07g0656800		0.37	expressed protein
Os11g0706100		0.37	expressed protein
Os05g0110100		0.37	expressed protein
Os01g0197400		0.37	expressed protein
Os09g0382400		0.37	expressed protein
Os10g0464400		0.37	HAD-superfamily hydrolase, subfamily IA, variant 3 containing protein, expressed
Os11g0119100		0.37	hydrolase, alpha/beta fold family protein, expressed
Os10g0375700		0.37	hydrolase, putative, expressed
Os09g0448900		0.37	hypothetical protein
Os09g0308900		0.37	Lipid phosphate phosphatase 2, putative, expressed
Os03g0209000		0.37	MFP1 attachment factor 1, putative, expressed
Os06g0114500		0.37	ozone-responsive stress-related protein, putative, expressed
LOC_Os01g449		0.37	peptide deformylase, putative
Os01g0665200		0.37	Protein kinase domain containing protein, expressed
Os01g0602800		0.37	protein kinase family protein, putative, expressed
Os03g0852600		0.37	Protein of unknown function DUF565 family protein.
Os02g0678400		0.37	rhamnose biosynthetic enzyme 1, putative, expressed
Os06g0688100		0.37	RNA polymerase I specific transcription initiation factor RRN3 family protein, expressed
Os03g0823100		0.37	sugar transporter family protein, putative, expressed
Os07g0422000		0.37	tetratricopeptide repeat, putative, expressed
OS.49233.1.S1_AT		0.37	unknown
OSAFFX.11503.1.A1_AT		0.37	unknown
OS.4179.1.S1_AT		0.37	unknown
Os04g0565500		0.36	Amino acid transporter protein-like.
Os06g0699700		0.36	Aminodeoxychorismate synthase/glutamine amidotransferase.
Os09g0470000		0.36	anion transporter family protein, expressed
Os05g0383000		0.36	Annexin family protein, expressed
Os02g0666200		0.36	Aquaporin RWC3, putative, expressed
Os11g0544800		0.36	Aspartyl/glutamyl-tRNA amidotransferase subunit B, putative, expressed
Os02g0649700		0.36	ATP-dependent metalloprotease FtsH family protein, expressed
LOC_Os06g45040		0.36	B-box zinc finger family protein
Os07g0583600		0.36	Chitin-inducible gibberellin-responsive protein 2, putative, expressed
Os01g0600900		0.36	Chlorophyll a-b binding protein 2, chloroplast precursor, putative, expressed
Os03g0439800		0.36	Conserved hypothetical protein.
Os05g0215600		0.36	Conserved hypothetical protein.
Os02g0281000		0.36	cyclic nucleotide-binding domain containing protein, expressed
Os08g0345400		0.36	expressed protein
Os06g0523100		0.36	expressed protein
Os02g0532900		0.36	expressed protein
Os12g0450500		0.36	expressed protein
Os05g0571400		0.36	expressed protein
Os09g0248000		0.36	expressed protein
Os05g0358400		0.36	expressed protein
Os01g0507700		0.36	farnesylated protein 2, putative, expressed
Os04g0577300		0.36	GDSL-like Lipase/Acylhydrolase family protein, expressed
Os07g0659400		0.36	HAD-superfamily hydrolase, subfamily IA, variant 1 containing protein, expressed
Os09g0487900		0.36	Helix-loop-helix DNA-binding domain containing protein, expressed
Os02g0705100		0.36	hydrolase, alpha/beta fold family protein, expressed
Os01g0915600		0.36	hypothetical protein
Os03g0797600		0.36	Lipoamide dehydrogenase, putative, expressed
Os04g0592400		0.36	Lipoprotein, type 6 family protein.
Os09g0400300		0.36	mannitol dehydrogenase, putative, expressed
Os10g0397800		0.36	Mitochondrial carrier protein, expressed
Os07g0119300		0.36	myb-like DNA-binding domain, SHAQKYF class family protein, expressed
Os01g0574500		0.36	NAD binding domain of 6-phosphogluconate dehydrogenase family protein, expressed
Os03g0701800		0.36	Phosphatidylinositol-4-phosphate 5-kinase 1 precursor, putative, expressed
Os02g0456800		0.36	pollen signalling protein with adenylyl cyclase activity, putative, expressed
Os02g0821400		0.36	Protein kinase domain containing protein, expressed
Os04g0381600		0.36	ribosome-associated GTPase YjeQ family protein, expressed
Os01g0842200		0.36	SCARECROW, putative, expressed
Os08g0163400		0.36	Sigma-70 region 2 family protein, expressed
Os11g0448400		0.36	Sigma-70 region 3 family protein, expressed
Os03g0269100		0.36	Tropinone reductase homolog At1g07440, putative, expressed
Os01g0658400		0.36	Ubiquitin-conjugating enzyme E2.
Os01g0965400		0.36	Uridylate kinase, putative, expressed
OS.26436.1.S1_AT		0.36	unknown
OS.9291.1.S1_AT		0.36	unknown
Os01g0250900		0.35	5' nucleotidase family protein, putative, expressed
Os01g0904200		0.35	ABC1 family protein, expressed
Os07g0108300		0.35	Alanine aminotransferase 2, putative, expressed
Os01g0752500		0.35	AP2 domain containing protein, expressed
Os01g0718300		0.35	Brassinosteroid LRR receptor kinase precursor, putative, expressed
Os07g0500300		0.35	C2 domain containing protein, expressed
Os12g0630700		0.35	CbbY protein, putative, expressed
Os01g0705300		0.35	Conserved hypothetical protein.
Os07g0556200		0.35	Cytochrome b6-f complex iron-sulfur subunit
Os04g0562000		0.35	DHHC zinc finger domain containing protein, expressed
Os06g0145800		0.35	DNA-binding protein p24, putative, expressed
Os06g0648500		0.35	expressed protein
Os08g0484700		0.35	expressed protein
Os03g0850600		0.35	expressed protein
Os07g0260300		0.35	expressed protein
Os01g0973400		0.35	expressed protein
Os05g0404200		0.35	expressed protein
Os01g0901900		0.35	expressed protein
Os03g0695500		0.35	expressed protein
Os06g0217700		0.35	expressed protein
Os05g0555300		0.35	ferredoxin, putative, expressed
Os07g0658400		0.35	Ferredoxin-dependent glutamate synthase, chloroplast precursor, putative, expressed
Os05g0449600		0.35	Glycosyl hydrolase family 3 N terminal domain containing protein, expressed
Os02g0662700		0.35	GRAS family transcription factor containing protein, expressed
Os03g0284500		0.35	HAD-superfamily subfamily IIA hydrolase, TIGR01456, CECR5 containing protein, expressed
Os11g0145200		0.35	Indole-3-acetate beta-glucosyltransferase, putative, expressed
Os10g0376200		0.35	Leucine Rich Repeat family protein, expressed
Os07g0583200		0.35	mTERF family protein, expressed
Os04g0403500		0.35	NAD dependent epimerase/dehydratase family protein, expressed
Os08g0440900		0.35	Omega-6 fatty acid desaturase, chloroplast precursor, putative, expressed
Os07g0544800		0.35	Oxygen-evolving enhancer protein 3-1, chloroplast precursor, putative, expressed
Os01g0674700		0.35	pentatricopeptide, putative, expressed
Os10g0189100		0.35	Phosphoglucomutase, chloroplast precursor, putative, expressed
Os12g0638700		0.35	Plasma membrane ATPase 1, putative, expressed
Os04g0586100		0.35	Protein of unknown function DUF581 family protein.
Os04g0321800		0.35	protein phosphatase 2c, putative, expressed
Os03g0769600		0.35	ResB-like family protein, expressed
Os12g0291400		0.35	Ribulose-1,5-bisphosphate carboxylase/oxygenase small subunit (Fragment).
Os08g0483200		0.35	RNA recognition motif family protein, expressed
Os02g0128200		0.35	Transcription factor HBP-1a, putative, expressed
Os06g0167400		0.35	undecaprenyl diphosphate synthase family protein, expressed
OS.15627.1.A1_AT		0.35	unknown
Os11g0167800		0.34	ABA/WDS induced protein, expressed
Os02g0629200		0.34	Aquaporin PIP2.2, putative, expressed
Os03g0278900		0.34	ATP synthase B chain, chloroplast precursor, putative, expressed
Os06g0702700		0.34	avirulence-responsive protein, putative, expressed
Os07g0679700		0.34	B3 DNA binding domain containing protein, expressed
Os01g0866600		0.34	BolA-like family protein, putative, expressed
Os08g0313200		0.34	CBS domain containing protein.
Os07g0606600		0.34	CCAAT-binding transcription factor subunit A, putative, expressed
Os07g0424400		0.34	cellulose synthase A catalytic subunit 10, putative, expressed
Os10g0567400		0.34	chlorophyll a oxygenase, putative, expressed
LOC_Os04g16780		0.34	Chloroplast 30S ribosomal protein S3, putative, expressed
Os01g0689300		0.34	CHY zinc finger family protein, expressed
Os04g0452100		0.34	Cryptochrome 1 apoprotein, putative, expressed
Os01g0804400		0.34	Cytochrome P450 family protein, expressed
Os05g0229000		0.34	D111/G-patch domain containing protein.
LOC_Os05g14040		0.34	D111/G-patch domain-containing protein, putative
Os04g0601400		0.34	EF hand family protein, expressed
Os07g0656800		0.34	expressed protein
LOC_Os04g12920		0.34	expressed protein
Os02g0671200		0.34	expressed protein
Os03g0198300		0.34	expressed protein
Os04g0585700		0.34	expressed protein
Os03g0795100		0.34	expressed protein
Os07g0631300		0.34	expressed protein
Os02g0610700		0.34	expressed protein
Os11g0580800		0.34	expressed protein
Os03g0736900		0.34	expressed protein
Os02g0608600		0.34	expressed protein
Os12g0528400		0.34	Glutathione synthetase, chloroplast precursor, putative, expressed
Os06g0105200		0.34	GRAS family transcription factor containing protein, expressed
Os07g0170200		0.34	HNH endonuclease domain-containing protein, putative, expressed
Os01g0859200		0.34	hydrolase, alpha/beta fold family protein, expressed
Os10g0331600		0.34	Indole-3-acetate beta-glucosyltransferase, putative
Os07g0160400		0.34	lactoylglutathione lyase family protein, putative, expressed
Os01g0847200		0.34	mannose-1-phosphate guanyltransferase, putative, expressed
Os01g0524500		0.34	myb-like DNA-binding domain, SHAQKYF class family protein, expressed
Os10g0113900		0.34	NADH-dependent oxidoreductase 2, putative, expressed
Os10g0509200		0.34	PAP fibrillin family protein.
LOC_Os09g30340		0.34	Photosystem I reaction center subunit V, chloroplast precursor, putative, expressed
Os04g0281900		0.34	plant integral membrane protein TIGR01569 containing protein, expressed
Os04g0461100		0.34	Plastid-specific 30S ribosomal protein 3, chloroplast precursor, putative, expressed
Os03g0587100		0.34	Possible lysine decarboxylase family protein, expressed
Os01g0871500		0.34	POT family protein, expressed
Os01g0655500		0.34	Protein kinase domain containing protein, expressed
Os10g0476900		0.34	Protein prenyltransferase domain containing protein.
Os03g0293500		0.34	Pyruvate decarboxylase isozyme 2, putative, expressed
Os03g0340900		0.34	RelA/SpoT protein, putative, expressed
Os01g0835500		0.34	respiratory burst oxidase homolog, putative, expressed
Os08g0526300		0.34	retrotransposon, putative, centromere-specific
Os01g0889800		0.34	rhodanese-like domain-containing protein, putative, expressed
Os01g0869900		0.34	Serine/threonine-protein kinase SAPK7, putative, expressed
Os04g0136900		0.34	Serine-rich 25 kDa antigen protein, putative, expressed
Os02g0143100		0.34	sucrose phosphate phosphatase, putative, expressed
Os04g0677700		0.34	transducin family protein, putative, expressed
Os02g0771100		0.34	Ubiquitin ligase protein COP1, putative, expressed
LOC_Os04g543		0.34	wound induced protein, putative, expressed
LOC_Os08g34010		0.34	ZF-HD protein dimerisation region containing protein, expressed
Os03g0254900		0.34	zinc finger family protein, putative, expressed
Os06g0529800		0.34	zinc finger in N-recognin family protein, expressed
OS.16627.1.S1_AT		0.34	unknown
OS.11257.1.S1_AT		0.34	unknown
Os05g0101400		0.33	50S ribosomal protein L28, chloroplast precursor, putative, expressed
Os11g0167800		0.33	ABA/WDS induced protein, expressed
Os11g0216300		0.33	ABC1 family protein, expressed
Os11g0521500		0.33	Acyl carrier protein 2, chloroplast precursor, putative, expressed
Os09g0527900		0.33	B-box zinc finger family protein, expressed
Os06g0320500		0.33	Chlorophyll a-b binding protein 6A, chloroplast precursor, putative, expressed
Os06g0574100		0.33	Cyclopropane-fatty-acyl-phospholipid synthase family protein, expressed
Os01g0602500		0.33	Cytochrome P450 72A1, putative, expressed
Os09g0394500		0.33	D-xylose-proton symporter, putative, expressed
Os01g0246400		0.33	Early light-induced protein, chloroplast precursor, putative, expressed
Os04g0278900		0.33	expressed protein
Os06g0609700		0.33	expressed protein
Os06g0133200		0.33	expressed protein
Os10g0555100		0.33	expressed protein
Os06g0196200		0.33	expressed protein
Os02g0581100		0.33	expressed protein
Os01g0235900		0.33	Glutaredoxin family protein, expressed
Os04g0662700		0.33	GTP cyclohydrolase I family protein, expressed
Os07g0669200		0.33	GTP1/OBG family protein, putative, expressed
Os01g0745300		0.33	hypothetical protein
Os03g0283100		0.33	IN2-1 protein, putative, expressed
Os07g0546000		0.33	Isopentenyl-diphosphate delta-isomerase I, putative, expressed
Os09g0114500		0.33	kinesin, putative, expressed
Os05g0195700		0.33	myb-like DNA-binding domain, SHAQKYF class family protein, expressed
Os05g0178300		0.33	Non-protein coding transcript, uncharacterized transcript.
Os08g0296900		0.33	PB1 domain containing protein, expressed
Os02g0273800		0.33	pentatricopeptide, putative, expressed
Os01g0757700		0.33	pentatricopeptide, putative, expressed
Os01g0132800		0.33	peptidyl-tRNA hydrolase family protein, expressed
Os09g0508900		0.33	Peroxisomal membrane carrier protein, putative, expressed
Os03g0778100		0.33	Photosystem I reaction center subunit III, chloroplast precursor, putative, expressed
Os03g0192500		0.33	Protein phosphatase 2C containing protein, expressed
Os02g0475400		0.33	Sodium Bile acid symporter family protein, expressed
Os08g0187500		0.33	START domain containing protein, expressed
Os07g0529600		0.33	Thiazole biosynthetic enzyme 1-1, chloroplast precursor, putative, expressed
Os03g0326500		0.33	Thioredoxin-like 1, putative, expressed
Os09g0535000		0.33	Triosephosphate isomerase, chloroplast precursor, putative, expressed
Os04g0320700		0.33	UDP-glucoronosyl and UDP-glucosyl transferase family protein, expressed
Os05g0387200		0.33	UDP-sulfoquinovose synthase, chloroplast precursor, putative, expressed
Os.52026.1.S1_at		0.33	unknown
Os02g0564400		0.32	ATP-dependent Clp protease ATP-binding subunit ClpX, putative, expressed
Os02g0606200		0.32	B-box zinc finger family protein, expressed
Os03g0696300		0.32	CCAAT-binding transcription factor subunit B family protein, expressed
Os07g0558500		0.32	chloroplast inositol phosphatase, putative, expressed
Os07g0595700		0.32	Conserved hypothetical protein.
Os06g0607100		0.32	CRAL/TRIO, N-terminus family protein, expressed
Os08g0523600		0.32	CTV.22.
Os02g0766000		0.32	DCL protein, chloroplast precursor (Defective chloroplasts and leaves protein).
Os05g0147500		0.32	DegP2 protease, putative, expressed
Os11g0621500		0.32	early flowering 4, putative, expressed
Os04g0445200		0.32	enzyme of the cupin superfamily, putative, expressed
Os11g0526200		0.32	expressed protein
Os02g0121500		0.32	expressed protein
Os02g0186400		0.32	expressed protein
Os04g0613300		0.32	expressed protein
Os12g0145400		0.32	expressed protein
Os08g0119800		0.32	expressed protein
Os08g0356500		0.32	expressed protein
Os01g0846000		0.32	expressed protein
Os01g0343300		0.32	GATA zinc finger family protein, expressed
Os04g0659100		0.32	Glutamine synthetase, chloroplast precursor, putative, expressed
Os04g0196600		0.32	HGA1, putative, expressed
Os06g0728000		0.32	HMGd1 protein (Nucleasome/chromatin assembly factor D protein NFD101).
Os03g0169800		0.32	HNH endonuclease domain-containing protein, putative, expressed
Os.11530.1.S1_at		0.32	hypothetical protein
Os06g0143100		0.32	hypothetical protein
LOC_Os09g145		0.32	integral membrane family protein, putative, expressed
Os02g0708400		0.32	Kinesin light chain, putative, expressed
Os06g0699500		0.32	Macrophage migration inhibitory factor family protein, expressed
Os01g0279100		0.32	Magnesium-protoporphyrin IX monomethyl ester cyclase, chloroplast precursor, putative, expressed
Os08g0562100		0.32	Malate dehydrogenase 1, chloroplast precursor, putative, expressed
Os02g0761700		0.32	methionine aminopeptidase, putative, expressed
Os02g0197200		0.32	Mlo family protein, expressed
Os01g0850700		0.32	Multicopper oxidase family protein, expressed
Os06g0255000		0.32	oxidoreductase, 2OG-Fe oxygenase family protein, expressed
Os01g0660900		0.32	phosphoglycerate/bisphosphoglycerate mutase family protein, putative, expressed
Os10g0111300		0.32	POT family protein, expressed
Os10g0370000		0.32	Protein phosphatase 2C containing protein, expressed
Os02g0743700		0.32	RING-H2 finger protein ATL1Q, putative, expressed
Os12g0117400		0.32	RPT2, putative, expressed
Os02g0115600		0.32	S1 RNA binding domain containing protein, expressed
Os10g0437000		0.32	secondary cell wall-related glycosyltransferase family 14, putative, expressed
Os05g0586600		0.32	Sigma-70, region 4 family protein, expressed
Os11g0638000		0.32	small GTP-binding protein domain containing protein, expressed
Os01g0218700		0.32	Sugar transporter superfamily protein.
Os05g0401300		0.32	Tat pathway signal sequence family protein, expressed
Os03g0337500		0.32	Uroporphyrinogen decarboxylase, chloroplast precursor
Os03g0337600		0.32	Uroporphyrinogen decarboxylase, chloroplast precursor
Os09g0460400		0.31	2-Hydroxyisoflavanone dehydratase, putative, expressed
Os03g0769100		0.31	30S ribosomal protein S9, chloroplast precursor, putative, expressed
Os03g0851700		0.31	Ankyrin repeat domain protein 2, putative, expressed
Os03g0667100		0.31	BTB/POZ domain containing protein, expressed
Os08g0435900		0.31	Chlorophyll a-b binding protein 4, chloroplast precursor, putative, expressed
Os03g0108600		0.31	DEAD/DEAH box helicase, putative, expressed
Os04g0117600		0.31	dihydrouridine synthase family protein, putative, expressed
Os02g0101400		0.31	D-isomer specific 2-hydroxyacid dehydrogenase, NAD binding domain containing protein, expressed
Os05g0186000		0.31	expressed protein
LOC_Os07g049		0.31	expressed protein
Os05g0482600		0.31	expressed protein
Os07g0607200		0.31	expressed protein
Os04g0509800		0.31	expressed protein
Os11g0425300		0.31	expressed protein
Os04g0586000		0.31	expressed protein
Os04g0278900		0.31	expressed protein
Os08g0104600		0.31	Ferredoxin-1, chloroplast precursor, putative, expressed
Os06g0103600		0.31	glycyl-tRNA synthetase beta subunit family protein, expressed
Os04g0555000		0.31	GRAS family transcription factor containing protein, expressed
Os01g0859200		0.31	hydrolase, alpha/beta fold family protein, expressed
Os03g0722200		0.31	Hypothetical protein.
Os05g0298900		0.31	Hypothetical protein.
Os05g0121200		0.31	Integral membrane protein TerC family protein, expressed
Os02g0653900		0.31	Lipase family protein, expressed
Os02g0744100		0.31	methyltransferase, UbiE/COQ5 family protein, expressed
OSAFFX.12774.1.S1_S_AT		0.31	mitochondrial carrier, putative, expressed
Os03g0237100		0.31	NADH-dependent oxidoreductase 1, putative, expressed
Os11g0116200		0.31	Nonspecific lipid-transfer protein 3 precursor, putative, expressed
Os01g0892600		0.31	Pectinacetylesterase, putative, expressed
Os10g0370700		0.31	POT family protein, expressed
Os10g0579800		0.31	POT family protein, expressed
Os11g0470500		0.31	Protein of unknown function DUF26 domain containing protein.
Os01g0618200		0.31	protein phosphatase 2C, putative, expressed
Os02g0565400		0.31	Rf1 protein, mitochondrial precursor, putative, expressed
Os02g0730800		0.31	RNA recognition motif family protein, expressed
Os05g0533500		0.31	serine O-acetyltransferase family protein, expressed
Os10g0461100		0.31	Transposase.
Os03g0238300		0.31	Type I inositol-1,4,5-trisphosphate 5-phosphatase CVP2, putative, expressed
Os03g0426800		0.31	ubiquitin-fusion protein, putative, expressed
Os05g0195200		0.31	Zinc finger C-x8-C-x5-C-x3-H type family protein, expressed
Os08g0126700		0.31	Zinc finger C-x8-C-x5-C-x3-H type family protein, expressed
Os01g0904200		0.3	ABC1 family protein, expressed
Os08g0260000		0.3	acetyltransferase, GNAT family protein, expressed
Os03g0656900		0.3	antitermination NusB domain-containing protein, putative, expressed
Os04g0683900		0.3	AT hook motif family protein, expressed
Os05g0148700		0.3	ATA15 protein, putative, expressed
Os04g0563000		0.3	axi 1, putative, expressed
Os03g0339900		0.3	CIPK-like protein 1, putative, expressed
Os04g0587500		0.3	Conserved hypothetical protein.
Os10g0512500		0.3	CRS1/YhbY domain containing protein, expressed
Os01g0971100		0.3	Drought induced 19 protein containing protein, expressed
Os11g0267300		0.3	Endonuclease III-like protein 1, putative, expressed
Os01g0971000		0.3	expressed protein
Os10g0330000		0.3	expressed protein
Os08g0463900		0.3	expressed protein
Os03g0100200		0.3	expressed protein
Os03g0249100		0.3	expressed protein
Os01g0141600		0.3	expressed protein
Os06g0206900		0.3	expressed protein
Os11g0526200		0.3	expressed protein
Os02g0328300		0.3	Fruit protein PKIWI502, putative, expressed
Os06g0103600		0.3	glycyl-tRNA synthetase beta subunit family protein, expressed
Os03g0819400		0.3	heavy metal-associated domain containing protein, expressed
Os02g0469900		0.3	HMG box family protein, expressed
Os02g0232000		0.3	HSF-type DNA-binding domain containing protein, expressed
Os04g0403900		0.3	hypothetical protein
Os06g0217600		0.3	kinesin motor protein, putative, expressed
Os12g0210400		0.3	Leucine Rich Repeat family protein, expressed
Os03g0179900		0.3	lipoxygenase 6, putative, expressed
Os01g0279700		0.3	Major Facilitator Superfamily protein, expressed
Os04g0610500		0.3	Methionine aminopeptidase, putative, expressed
Os06g0646000		0.3	methyltransferase, putative, expressed
Os07g0148900		0.3	Photosystem I reaction center subunit psaK, chloroplast precursor
Os02g0591900		0.3	Protein kinase domain containing protein, expressed
Os03g0401100		0.3	Protein kinase domain containing protein, expressed
Os10g0370000		0.3	Protein phosphatase 2C containing protein, expressed
Os03g0439800		0.3	retrotransposon protein, putative, Ty3-gypsy subclass, expressed
Os11g0262600		0.3	retrotransposon protein, putative, unclassified
Os01g0551100		0.3	Ribonuclease III domain containing protein.
Os03g0452300		0.3	ribosomal protein S5 containing protein, expressed
Os12g0291400		0.3	Ribulose-1,5-bisphosphate carboxylase/oxygenase small subunit (Fragment).
Os11g0237700		0.3	RNase3 domain containing protein, expressed
[truncated: 1,232 more rows]
