# Supplementary material for: Comparative Transcriptome Profiling of Chilling Stress Responsiveness in Two Contrasting Rice Genotypes
Source: PLoS One. 2012 Aug 17;7(8):e43274. doi: 10.1371/journal.pone.0043274 (PMC3422246; doi:10.1371/journal.pone.0043274)
Supplement: Table S12 — Differentially-regulated TF genes in LTH and IR29 under chilling stress. (XLS) [file pone.0043274.s014.xls]

## Sheet: Table S12
Table S12. Differentially regulated TF genes in LTH and IR29 under chilling stress
Gene Name	TF	LTH2	LTH8	LTH24	LTH48	IR2	IR8	IR24	IR48	Function Annotation
Os04g0465500	GNAT	0.258398	0.253807	0.258398	0.190114	0.136799	0.125	0.113379		acetyltransferase, GNAT family protein, expressed
Os10g0415900	GNAT		0.364964	0.208333	0.130719			0.377358	0.2849	acetyltransferase, GNAT family protein, expressed
Os08g0102000	GNAT				0.2849				0.362319	acetyltransferase, GNAT family protein, expressed
Os03g0794200	GNAT	3.67	3.61	5.31	7.42					acetyltransferase, GNAT family protein, expressed
Os09g0488000	GNAT	0.416667								acetyltransferase, GNAT family protein, expressed
Os11g0525800	GNAT				0.246914					acetyltransferase, GNAT family protein, expressed
Os08g0143400	SWI/SNF-SWI3						2.56			amine oxidase, flavin-containing family protein, expressed
Os07g0410300	AP2-EREBP						37.42			AP2 domain containing protein
Os06g0127100	AP2-EREBP	78.9			31.24	90.53	58.17	63.97		AP2 domain containing protein, expressed
Os08g0474000	AP2-EREBP	88.12	73.97	49.98	27.49	43.68	22.33	28.58	23.01	AP2 domain containing protein, expressed
Os02g0677300	AP2-EREBP	20.18	27.07	30.47	31.18	41.32	27.93	54.14	53.19	AP2 domain containing protein, expressed
Os02g0654700	AP2-EREBP	5.61	6.66	8.27	5.89	14.86	14.24	12.48	12.34	AP2 domain containing protein, expressed
Os09g0522000	AP2-EREBP		29.16	37.61	23.54	13.48	19.01	20.12	18.3	AP2 domain containing protein, expressed
Os03g0191900	AP2-EREBP	13.85	26.31	31.02	31.62	11.89	5.46	4.68		AP2 domain containing protein, expressed
Os05g0497200	AP2-EREBP	6.04	10.01	5.25	5.38	7.65	6.45	7.84	6.38	AP2 domain containing protein, expressed
Os01g0313300	AP2-EREBP		6.86	9.52	13.67	7.32	17.85	31.68	39.05	AP2 domain containing protein, expressed
Os01g0797600	AP2-EREBP	5.52	6.59	5.59	5.26	6.13	5	5.18	4.79	AP2 domain containing protein, expressed
Os05g0497300	AP2-EREBP	5	5.89	5.38	4.73	4.67	4.35	3.89	3.5	AP2 domain containing protein, expressed
Os03g0183200	AP2-EREBP	3.8	3.86	2.92	2.63	2.79	3.65	2.53		AP2 domain containing protein, expressed
Os05g0316800	AP2-EREBP		3.32	2.84	3.39	2.45	2.36	2.95		AP2 domain containing protein, expressed
Os01g0131600	AP2-EREBP		3.27	4.12	5.41	2.28	3.38	4.65	5.46	AP2 domain containing protein, expressed
Os09g0286600	AP2-EREBP		4.25				3.09			AP2 domain containing protein, expressed
Os04g0610400	AP2-EREBP	3.74	4.18	4.05	3.97		2.77			AP2 domain containing protein, expressed
Os06g0222400	AP2-EREBP		3.31				2.74			AP2 domain containing protein, expressed
Os04g0648900	AP2-EREBP	2.89					2.37	2.5		AP2 domain containing protein, expressed
Os01g0752500	AP2-EREBP				2.59		0.136986	0.271003		AP2 domain containing protein, expressed
Os05g0346200	AP2-EREBP		3.14	6.18	9.61			4.55	6.1	AP2 domain containing protein, expressed
Os07g0227600	AP2-EREBP	2.55	3.63	4.13	4.73			3.81	4.93	AP2 domain containing protein, expressed
Os01g0224100	AP2-EREBP		10.2	14.33	23.91				11.37	AP2 domain containing protein, expressed
Os09g0309700	AP2-EREBP	2.89	4.93	10.22	20.04				4.47	AP2 domain containing protein, expressed
Os04g0649100	AP2-EREBP				3.13				3.31	AP2 domain containing protein, expressed
Os03g0815800	AP2-EREBP			2.49	2.72					AP2 domain containing protein, expressed
Os09g0369000	AP2-EREBP		2.69	2.69	3.03					AP2 domain containing protein, expressed
Os02g0158000	AP2-EREBP		4.52	4.33						AP2 domain containing protein, expressed
Os06g0691100	AP2-EREBP			3.16	3.85					AP2 domain containing protein, expressed
Os02g0764700	AP2-EREBP						21.02			AP2 domain containing protein, expressed
Os09g0457900	AP2-EREBP					25.7	16.3	29.22	20.23	AP2 domain containing protein, expressed
Os07g0617000	AP2-EREBP					2.93	6.85	3.32	3.74	AP2 domain containing protein, expressed
Os07g0674800	AP2-EREBP						40.74			AP2 domain containing protein, expressed
Os03g0183000	AP2-EREBP						3.88			AP2 domain containing protein, expressed
Os04g0546800	AP2-EREBP						3.15	2.84	2.95	AP2 domain containing protein, expressed
Os05g0389000	AP2-EREBP						3.85			AP2 domain transcription factor, putative, expressed
Os06g0604000	AP2-EREBP						5.51			AP2 domain-containing transcription factor family protein
Os03g0124000	HB				3.53					Associated with HOX family protein, expressed
Os01g0741900	AUX/IAA	5.27	5.19	5.17	6.07	5.18	3.23	4.64	5.56	AUX/IAA family protein, expressed
Os07g0182400	AUX/IAA		3.51				2.89			AUX/IAA family protein, expressed
Os02g0805100	AUX/IAA						9.09			AUX/IAA family protein, expressed
Os03g0797800	AUX/IAA						8.6			AUX/IAA family protein, expressed
Os03g0633800	AUX/IAA						6.24	6.69	4	AUX/IAA family protein, expressed
Os01g0190300	AUX/IAA						2.82			AUX/IAA family protein, expressed
Os08g0109400	AUX/IAA			0.298507	0.136986		0.327869	0.37037	0.226757	AUX/IAA family protein, expressed
Os04g0519700	ARF		6.03	9.4	17.06			3.63	7.39	Auxin response factor 16, putative, expressed
Os06g0685700	ARF			3.3	4.28					Auxin response factor 16, putative, expressed
Os10g0479900	ARF					0.324675				Auxin response factor 16, putative, expressed
Os01g0927600	ARF	2.67	3.12	4.03	5.19			2.79	3.4	Auxin response factor 2, putative, expressed
Os04g0671900	ARF						3.73		3.75	Auxin response factor 8, putative, expressed
Os06g0196700	ARF				2.45					Auxin response factor family protein, expressed
Os06g0597000	AUX/IAA	2.84	3.67	4.07	6.49		4.33	5.85	6.82	Auxin-induced protein 22B, putative, expressed
Os12g0601400	AUX/IAA				3		3.99			Auxin-induced protein 22D, putative, expressed
Os05g0559400	AUX/IAA			2.54	3.06					Auxin-responsive protein IAA8, putative, expressed
Os02g0141100	ARF						4.24			B3 DNA binding domain containing protein, expressed
Os11g0197600	ABI3VP1	0.350877			0.238663	0.374532		0.4	0.347222	B3 DNA binding domain containing protein, expressed
Os08g0101000	ABI3VP1				2.36					B3 DNA binding domain containing protein, expressed
Os07g0563300	ABI3VP1				2.19					B3 DNA binding domain containing protein, expressed
Os03g0164300	ABI3VP1						19.07			B3 DNA binding domain containing protein, expressed
	Orphans		5.66	8.04	11.82					B-box zinc finger family protein
Os02g0646200	Orphans	4.05	5.84	4.77	5.83		5.42			B-box zinc finger family protein, expressed
Os02g0176000	Orphans	2.67								B-box zinc finger family protein, expressed
Os08g0178800	Orphans			2.99	3.46					B-box zinc finger family protein, expressed
Os06g0152200	Orphans				2.34					B-box zinc finger family protein, expressed
Os04g0540200	Orphans							4.77	5.02	B-box zinc finger family protein, expressed
Os05g0204600	Orphans								0.295858	B-box zinc finger family protein, expressed
Os07g0580500	BES1				3.45		3.81	5.66	5.45	BES1/BZR1 homolog protein 1, putative, expressed
Os06g0552300	BES1	2.44	3.64	5.6	10.1	4.91	3.12	5.66	7.64	BES1/BZR1 homolog protein 4, putative, expressed
Os02g0747900	bHLH						6.01			bHLH protein, putative, expressed
Os02g0603600	bHLH	6.09	4.85	4.21		3.33	3.5	2.59	2.72	bHLH transcription factor GBOF-1, putative, expressed
Os08g0536800	bHLH						29.89			bHLH transcription factor GBOF-1, putative, expressed
Os05g0455400	bHLH	4.1	4.37	5.14	5.7					bHLH transcription factor, putative, expressed
Os08g0510700	MYB-related	3.39	4.29	5.24	7.02	3.02		3.49	4.51	Bromodomain containing protein, expressed
Os06g0175400	BSD						2.52	2.52		BSD domain containing protein, expressed
Os03g0667100	TRAF		7.48	15.57	27.24	20.44	6.99	13.45	19.51	BTB/POZ domain containing protein, expressed
Os06g0662200	bZIP	8.39	8.18	7.95	10.49	5.46	5.75	7.42	9.97	bZIP transcription factor family protein, expressed
Os01g0174000	bZIP	6.8	4.56	5.88	5.08					bZIP transcription factor family protein, expressed
Os07g0644100	bZIP	3.61								bZIP transcription factor family protein, expressed
Os05g0411300	bZIP	3.19	2.59	2.95	3.41					bZIP transcription factor family protein, expressed
Os05g0129300	bZIP		2.44	2.6	2.73					bZIP transcription factor family protein, expressed
Os01g0542700	bZIP			3.17	4.57					bZIP transcription factor family protein, expressed
Os06g0601500	bZIP				5.56					bZIP transcription factor family protein, expressed
Os03g0796900	bZIP					4.43	5.2	4.36	4.93	bZIP transcription factor family protein, expressed
Os06g0622700	bZIP					3.88				bZIP transcription factor family protein, expressed
Os02g0766700	bZIP					3.33				bZIP transcription factor family protein, expressed
Os02g0247100	bZIP						5.66			bZIP transcription factor family protein, expressed
Os09g0456200	bZIP						0.389105		0.401606	bZIP transcription factor family protein, expressed
Os02g0833600	bZIP							0.3861		bZIP transcription factor family protein, expressed
Os12g0162500	bZIP	2.19			2.23					bZIP transcriptional activator RSG, putative, expressed
Os08g0196700	CCAAT		0.0535045				0.0893655			CCAAT-binding transcription factor subunit B family protein
Os12g0618600	CCAAT				3.51					CCAAT-binding transcription factor subunit B family protein
Os03g0647600	CCAAT					0.319489				CCAAT-binding transcription factor subunit B family protein
Os01g0834400	CCAAT				0.304878	0.3663		0.350877	0.322581	CCAAT-binding transcription factor subunit HAP3A
Os08g0496500	CCAAT							0.369004	0.37594	CCAAT-box binding factor HAP5 homolog, putative, expressed
Os11g0101200	Orphans	3.4	3.33	3.52	3.71	4.33		3.66	3.71	CCT motif family protein
Os11g0157600	Orphans	3.89	4.09	4.83	5.15	3.6	2.73	3.54	3.44	CCT motif family protein, expressed
Os10g0560400	Orphans				2.62					CCT motif family protein, expressed
Os05g0595300	Orphans					0.403226	0.291545			CCT motif family protein, expressed
Os02g0148000	Orphans					0.208333				CCT motif family protein, expressed
Os06g0699600	Orphans					0.131234	0.181818	0.16	0.151976	CCT motif family protein, expressed
Os09g0509700	C2C2-CO-like			4.97	6.38		9.06	6.63	9.29	CCT motif family protein, expressed
Os02g0724000	C2C2-CO-like				2.64			3.2	3.85	CCT motif family protein, expressed
Os02g0731700	C2C2-CO-like	0.242131	0.218818	0.141443	0.277008					CCT motif family protein, expressed
Os08g0249000	C2C2-CO-like						0.302115			CCT motif family protein, expressed
Os02g0731700	C2C2-CO-like							14.63	17.3	CCT motif family protein, expressed
Os03g0784800	Rcd1-like				0.383142				0.41841	Cell differentiation protein rcd1, putative, expressed
Os07g0545800	GRAS	11.62	11.51	11.12	11.62	9.05	4.06	6.85	5.45	Chitin-inducible gibberellin-responsive protein 1, putative, expressed
Os07g0583600	GRAS	3.1	2.8			2.55				Chitin-inducible gibberellin-responsive protein 2, putative, expressed
Os01g0367900	SNF2	0.374532								Chromatin remodelling complex ATPase chain, putative, expressed
Os03g0640800	HB		2.79	5.11	7.53					class III HD-Zip protein 4, putative, expressed
Os01g0298400	MYB						20.52			Cpm7, putative, expressed
Os04g0572400	AP2-EREBP						8.81	16.46	7.32	CRT/DRE binding factor 1, putative, expressed
Os02g0556900	DDT			3.65	3.45					DDT domain containing protein, expressed
Os04g0117600	C3H		0.25641	0.225734	0.144509	0.297619	0.294985	0.240964	0.179533	dihydrouridine synthase family protein, putative, expressed
Os06g0145800	PBF-2-like	0.0922509	0.161031			0.0958773	0.331126	0.0962464		DNA-binding protein p24, putative, expressed
Os02g0799000	Orphans		4.52	8.09	9.33			4.31	5.29	DNA-binding protein phosphatase 2C, putative, expressed
LOC_Os01g047	AP2-EREBP	2.53	3.92	3.05	5.53					DNA-binding protein RAV1, putative, expressed
Os01g0693400	AP2-EREBP						3.38	3.16	3.23	DNA-binding protein RAV1, putative, expressed
Os04g0408900	S1Fa-like						0.41841	0.280112	0.255754	DNA-binding protein S1FA1, putative, expressed
Os04g0408700	S1Fa-like			0.206612	0.144928					DNA-binding protein S1FA2, putative, expressed
Os01g0826400	WRKY	26.2	39.94	46.8	38.46	20.21	11.38	15.07	10.97	DNA-binding protein, putative, expressed
Os03g0170600	HB						4.03			DNA-binding protein, putative, expressed
Os07g0636100	GeBP			0.278552	0.273973		0.297619	0.162338		DNA-binding storekeeper protein, putative, expressed
Os08g0490100	C2C2-Dof	6.86	6.55	5.75	5.92	5.15	3.22	3.52	3.01	Dof domain, zinc finger family protein, expressed
Os01g0264000	C2C2-Dof	5.92	10.81	13.69	16.8	5.11	4.69	8.04	9.96	Dof domain, zinc finger family protein, expressed
Os10g0406300	C2C2-Dof		5.73	9.22	11.29					Dof domain, zinc finger family protein, expressed
Os07g0685000	C2C2-Dof			2.81	3.72					Dof domain, zinc finger family protein, expressed
Os04g0678400	C2C2-Dof						4.11			Dof domain, zinc finger family protein, expressed
Os08g0408500	AP2-EREBP		3.04	2.42						DRE binding factor 1, putative, expressed
Os09g0522200	AP2-EREBP			6.12	5.04	22.29	26.89	28.85	29.05	DREB1A protein, putative, expressed
Os02g0537500	E2F-DP				4.34					E2F protein, putative, expressed
Os07g0186400	PHD			0.289855	0.269542			0.348432	0.290698	ES43, putative, expressed
Os03g0799600	PHD				0.326797					ES43, putative, expressed
Os02g0782700	AP2-EREBP				2.44					ethylene response element binding protein, putative, expressed
Os07g0685700	EIL	5.29	5.49	4.99	5.05	6.17	4.93	6.49	6.79	ETHYLENE-INSENSITIVE3-like 1 protein, putative, expressed
Os03g0324300	EIL					2.24				ETHYLENE-INSENSITIVE3-like 1 protein, putative, expressed
Os09g0490200	EIL				2.87					ETHYLENE-INSENSITIVE3-like 3 protein, putative, expressed
Os05g0560600	Trihelix	4.75	4.23	3.58	3.55	4.32	3.14	3.1		expressed protein
Os09g0558200	Trihelix	2.76	3.23	3.36	3.63	2.73		2.96	2.96	expressed protein
Os10g0516500	Trihelix	2.86	3.13	2.74	2.65				3.22	expressed protein
Os02g0104500	Trihelix						3.98			expressed protein
Os10g0574700	PLATZ	3.2	3.15	3.66	3.96	3.21	2.67	3.29	3.3	expressed protein
Os04g0591100	PLATZ						3.32	2.61	2.7	expressed protein
Os01g0619900	MYB-related	0.238663	0.211416		0.17094					expressed protein
Os11g0684000	MYB	6.9	4.81							expressed protein
Os02g0776900	GRF						11.14			expressed protein
Os03g0729500	GRF						5.1			expressed protein
Os02g0325600	G2-like		18.85	25.96	30.16	6.42	13.5	23.9	36.54	expressed protein
Os12g0157000	ABI3VP1						14.17			expressed protein
Os01g0753000	VOZ			2.29	2.44					expressed protein
Os04g0541100	Trihelix						4.59	3.97	5.5	expressed protein
Os11g0127800	FHA	0.274725	0.168919	0.142248	0.146413		0.332226	0.33557	0.20284	FHA domain containing protein, expressed
Os12g0124000	FHA	0.306748	0.191205	0.129702	0.0775194		0.314465	0.306748	0.178571	FHA domain containing protein, expressed
Os10g0114500	BBR/BPC							0.392157	0.371747	GAGA binding protein-like family protein, expressed
Os06g0507400	TRAF				2.55					GAMYB-binding protein, putative, expressed
Os02g0806400	C2C2-GATA	4.16	3.86	3.31	3.28	3.65		2.8		GATA zinc finger family protein, expressed
Os02g0220400	C2C2-GATA		0.243902	0.287356	0.125786	0.113507	0.13587	0.091659	0.081103	GATA zinc finger family protein, expressed
Os06g0571800	C2C2-GATA	3.49	4.17	4.9	3.9					GATA zinc finger family protein, expressed
Os02g0645600	C2C2-GATA	2.44								GATA zinc finger family protein, expressed
Os04g0544500	C2C2-GATA				4.36					GATA zinc finger family protein, expressed
Os01g0745700	C2C2-GATA						6.38			GATA zinc finger family protein, expressed
Os05g0569300	bZIP	3.27		2.63	2.73		2.84			G-box binding factor 1, putative, expressed
Os03g0151600	GNAT	0.26178								GCN5-related N-acetyltransferase, putative, expressed
Os03g0177000	GNAT					2.82		2.65		GCN5-related N-acetyltransferase, putative, expressed
Os02g0694100	GNAT								0.260417	GCN5-related N-acetyltransferase, putative, expressed
Os03g0707600	GRAS				2.32					gibberellin response modulator, putative, expressed
Os04g0377800	MYB-related				2.83					gonidia forming protein GlsA, putative, expressed
Os02g0793000	C3H				0.16835					G-patch domain containing protein, expressed
Os03g0327100	NAC	4.83	8.03	9.09	12.55	5.9	5.13	6.12	6.84	GRAB2 protein, putative, expressed
Os12g0573200	GRAS				2.79	2.83		2.25	2.42	GRAS family transcription factor containing protein, expressed
Os04g0555000	GRAS				2.55		2.98	3.07	3.08	GRAS family transcription factor containing protein, expressed
Os11g0705200	GRAS	4.36	3.01		3.01					GRAS family transcription factor containing protein, expressed
Os10g0551200	GRAS				3.53					GRAS family transcription factor containing protein, expressed
Os02g0681900	GRAS	7.32	6.9	9.55	14.12					GRAS family transcription factor containing protein, expressed
Os04g0580300	GRAS	4.72	5.33	4.32	5.13					GRAS family transcription factor containing protein, expressed
Os04g0590400	GRAS		2.74	3.17	4.1					GRAS family transcription factor containing protein, expressed
Os01g0881500	GRAS					2.29				GRAS family transcription factor containing protein, expressed
Os03g0723000	GRAS							4.29		GRAS family transcription factor containing protein, expressed
Os04g0600900	GRF				6.32		10.53	11.93	15.99	growth-regulating factor, putative, expressed
Os10g0561800	HB		2.66	3.37	3.73				2.24	HD-ZIP protein N terminus containing protein, expressed
Os03g0161900	HSF				0.194175		0.207039	0.302115	0.248139	Heat shock factor protein 1, putative, expressed
Os02g0527300	HSF	4.92	7.07	9.9	11.37	9.43	5.65	14.44	17.49	heat stress transcription factor A3, putative, expressed
Os03g0741100	bHLH	34.19	45.41	39.59	21.08	29.13	17.97	21.11	14.29	Helix-loop-helix DNA-binding domain containing protein, expressed
Os09g0455300	bHLH	6.51	4.37			18.12	8.06	9.02	4.49	Helix-loop-helix DNA-binding domain containing protein, expressed
Os04g0301500	bHLH	21.28	19.38	15.63		16.31	9.1	9.79	8.8	Helix-loop-helix DNA-binding domain containing protein, expressed
Os01g0705700	bHLH	12.71	17.9	16.72	13.09	12.25	6.83	9.6	6.42	Helix-loop-helix DNA-binding domain containing protein, expressed
Os01g0575200	bHLH	16.17	10.46	8.93	9.1	11.88	9.26	5.68	4.79	Helix-loop-helix DNA-binding domain containing protein, expressed
Os08g0490000	bHLH	6.86	6.17	8.28	8.36	10.56	4.67	5.96	7.31	Helix-loop-helix DNA-binding domain containing protein, expressed
Os01g0900800	bHLH	4.06	3.84	4.19	4.37	2.79				Helix-loop-helix DNA-binding domain containing protein, expressed
Os03g0379300	bHLH	0.161551	0.11274	0.100604	0.0835422	0.141243	0.122699	0.164745	0.158228	Helix-loop-helix DNA-binding domain containing protein, expressed
Os03g0811400	bHLH	4.77	5.85	10.08	10.89		3.88			Helix-loop-helix DNA-binding domain containing protein, expressed
Os01g0235700	bHLH			2.68	3.65			2.8	3.86	Helix-loop-helix DNA-binding domain containing protein, expressed
Os01g0286100	bHLH	3.35		3.26	3.62				2.74	Helix-loop-helix DNA-binding domain containing protein, expressed
Os03g0782500	bHLH			0.331126	0.320513					Helix-loop-helix DNA-binding domain containing protein, expressed
Os09g0475400	bHLH			3.58	3.19					Helix-loop-helix DNA-binding domain containing protein, expressed
Os01g0108600	bHLH					0.395257	0.403226			Helix-loop-helix DNA-binding domain containing protein, expressed
Os02g0705500	bHLH						6.97			Helix-loop-helix DNA-binding domain containing protein, expressed
Os03g0725800	bHLH							4.59	3.96	Helix-loop-helix DNA-binding domain containing protein, expressed
Os06g0592500	MBF1		0.222222		4.24		0.0660066			Helix-turn-helix family protein, expressed
Os05g0597100	C2H2	0.238095	0.304878	0.205339	0.156986	0.258398		0.25974	0.167224	Histone deacetylase 2b, putative, expressed
Os12g0530000	CCAAT	0.253165			0.361011					Histone H2A, putative, expressed
Os09g0447000	HB	5.93	9.84	7.29	5.14	5.6				Homeobox associated leucine zipper family protein, expressed
Os09g0470500	HB						0.330033	0.320513	0.253807	Homeobox associated leucine zipper family protein, expressed
Os03g0188900	HB	3.35				2.56				Homeobox domain containing protein, expressed
Os02g0649300	HB		8.69		9.67					Homeobox domain containing protein, expressed
Os04g0541700	HB	3.5	3.15		3.18					Homeobox domain containing protein, expressed
Os03g0198600	HB						29.97			Homeobox domain containing protein, expressed
LOC_Os09g211	HB								0.303951	Homeobox domain containing protein, expressed
Os03g0727000	HB						9.24			Homeobox protein OSH1, putative, expressed
Os01g0848400	HB				5.86		5.27	7.07	8.01	homeodomain protein JUBEL2, putative, expressed
Os05g0455200	HB		3.5		4.12		5.09	3.84	3.47	homeodomain protein JUBEL2, putative, expressed
Os03g0224700	HSF	7.77	11.8	15.87	20.91	8.86	4.47	9.4	13.27	HSF-type DNA-binding domain containing protein, expressed
Os05g0530400	HSF	4	5.8	6.09	8.44	2.69				HSF-type DNA-binding domain containing protein, expressed
Os04g0568700	HSF	6.17					0.273973			HSF-type DNA-binding domain containing protein, expressed
Os02g0232000	HSF	3.31	5.02	6.94	9.59					HSF-type DNA-binding domain containing protein, expressed
Os09g0526600	HSF		0.113122	0.124378	0.0867303		0.0769231	0.0777001	0.084317	HSF-type DNA-binding domain containing protein, expressed
Os03g0346700	Jumonji	2.39	2.37	2.67	2.82				2.56	jmjC domain containing protein, expressed
Os01g0907400	C2H2				2.99					jmjC domain containing protein, expressed
Os07g0589000	LOB	2.53	3.67	4.03	4.56		4.22			LOB domain protein 37, putative, expressed
Os03g0445700	LOB						32.45			LOB domain protein 37, putative, expressed
Os06g0667200	MADS			0.297619	0.201613					MADS-box protein ZMM17
Os10g0562100	MYB-related						0.416667		0.346021	MCB1 protein, putative, expressed
Os01g0603300	MYB-related		3.91	3.63	3.75		2.97	4.2	4.85	MCB2 protein, putative, expressed
Os05g0404000	mTERF		0.309598	0.265252	0.23753	0.302115	0.249377	0.19305	0.118765	mitochondrial transcription termination factor family protein
Os08g0515800	mTERF					0.271003				mitochondrial transcription termination factor
Os02g0749800	mTERF	0.3861			0.37037	0.181159	0.215517	0.22779	0.232558	mTERF family protein, expressed
Os06g0225200	mTERF			0.26738	0.171821					mTERF family protein, expressed
Os11g0700500	MYB-related		0.297619	0.341297	0.19685	0.19802		0.253807		myb family transcription factor, putative, expressed
Os02g0680700	MYB-related			3.87	3.74					myb family transcription factor, putative, expressed
Os06g0105800	MYB-related			3.1	3.8					myb family transcription factor, putative, expressed
Os06g0669700	MYB-related			2.55	3.49					myb family transcription factor, putative, expressed
Os12g0567300	MYB-related					0.15528	0.184502		0.142653	myb family transcription factor, putative, expressed
Os01g0635200	MYB-related						0.243902			myb family transcription factor, putative, expressed
Os07g0629000	MYB								5.73	Myb30, putative, expressed
Os05g0429900	MYB		7.22	8.9	7.59	6.73	6.28	9.01	8.8	MYB6, putative, expressed
Os01g0874300	MYB	13.56	16.57	16.3	18.98	5.06	5.86	6.74	5.72	Myb-like DNA-binding domain containing protein
Os02g0641300	MYB-related		3.79	9.46	8.96		6.52	6.99	10.5	Myb-like DNA-binding domain containing protein, expressed
Os02g0817800	MYB-related							0.343643	0.234192	Myb-like DNA-binding domain containing protein, expressed
Os03g0315400	MYB	12.72	18.16	21.16	15.57	28.36	31.46	47.49	42.99	Myb-like DNA-binding domain containing protein, expressed
Os01g0863300	MYB	14.89	14.9	11.92	9.31	18.61	12.27	14.9	13.03	Myb-like DNA-binding domain containing protein, expressed
Os03g0236200	MYB	14.17	15.36	14.74	15.29	9.66	9.63	7.91	5.93	Myb-like DNA-binding domain containing protein, expressed
Os06g0637500	MYB	4.66	6.24	5.92	5.22	4.48	5.06	4.89	5.08	Myb-like DNA-binding domain containing protein, expressed
Os09g0106700	MYB	2.74	2.77	3.46	3.76					Myb-like DNA-binding domain containing protein, expressed
Os01g0841500	MYB			3.09	4.08					Myb-like DNA-binding domain containing protein, expressed
Os12g0572000	MYB				0.258398					Myb-like DNA-binding domain containing protein, expressed
Os04g0583900	MYB-related	16.59	50.24	64.98	72.32	11.14	31.82	52.27	69.96	myb-like DNA-binding domain, SHAQKYF class family protein
Os02g0685200	MYB-related	17.2	19	22.99	25.1	5.19	3.16	4.39	4.66	myb-like DNA-binding domain, SHAQKYF class family protein
Os08g0151000	MYB-related		2.76	2.91	2.44	2.67	2.52	2.75	2.63	myb-like DNA-binding domain, SHAQKYF class family protein
Os05g0195700	MYB-related	0.248756	0.203252	0.174825	0.168919	0.203666	0.214133	0.158479	0.142857	myb-like DNA-binding domain, SHAQKYF class family protein
Os01g0192300	MYB-related			0.280899	0.2079	0.274725	0.282486	0.206186	0.17331	myb-like DNA-binding domain, SHAQKYF class family protein
Os08g0144000	MYB-related			3.76	4.22					myb-like DNA-binding domain, SHAQKYF class family protein
Os01g0187900	MYB-related				3.99					myb-like DNA-binding domain, SHAQKYF class family protein
Os06g0728700	MYB-related						0.229358	0.330033		myb-like DNA-binding domain, SHAQKYF class family protein
Os04g0665600	G2-like	2.61				4.03				myb-like DNA-binding domain, SHAQKYF class family protein
Os01g0971800	G2-like					0.140056				myb-like DNA-binding domain, SHAQKYF class family protein
LOC_Os01g13740	G2-like			4.8	5.98				3.36	myb-like DNA-binding domain, SHAQKYF class family protein
Os06g0670300	G2-like				3.39					myb-like DNA-binding domain, SHAQKYF class family protein
Os12g0586300	G2-like		0.33557	0.277008	0.288184					myb-like DNA-binding domain, SHAQKYF class family protein
Os08g0434700	G2-like					0.324675			0.316456	myb-like DNA-binding domain, SHAQKYF class family protein
Os03g0224200	ARR-B	3	3.01	2.52	2.78	3.68	2.74	3.15	3.09	myb-like DNA-binding domain, SHAQKYF class family protein
Os06g0703900	G2-like					0.138122	0.185874	0.235849	0.21097	myb-like DNA-binding domain, SHAQKYF class family protein
Os05g0449900	MYB	3.73	5.03	3.94	4.17					MYB-like transcription factor DIVARICATA
Os01g0702700	MYB	8.86	10.89	6.9	4.61		6.16			Myb-related protein Hv33, putative, expressed
Os04g0517100	MYB	15.43	20.5	29.25	23.6	14.63	20.52	23.78	23.59	Myb-related protein Myb4, putative, expressed
Os02g0624300	MYB	19.89	44.34	39.09	32.1		25.36			Myb-related protein Myb4, putative, expressed
Os10g0478300	MYB						17.17			Myb-related protein Myb4, putative, expressed
Os11g0126900	NAC			6.11	9.07	0.239808				NAC domain transcription factor, putative, expressed
Os03g0327800	NAC				3.74				0.225225	NAC domain transcription factor, putative, expressed
Os05g0421600	NAC	3.11								NAC23, putative, expressed
Os07g0683200	NAC	3.23	3.44							NAC-domain containing protein 18, putative, expressed
Os03g0815100	NAC	5.04	5.45	5.78	4.98	4.29	3.9	3.59	3.42	NAC-domain containing protein 19, putative, expressed
Os07g0225300	NAC	5.44	8.98	10.32	9.76	3.81	3.55	4.48	4.55	NAC-domain containing protein 2, putative, expressed
Os11g0184900	NAC		7.31	9.28	10.37					NAC-domain containing protein 2, putative, expressed
Os11g0127600	NAC	11.86	15.35	17.61	24.85			8.42	17.09	NAC-domain containing protein 21/22, putative, expressed
Os07g0684800	NAC			3.5	4.5				2.31	NAC-domain containing protein 21/22, putative, expressed
Os08g0200600	NAC			0.271739	0.165017					NAC-domain containing protein 21/22, putative, expressed
Os01g0862800	NAC	19.16	29.71	42.76	27.73	11.42	5.95	18.3	18.92	NAC-domain containing protein 90, putative, expressed
Os05g0442700	NAC						58.05			NAC-domain containing protein 90, putative, expressed
Os03g0699400	GNAT				0.358423			0.436681	0.369004	N-acetyltransferase 5, putative, expressed
Os03g0764000	GNAT		0.217865	0.184843	0.14245					N-acetyltransferase, putative, expressed
Os01g0816100	NAC	6.31	16.49	20.48	20.51	8.86	17.35	20.6	25.91	No apical meristem protein, expressed
Os09g0493700	NAC	3.53	2.64	3.41	4.18	4.11	2.47	2.61		No apical meristem protein, expressed
Os01g0261200	NAC	3.42	3.6	4.34	5.29	3.51		2.96	3.01	No apical meristem protein, expressed
Os08g0157900	NAC	2.69	3.25	3.59	4.02	2.55		2.63	2.65	No apical meristem protein, expressed
Os02g0579000	NAC					0.289855				No apical meristem protein, expressed
Os06g0131700	NAC		3.8	3.33				6.81	7.92	No apical meristem protein, expressed
Os12g0477400	NAC	3.76	2.73		2.77					No apical meristem protein, expressed
Os08g0562200	NAC			2.45	3.75					No apical meristem protein, expressed
Os08g0535800	NAC						0.346021	0.363636	0.249377	No apical meristem protein, expressed
Os01g0925400	NAC							0.42735	0.328947	No apical meristem protein, expressed
Os09g0509100	NAC								0.347222	No apical meristem protein, expressed
Os05g0194500	NAC	4.72	5.73	26.65	77.83					no apical meristem, putative, expressed
Os03g0624600	NAC						13.98	20.18	19.29	no apical meristem, putative, expressed
Os04g0635800	GNAT			8.86	14.95		7.26	14.38	25.17	N-terminal acetyltransferase complex ARD1 subunit homolog
Os02g0170500	CCAAT						2.53			Nuclear transcription factor Y subunit gamma
Os09g0526200	HB								3	OCL3 protein, putative, expressed
Os02g0132500	bZIP								0.404858	Ocs-element binding factor 1, putative, expressed
Os01g0965500	PHD				4.56					PHD finger family protein, putative, expressed
Os02g0564100	Alfin-like			0.390625	0.273973				0.465116	PHD finger protein, putative, expressed
Os11g0244800	Alfin-like				0.374532					PHD finger protein, putative, expressed
Os03g0302200	PHD	6.6	6.48	5.31	4.71		4.45	5.79	5.49	PHD-finger family protein, expressed
Os08g0105000	PHD				3.07				2.7	PHD-finger family protein, expressed
Os11g0234200	PHD				12.78			21.14	102.87	PHD-finger family protein, expressed
Os03g0748200	PHD			0.4	0.223714				0.390625	PHD-finger family protein, expressed
Os01g0218900	PHD				0.287356				0.353357	PHD-finger family protein, expressed
Os11g0160100	PHD				3.66					PHD-finger family protein, expressed
Os06g0283300	PHD	3.82			3.09					PHD-finger family protein, expressed
Os02g0720000	PHD				2.24					PHD-finger family protein, expressed
Os02g0147800	HB			2.63	3.94				3.46	PHD-finger family protein, expressed
Os03g0266100	LIM						3.23			Pollen-specific protein SF3, putative, expressed
Os08g0171100	AP2-EREBP			0.328947	0.172712			0.416667	0.288184	Protein BABY BOOM 2, putative, expressed
Os10g0541200	Orphans	4.03	5.54	6.72	8.14	2.53	2.74	4.95	6.58	Protein phosphatase 2C containing protein, expressed
Os01g0295700	DBP	7.77	11.29	12.76	16	7.02	4.3	5.83	5.67	Protein phosphatase 2C containing protein, expressed
Os05g0134200	DBP		2.92	4.46	5.99				3.54	Protein phosphatase 2C containing protein, expressed
Os05g0579600	MYB-related	0.145773	0.105374	0.101112	0.0894454		0.0445236		0.0142511	RADIALIS, putative, expressed
LOC_Os09g245	SET	0.323625	0.31348			0.263158			0.41841	Ribulose-1,5 bisphosphate carboxylase
Os02g0553600	Coactivator p15				0.3125					RNA polymerase II transcriptional coactivator KIWI
Os07g0281000	C3H					2.8	3.1	3.34	3.45	RNA recognition motif family protein, expressed
Os03g0329200	C3H						10.69			RNA recognition motif family protein, expressed
Os03g0826400	C3H						0.377358	0.285714	0.288184	RNA recognition motif family protein, expressed
Os01g0922600	SBP				2.61		3.33	3.58	4.15	SBP domain containing protein, expressed
Os05g0408200	SBP			2.9	4.19					SBP domain containing protein, expressed
Os01g0842200	GRAS			2.77	3.27					SCARECROW, putative, expressed
Os12g0236900	SET	0.3663	0.37037	0.344828	0.3663					SET domain containing protein, expressed
Os09g0307800	SET								0.442478	SET domain containing protein, expressed
Os09g0556700	PHD						4.42			SET domain containing protein, expressed
Os08g0180100	SET				2.93					SET domain-containing protein, putative, expressed
Os05g0586600	Sigma70-like	5.86	4.61	5.11	4.31					Sigma-70, region 4 family protein, expressed
Os06g0140700	HB						4.2			SlHDL2, putative, expressed
Os01g0779400	SNF2			2.52	2.9					SNF2 domain-containing protein, putative, expressed
Os04g0629300	SNF2				7.31					SNF2 domain-containing protein, putative, expressed
Os01g0636700	SNF2				2.76					SNF2 family N-terminal domain containing protein
Os07g0497100	PHD							3.64	3.85	SNF2 family N-terminal domain containing protein
LOC_Os09g314	C3H		0.246305	0.253807	0.258398		0.18018	0.259067	0.248756	splicing factor U2af 38 kDa subunit
Os02g0130000	SWI/SNF-BAF60b	0.22779		0.265252	0.238663	0.277008		0.255754	0.212766	SWIB/MDM2 domain containing protein
Os04g0382100	SWI/SNF-BAF60b						0.436681	0.330033	0.322581	SWIB/MDM2 domain containing protein
Os04g0482300	TRAF	6.6	7.03	6.12	7.82		4.88	4.12	5.21	TAZ zinc finger family protein, expressed
Os06g0226700	TCP	3.79				6.16	10.77	9.69	8.59	TCP family transcription factor containing protein
Os02g0747400	TCP						7.44			TCP family transcription factor containing protein
Os08g0544800	TCP	5.58	5.74	5.12	5.12	3.3	2.76	3.82	4.1	TCP family transcription factor containing protein
Os12g0605500	CPP						4.42			Tesmin/TSO1-like CXC domain containing protein
Os02g0203000	bZIP	7.03	5.94	8.15	7.05		0.377358			TGACG-motif binding factor, putative, expressed
Os04g0416100	E2F-DP	5.64	4.26	3.79	3.74	6.71				Transcription factor E2F/dimerisation partner family protein
Os01g0812000	MYB				2.74			3.39	3.57	Transcription factor GAMYB, putative, expressed
Os04g0602300	Trihelix	3.6	3.48	6.54	7.87					transcription factor GT-3b, putative, expressed
Os01g0808100	bZIP		2.67	2.4			3.02			Transcription factor HBP-1b, putative, expressed
Os07g0687700	bZIP			0.37594	0.320513					Transcription factor HBP-1b, putative, expressed
Os10g0577600	Jumonji	8.91	8.22	9.78	12.86	9.5		4.7	6.23	transcription factor jumonji, putative, expressed
Os03g0389900	Jumonji				2.28					transcription factor jumonji, putative, expressed
Os10g0575000	bHLH							2.43	2.57	transcription factor MYC7E, putative, expressed
Os11g0160500	bZIP	2.6	2.92	3.91	4.42					Transcription factor RF2a, putative, expressed
Os03g0336200	bZIP						7.5	4.2	6.82	Transcription factor RF2b, putative, expressed
Os08g0176900	bZIP				0.357143			0.3367	0.348432	Transcription factor TGA4, putative, expressed
Os09g0299200	G2-like		2.55	2.99	3.73					transfactor, putative, expressed
Os06g0609500	G2-like				0.142248					transfactor, putative, expressed
Os03g0325500	G2-like						0.297619	0.350877		transfactor, putative, expressed
Os12g0616400	TCP				4.3		4.51			transposon protein, putative, unclassified, expressed
Os07g0496600	FAR1			0.3861	0.291545				0.374532	transposon protein, putative, unclassified, expressed
Os02g0202800	FAR1			2.47	3.5					transposon protein, putative, unclassified, expressed
Os03g0255000	FAR1			2.22	2.57					transposon protein, putative, unclassified, expressed
Os07g0615900	FAR1			0.232558	0.190476					transposon protein, putative, unclassified, expressed
Os08g0246800	FAR1					0.31746				transposon protein, putative, unclassified, expressed
LOC_Os03g216	FAR1			4.08	8.65					transposon protein, putative, unclassified, expressed
Os01g0674500	TUB			2.64	2.66	2.58	2.4	3.3	3.85	Tub family protein, expressed
Os12g0163400	TUB				3.2				2.62	Tubby protein, putative, expressed
Os11g0163600	TUB			2.44	4.15					Tubby protein, putative, expressed
Os08g0103300	TUB				9.09					Tubby protein, putative, expressed
Os07g0667000	TUB							0.343643	0.393701	Tubby protein, putative, expressed
Os06g0183100	ARR-B			0.203252	0.166945			0.408163	0.3861	Two-component response regulator ARR12
Os04g0673300	Orphans	4.24	3.91			4.11				Two-component response regulator ARR3
Os01g0952500	Orphans		0.253807	0.30303	0.236407		0.225225	0.251256	0.188679	Two-component response regulator ARR8
Os11g0143300	Orphans								0.282486	Two-component response regulator ARR8
Os02g0618200	Pseudo ARR-B		3.62	4.8	5.15			3.26	3.94	Two-component response regulator-like PRR1
Os07g0695100	Pseudo ARR-B						0.387597			Two-component response regulator-like PRR37
Os09g0532400	Pseudo ARR-B		2.76	3.34	3.5					Two-component response regulator-like PRR95
Os01g0252200	C3H			10.26	19.86					U1 zinc finger family protein, expressed
Os01g0226700	OFP						43.72			uncharacterized plant-specific domain TIGR01568 family protein
Os01g0625900	OFP						11.59	4.74		uncharacterized plant-specific domain TIGR01568 family protein
Os01g0732300	OFP						8.12	10.38	11.95	uncharacterized plant-specific domain TIGR01568 family protein
Os04g0577700	OFP						5.87			uncharacterized plant-specific domain TIGR01568 family protein
Os05g0537100	WRKY	9	9.82	8.62	9.65	8.19	8.05	8.26	7.6	WRKY DNA binding domain containing protein, expressed
Os09g0417600	WRKY		15.69	28.21	33.6	7.57	4.84	9.06	9.08	WRKY DNA binding domain containing protein, expressed
Os01g0246700	WRKY	8.24	10.38	10.17	9.89	5.8	3.76	4.89	4.95	WRKY DNA binding domain containing protein, expressed
Os09g0334500	WRKY	5.42	5.02	4.99	4.51	5.38	4.64	5.54	4.44	WRKY DNA binding domain containing protein, expressed
Os05g0343400	WRKY	3.35	4.2	4.6	4.68	4.86	4.67	5.08	5.15	WRKY DNA binding domain containing protein, expressed
Os05g0322900	WRKY		6.44	11.85	15.1	3.53	4.15	5.11	5.35	WRKY DNA binding domain containing protein, expressed
Os01g0750100	WRKY	2.69				3.35				WRKY DNA binding domain containing protein, expressed
Os01g0186000	WRKY			7.81			10.27			WRKY DNA binding domain containing protein, expressed
Os07g0680400	WRKY	2.76	3.97	4.97			6.07	5.17	4.49	WRKY DNA binding domain containing protein, expressed
Os01g0821600	WRKY	11.8	8.49	4.81	6		4.32			WRKY DNA binding domain containing protein, expressed
Os03g0321700	WRKY			5.08	9.28				5.23	WRKY DNA binding domain containing protein, expressed
Os01g0665500	WRKY				3.94					WRKY DNA binding domain containing protein, expressed
Os04g0287400	WRKY	3.9		4.41	4.63					WRKY DNA binding domain containing protein, expressed
Os12g0507300	WRKY	2.39								WRKY DNA binding domain containing protein, expressed
Os08g0386300	WRKY	4.74	7.35	6.56	5.01					WRKY DNA binding domain containing protein, expressed
Os04g0605100	WRKY	3.64	3.62	4.77	4.97					WRKY DNA binding domain containing protein, expressed
LOC_Os01g606	WRKY					37.37	17.71	42.33	40.3	WRKY DNA binding domain containing protein, expressed
Os01g0584900	WRKY					23.85	7.58	28.18	35.31	WRKY DNA binding domain containing protein, expressed
Os05g0571200	WRKY						11.61			WRKY DNA binding domain containing protein, expressed
LOC_Os05g25770	WRKY						5.07			WRKY DNA binding domain containing protein, expressed
Os09g0417800	WRKY							5.59	5.32	WRKY DNA binding domain containing protein, expressed
Os12g0116400	WRKY				4.09					WRKY DNA binding domain containing protein, expressed
Os05g0183100	WRKY	2.7					2.77			WRKY transcription factor 50, putative, expressed
Os02g0181300	WRKY	12.1	11.45	11.79	11.03	4.88	4.5	4.71	4.49	WRKY transcription factor, putative, expressed
Os05g0474800	WRKY	14.31	30.43	76.5	68.44	22.59	15.83	13.33	9.6	WRKY1, DNA-binding protein WRKY1
Os06g0649000	WRKY	14.68	14.98	12.38			12.15			WRKY2 protein
Os01g0818400	HB	3.57	3.35	4.23	5.78					WUSCHEL-related homeobox 14, putative, expressed
Os07g0160100	C2C2-YABBY						3.69			YABBY protein, putative, expressed
Os05g0481000	GNAT	0.358423	0.362319	0.413223	0.331126	0.327869	0.41841	0.4	0.367647	Ycf52, putative, expressed
Os11g0602200	SET							0.429185	0.326797	YDG/SRA domain containing protein, expressed
Os09g0466400	zf-HD		3.96	5	3.61			2.81	3.5	ZF-HD protein dimerisation region containing protein, expressed
Os09g0414600	zf-HD	0.369004								ZF-HD protein dimerisation region containing protein, expressed
Os12g0208900	zf-HD			0.226757	0.107875					ZF-HD protein dimerisation region containing protein, expressed
Os03g0180800	Tify	10.74	13.54	9.73		19.06	15.06	18.8	14.44	ZIM motif family protein, expressed
Os03g0181100	Tify	19.85	25	20.52	13.38	17.99	11.73	14.76	11.84	ZIM motif family protein, expressed
Os10g0391400	Tify	75.76	79.48	62.84	25.28	17.73	12.23	12.38	7.53	ZIM motif family protein, expressed
Os03g0180900	Tify	16.83	19.34	17.98	17.04	10.76	7.74	10.76	10.68	ZIM motif family protein, expressed
Os10g0392400	Tify	15.05	15.54	13.88	12.9	8.94	7.43	8.17	7.75	ZIM motif family protein, expressed
Os03g0402800	Tify	5.46	4.55	4.5	3.6	3.96	2.79	3.48	3.35	ZIM motif family protein, expressed
Os09g0401300	Tify				2.6					ZIM motif family protein, expressed
Os01g0257400	C3H					3.22				Zinc finger CCCH type domain containing protein ZFN-like 3, putative, expressed
Os04g0671800	C3H	2.49	2.61	2.78	3.42	2.51		2.38	2.71	Zinc finger C-x8-C-x5-C-x3-H type family protein, expressed
Os07g0568300	C3H	3.23	4	4.93	6.05	2.4				Zinc finger C-x8-C-x5-C-x3-H type family protein, expressed
Os05g0525900	C3H		5.23	3.19			18.08	9.13	10.44	Zinc finger C-x8-C-x5-C-x3-H type family protein, expressed
Os01g0834700	C3H		0.294118	0.217391	0.19305		0.315457	0.246305	0.2457	Zinc finger C-x8-C-x5-C-x3-H type family protein, expressed
Os08g0126700	C3H		0.276243	0.183486	0.100604					Zinc finger C-x8-C-x5-C-x3-H type family protein, expressed
Os05g0128200	C3H	2.92	2.92	2.88	2.84					Zinc finger C-x8-C-x5-C-x3-H type family protein, expressed
Os03g0112700	C3H				2.56					Zinc finger C-x8-C-x5-C-x3-H type family protein, expressed
Os03g0328900	C3H						3.97		3.68	Zinc finger C-x8-C-x5-C-x3-H type family protein, expressed
Os12g0278800	C3H						2.38			Zinc finger C-x8-C-x5-C-x3-H type family protein, expressed
Os01g0192000	C3H		4.89	4.41	5.34		5.49		5.88	zinc finger family protein, putative, expressed
Os07g0569700	C2H2	2.56								Zinc finger protein, putative, expressed
Os03g0820400	C2H2	59.71	71.4	77.64	91.08	40.75	33.26	40.94	44.72	Zinc finger, C2H2 type family protein, expressed
Os05g0444200	C2H2	7.69	8.6	16.78	14.16	6.28	3.48	8.82	6.09	Zinc finger, C2H2 type family protein, expressed
Os07g0581400	C2H2				5.68		5.87	5.22	7.26	Zinc finger, C2H2 type family protein, expressed
Os04g0162500	C2H2			3.24	4.22					Zinc finger, C2H2 type family protein, expressed
Os08g0485700	C2H2					2.94	3.14	3.06	2.85	Zinc finger, C2H2 type family protein, expressed
Os03g0820300	C2H2						19.31			Zinc finger, C2H2 type family protein, expressed
Os03g0437200	C2H2						8.8			Zinc finger, C2H2 type family protein, expressed
Os12g0583700	C2H2						5.86			Zinc finger, C2H2 type family protein, expressed
Os01g0195000	C2H2								0.291545	Zinc finger, C2H2 type family protein, expressed
Os02g0692700	PLATZ				0.411523		0.423729	0.33557	0.268817	zinc-binding family protein, putative, expressed
Os03g0764100	C2H2	3.43	3.83	3.61	3.52					Zinc-finger protein 1, putative, expressed
Os10g0561400	MYB-related		2.44	2.72	2.97					ZmMybst1, putative, expressed
